# Supplementary material for: Crystal structure of (E)-2-(4-chloro­benzyl­idene)-3,4-di­hydro­naphthalen-1(2H)-one: a second monoclinic polymorph
Source: Acta Crystallogr E Crystallogr Commun. 2015 Sep 12;71(Pt 10):o741–2. doi: 10.1107/S2056989015016151 (PMC4647395; doi:10.1107/S2056989015016151)
Supplement: Supplementary file 1 [file e-71-0o741-sup1.cif]

##############################################################################
#                                                                            #
# This CIF contains the data in a paper accepted for publication in          #
# Acta Crystallographica Section E. It conforms to the requirements of       #
# Notes for Authors for Acta Crystallographica Section E, and has been       #
# peer reviewed under the auspices of the IUCr Commission on Journals.       #
#                                                                            #
# Full details of the Crystallographic Information File format               #
# are given in the paper "The Crystallographic Information File (CIF):       #
# a New Standard Archive File for Crystallography" by S. R. Hall, F. H.      #
# Allen and I. D. Brown [Acta Cryst. (1991), A47, 655-685].                  #
#                                                                            #
# The current version of the core CIF dictionary is obtainable from          #
# ftp://ftp.iucr.org/pub/cif_core.dic.                                       #
#                                                                            #
# Software is freely available for graphical display of the structure(s)     #
# in this CIF. For information consult the CIF software page                 #
# http://www.iucr.org/resources/cif/software.                                #
#                                                                            #
# This file may be used for bona fide research purposes within the           #
# scientific community so long as proper attribution is given to the journal # 
# article from which it was obtained.                                        #
#                                                                            #
##############################################################################
data_global
_audit_creation_method     ?
_journal_date_recd_electronic     2015-08-21
_journal_date_accepted     2015-08-28
_journal_name_full     'Acta Crystallographica, Section E'
_journal_year     2015
_journal_volume     71
_journal_issue     10
_journal_page_first     o741
_journal_page_last     o742
_journal_paper_category     HO
_journal_paper_doi     10.1107/S2056989015016151
_journal_coeditor_code     SU5197
_publ_contact_author
;
Muhammad Nawaz Tahir
University of Sargodha
Department of Physics
Sargodha
Pakistan
;
_publ_contact_author_email     'dmntahir_uos@yahoo.com'
_publ_contact_author_fax     '0092 48 32 22 121'
_publ_contact_author_phone     '0092 48 92 30 914'
_publ_section_title
;
Crystal structure of
(<i>E</i>)-2-(4-chlorobenzylidene)-3,4-dihydronaphthalen-1(2<i>H</i>)-one: the
second monoclinic polymorph
;
loop_
    _publ_author_name
    _publ_author_footnote
    _publ_author_address
    'Muhammad Haroon' .
;
Department of Chemistry
Mirpur University of Science and Technology (MUST)
Mirpur
Azad Jammu and Kashmir
Pakistan
;
    'Tashfeen Akhtar' .
;
Department of Chemistry
Mirpur University of Science and Technology (MUST)
Mirpur
Azad Jammu and Kashmir
Pakistan
;
    'Tahir, Muhammad Nawaz' .
;
Department of Physics
University of Sargodha
Sargodha
Punjab
Pakistan
;
data_I
_audit_creation_method     'SHELXL-2014/7'
_database_code_depnum_ccdc_archive     'CCDC 1421217'
_chemical_name_systematic
;
2-(4-Chlorobenzylidene)-3,4-dihydronaphthalen-1(2<i>H</i>)-one
;
_chemical_name_common     ?
_chemical_formula_moiety     'C17 H13 Cl O'
_chemical_formula_sum     'C17 H13 Cl O'
_chemical_formula_iupac     'C17 H13 Cl O'
_chemical_formula_weight     268.72
_shelx_space_group_comment
;
The symmetry employed for this shelxl refinement is uniquely defined
by the following loop, which should always be used as a source of
symmetry information in preference to the above space-group names.
They are only intended as comments.
;
_space_group_crystal_system     monoclinic
_space_group_name_H-M_alt     'P 21/c'
_space_group_name_Hall     '-P 2ybc'
loop_
    _space_group_symop_operation_xyz
    'x, y, z'
    '-x, y+1/2, -z+1/2'
    '-x, -y, -z'
    'x, -y-1/2, z-1/2'
_cell_length_a     13.3791(8)
_cell_length_b     14.9352(10)
_cell_length_c     6.7849(3)
_cell_angle_alpha     90
_cell_angle_beta     93.968(3)
_cell_angle_gamma     90
_cell_volume     1352.51(14)
_cell_formula_units_Z     4
_cell_measurement_reflns_used     1901
_cell_measurement_theta_min     2.728
_cell_measurement_theta_max     27.000
_cell_measurement_temperature     296(2)
_exptl_crystal_description     prism
_exptl_crystal_colour     'light orange'
_exptl_crystal_size_max     0.38
_exptl_crystal_size_mid     0.30
_exptl_crystal_size_min     0.26
_exptl_crystal_density_diffrn     1.320
_exptl_crystal_density_meas     ?
_exptl_crystal_density_method     'not measured'
_exptl_crystal_F_000     560
_exptl_absorpt_coefficient_mu     0.270
_exptl_absorpt_correction_type     multi-scan
_exptl_absorpt_process_details
;
(SADABS; Bruker, 2007)
;
_exptl_absorpt_correction_T_min     0.906
_exptl_absorpt_correction_T_max     0.930
_exptl_special_details
;
;
_diffrn_ambient_temperature     296(2)
_diffrn_radiation_type     MoK\a
_diffrn_radiation_wavelength     0.71073
_diffrn_radiation_source     'fine-focus sealed tube'
_diffrn_radiation_monochromator     graphite
_diffrn_measurement_device_type     'Bruker Kappa APEXII CCD'
_diffrn_measurement_method     \w
_diffrn_detector_area_resol_mean     7.70
_diffrn_reflns_number     11640
_diffrn_reflns_av_R_equivalents     0.0289
_diffrn_reflns_theta_min     2.728
_diffrn_reflns_theta_max     27.000
_diffrn_reflns_theta_full     27.000
_diffrn_measured_fraction_theta_max     0.999
_diffrn_measured_fraction_theta_full     0.999
_diffrn_reflns_limit_h_min     -17
_diffrn_reflns_limit_h_max     17
_diffrn_reflns_limit_k_min     -19
_diffrn_reflns_limit_k_max     18
_diffrn_reflns_limit_l_min     -8
_diffrn_reflns_limit_l_max     8
_diffrn_standards_number     0
_diffrn_standards_interval_count     ?
_diffrn_standards_interval_time     ?
_diffrn_standards_decay_%     ?
_refine_special_details
;
Refinement of <i>F</i>^2^ against ALL reflections. The weighted <i>R</i>-factor
<i>wR</i> and goodness of fit <i>S</i> are based on <i>F</i>^2^, conventional
<i>R</i>-factors <i>R</i> are based on <i>F</i>, with <i>F</i> set to zero for
negative <i>F</i>^2^. The threshold expression of <i>F</i>^2^ >
\s(<i>F</i>^2^) is used only for calculating <i>R</i>-factors(gt) <i>etc</i>.
and is not relevant to the choice of reflections for refinement.
<i>R</i>-factors based on <i>F</i>^2^ are statistically about twice as large
as those based on <i>F</i>, and <i>R</i>-factors based on ALL data will be
even larger.
;
_reflns_number_total     2954
_reflns_number_gt     1901
_reflns_threshold_expression     I>2\s(I)
_refine_ls_structure_factor_coef     Fsqd
_refine_ls_matrix_type     full
_refine_ls_R_factor_all     0.0827
_refine_ls_R_factor_gt     0.0505
_refine_ls_wR_factor_gt     0.1467
_refine_ls_wR_factor_ref     0.1700
_refine_ls_goodness_of_fit_ref     1.045
_refine_ls_restrained_S_all     1.045
_refine_ls_number_reflns     2954
_refine_ls_number_parameters     172
_refine_ls_number_restraints     0
_refine_ls_hydrogen_treatment     constr
_refine_ls_weighting_scheme     calc
_refine_ls_weighting_details
              'w=1/[\s^2^(Fo^2^)+(0.0931P)^2^+0.1261P] where P=(Fo^2^+2Fc^2^)/3'
_atom_sites_solution_hydrogens     geom
_atom_sites_solution_primary     direct
_atom_sites_solution_secondary     difmap
_refine_ls_shift/su_max     0.000
_refine_ls_shift/su_mean     0.000
_refine_diff_density_max     0.368
_refine_diff_density_min     -0.185
loop_
    _atom_type_symbol
    _atom_type_description
    _atom_type_scat_dispersion_real
    _atom_type_scat_dispersion_imag
    _atom_type_scat_source
    'C' 'C' 0.0033 0.0016
                         'International Tables Vol C Tables 4.2.6.8 and 6.1.1.4'
    'H' 'H' 0.0000 0.0000
                         'International Tables Vol C Tables 4.2.6.8 and 6.1.1.4'
    'O' 'O' 0.0106 0.0060
                         'International Tables Vol C Tables 4.2.6.8 and 6.1.1.4'
    'Cl' 'Cl' 0.1484 0.1585
                         'International Tables Vol C Tables 4.2.6.8 and 6.1.1.4'
_computing_data_collection
;
APEX2 (Bruker, 2007)
;
_computing_cell_refinement
;
SAINT (Bruker, 2007)
;
_computing_data_reduction
;
SAINT (Bruker, 2007)
;
_computing_structure_solution
;
SHELXS97 (Sheldrick, 2008)
;
_computing_structure_refinement
;
SHELXL2014  (Sheldrick, 2015)
;
_computing_molecular_graphics
;
ORTEP-3 for Windows (Farrugia, 2012) and PLATON (Spek, 2009)
;
_computing_publication_material
;
WinGX (Farrugia, 2012) and PLATON (Spek, 2009)
;
loop_
    _atom_site_type_symbol
    _atom_site_label
    _atom_site_fract_x
    _atom_site_fract_y
    _atom_site_fract_z
    _atom_site_U_iso_or_equiv
    _atom_site_adp_type
    _atom_site_calc_flag
    _atom_site_occupancy
    _atom_site_disorder_assembly
    _atom_site_disorder_group
    Cl Cl1 -0.45111(6) 0.12595(6) 0.64763(13) 0.1115(4) Uani d 1 . .
    O O1 0.01032(15) 0.14379(12) -0.1910(2) 0.0905(6) Uani d 1 . .
    C C1 0.04921(18) 0.13078(12) -0.0242(3) 0.0592(5) Uani d 1 . .
    C C2 0.15886(18) 0.13063(12) 0.0132(3) 0.0594(5) Uani d 1 . .
    C C3 0.2190(2) 0.16509(15) -0.1286(4) 0.0758(7) Uani d 1 . .
    H H3 0.1893 0.1867 -0.2471 0.091 Uiso calc 1 . .
    C C4 0.3206(2) 0.16757(17) -0.0960(5) 0.0903(8) Uani d 1 . .
    H H4 0.3597 0.1910 -0.1918 0.108 Uiso calc 1 . .
    C C5 0.3657(2) 0.13533(18) 0.0791(5) 0.0947(9) Uani d 1 . .
    H H5 0.4350 0.1373 0.1021 0.114 Uiso calc 1 . .
    C C6 0.3064(2) 0.09969(16) 0.2216(4) 0.0767(7) Uani d 1 . .
    H H6 0.3369 0.0774 0.3389 0.092 Uiso calc 1 . .
    C C7 0.20322(18) 0.09703(13) 0.1913(3) 0.0597(5) Uani d 1 . .
    C C8 0.13788(16) 0.05948(14) 0.3412(3) 0.0638(6) Uani d 1 . .
    H H8A 0.1739 0.0605 0.4703 0.077 Uiso calc 1 . .
    H H8B 0.1220 -0.0024 0.3086 0.077 Uiso calc 1 . .
    C C9 0.04115(17) 0.11253(13) 0.3489(3) 0.0588(5) Uani d 1 . .
    H H9A -0.0018 0.0835 0.4390 0.071 Uiso calc 1 . .
    H H9B 0.0564 0.1721 0.3992 0.071 Uiso calc 1 . .
    C C10 -0.01328(17) 0.11966(12) 0.1487(3) 0.0550(5) Uani d 1 . .
    C C11 -0.11281(18) 0.11818(12) 0.1126(3) 0.0599(6) Uani d 1 . .
    H H11 -0.1350 0.1175 -0.0203 0.072 Uiso calc 1 . .
    C C12 -0.19169(17) 0.11744(12) 0.2505(3) 0.0572(5) Uani d 1 . .
    C C13 -0.28306(18) 0.07683(15) 0.1952(3) 0.0736(6) Uani d 1 . .
    H H13 -0.2913 0.0487 0.0729 0.088 Uiso calc 1 . .
    C C14 -0.36166(18) 0.07709(18) 0.3162(4) 0.0859(8) Uani d 1 . .
    H H14 -0.4212 0.0477 0.2782 0.103 Uiso calc 1 . .
    C C15 -0.3506(2) 0.12143(16) 0.4938(4) 0.0779(7) Uani d 1 . .
    C C16 -0.26219(17) 0.16368(14) 0.5526(3) 0.0689(6) Uani d 1 . .
    H H16 -0.2559 0.1942 0.6723 0.083 Uiso calc 1 . .
    C C17 -0.18321(17) 0.16064(13) 0.4338(3) 0.0614(5) Uani d 1 . .
    H H17 -0.1229 0.1878 0.4760 0.074 Uiso calc 1 . .
loop_
    _atom_site_aniso_label
    _atom_site_aniso_U_11
    _atom_site_aniso_U_22
    _atom_site_aniso_U_33
    _atom_site_aniso_U_12
    _atom_site_aniso_U_13
    _atom_site_aniso_U_23
    Cl1 0.0757(5) 0.1284(7) 0.1334(8) 0.0051(4) 0.0296(5) -0.0236(5)
    O1 0.1112(14) 0.1190(15) 0.0393(8) -0.0036(11) -0.0092(8) 0.0101(8)
    C1 0.0875(16) 0.0509(11) 0.0383(10) -0.0005(10) -0.0030(9) 0.0017(8)
    C2 0.0872(15) 0.0442(10) 0.0469(10) 0.0026(9) 0.0066(10) 0.0004(8)
    C3 0.103(2) 0.0587(13) 0.0674(14) 0.0112(12) 0.0194(13) 0.0091(10)
    C4 0.103(2) 0.0666(15) 0.105(2) 0.0074(14) 0.0359(16) 0.0120(14)
    C5 0.0834(19) 0.0756(17) 0.126(3) 0.0051(14) 0.0139(18) -0.0056(16)
    C6 0.0839(18) 0.0650(14) 0.0801(16) 0.0072(12) -0.0013(13) -0.0022(12)
    C7 0.0798(15) 0.0456(10) 0.0529(11) 0.0036(9) -0.0008(10) -0.0052(8)
    C8 0.0849(15) 0.0601(12) 0.0446(10) 0.0039(10) -0.0093(9) 0.0068(9)
    C9 0.0785(14) 0.0581(11) 0.0387(9) -0.0024(10) -0.0037(9) 0.0037(8)
    C10 0.0790(15) 0.0441(10) 0.0404(10) -0.0013(9) -0.0070(9) 0.0016(7)
    C11 0.0843(16) 0.0474(11) 0.0453(10) 0.0016(9) -0.0137(10) -0.0023(8)
    C12 0.0691(13) 0.0440(10) 0.0563(11) 0.0052(8) -0.0109(9) -0.0017(8)
    C13 0.0747(15) 0.0690(14) 0.0740(14) 0.0063(12) -0.0172(12) -0.0173(11)
    C14 0.0631(15) 0.0827(17) 0.109(2) 0.0007(12) -0.0133(14) -0.0218(15)
    C15 0.0698(16) 0.0701(15) 0.0940(18) 0.0099(11) 0.0064(13) -0.0040(13)
    C16 0.0787(16) 0.0575(12) 0.0696(13) 0.0069(11) -0.0009(11) -0.0084(10)
    C17 0.0744(14) 0.0477(11) 0.0607(12) -0.0011(9) -0.0068(10) -0.0051(9)
_geom_special_details
;
All e.s.d.'s (except the e.s.d. in the dihedral angle between two l.s. planes)
are estimated using the full covariance matrix. The cell e.s.d.'s are taken
into account individually in the estimation of e.s.d.'s in distances, angles
and torsion angles; correlations between e.s.d.'s in cell parameters are only
used when they are defined by crystal symmetry. An approximate (isotropic)
treatment of cell e.s.d.'s is used for estimating e.s.d.'s involving l.s.
planes.
;
loop_
    _geom_bond_atom_site_label_1
    _geom_bond_atom_site_label_2
    _geom_bond_site_symmetry_2
    _geom_bond_distance
    _geom_bond_publ_flag
    Cl1 C15 . 1.759(3) ?
    O1 C1 . 1.227(2) ?
    C1 C2 . 1.471(3) ?
    C1 C10 . 1.496(3) ?
    C2 C3 . 1.394(3) ?
    C2 C7 . 1.402(3) ?
    C3 C4 . 1.363(4) ?
    C3 H3 . 0.9300 ?
    C4 C5 . 1.382(4) ?
    C4 H4 . 0.9300 ?
    C5 C6 . 1.398(4) ?
    C5 H5 . 0.9300 ?
    C6 C7 . 1.383(3) ?
    C6 H6 . 0.9300 ?
    C7 C8 . 1.495(3) ?
    C8 C9 . 1.521(3) ?
    C8 H8A . 0.9700 ?
    C8 H8B . 0.9700 ?
    C9 C10 . 1.500(3) ?
    C9 H9A . 0.9700 ?
    C9 H9B . 0.9700 ?
    C10 C11 . 1.337(3) ?
    C11 C12 . 1.458(3) ?
    C11 H11 . 0.9300 ?
    C12 C13 . 1.393(3) ?
    C12 C17 . 1.399(3) ?
    C13 C14 . 1.378(3) ?
    C13 H13 . 0.9300 ?
    C14 C15 . 1.374(4) ?
    C14 H14 . 0.9300 ?
    C15 C16 . 1.376(3) ?
    C16 C17 . 1.373(3) ?
    C16 H16 . 0.9300 ?
    C17 H17 . 0.9300 ?
loop_
    _geom_angle_atom_site_label_1
    _geom_angle_atom_site_label_2
    _geom_angle_atom_site_label_3
    _geom_angle_site_symmetry_1
    _geom_angle_site_symmetry_3
    _geom_angle
    _geom_angle_publ_flag
    O1 C1 C2 . . 120.87(19) ?
    O1 C1 C10 . . 121.1(2) ?
    C2 C1 C10 . . 117.97(16) ?
    C3 C2 C7 . . 119.8(2) ?
    C3 C2 C1 . . 119.8(2) ?
    C7 C2 C1 . . 120.46(18) ?
    C4 C3 C2 . . 121.0(2) ?
    C4 C3 H3 . . 119.5 ?
    C2 C3 H3 . . 119.5 ?
    C3 C4 C5 . . 120.1(3) ?
    C3 C4 H4 . . 120.0 ?
    C5 C4 H4 . . 120.0 ?
    C4 C5 C6 . . 119.5(3) ?
    C4 C5 H5 . . 120.2 ?
    C6 C5 H5 . . 120.2 ?
    C7 C6 C5 . . 121.1(2) ?
    C7 C6 H6 . . 119.4 ?
    C5 C6 H6 . . 119.4 ?
    C6 C7 C2 . . 118.5(2) ?
    C6 C7 C8 . . 122.29(19) ?
    C2 C7 C8 . . 119.2(2) ?
    C7 C8 C9 . . 111.51(16) ?
    C7 C8 H8A . . 109.3 ?
    C9 C8 H8A . . 109.3 ?
    C7 C8 H8B . . 109.3 ?
    C9 C8 H8B . . 109.3 ?
    H8A C8 H8B . . 108.0 ?
    C10 C9 C8 . . 111.52(17) ?
    C10 C9 H9A . . 109.3 ?
    C8 C9 H9A . . 109.3 ?
    C10 C9 H9B . . 109.3 ?
    C8 C9 H9B . . 109.3 ?
    H9A C9 H9B . . 108.0 ?
    C11 C10 C1 . . 117.49(17) ?
    C11 C10 C9 . . 125.41(19) ?
    C1 C10 C9 . . 117.09(19) ?
    C10 C11 C12 . . 129.69(18) ?
    C10 C11 H11 . . 115.2 ?
    C12 C11 H11 . . 115.2 ?
    C13 C12 C17 . . 117.1(2) ?
    C13 C12 C11 . . 119.44(18) ?
    C17 C12 C11 . . 123.31(19) ?
    C14 C13 C12 . . 122.0(2) ?
    C14 C13 H13 . . 119.0 ?
    C12 C13 H13 . . 119.0 ?
    C15 C14 C13 . . 119.0(2) ?
    C15 C14 H14 . . 120.5 ?
    C13 C14 H14 . . 120.5 ?
    C14 C15 C16 . . 120.9(2) ?
    C14 C15 Cl1 . . 119.9(2) ?
    C16 C15 Cl1 . . 119.2(2) ?
    C17 C16 C15 . . 119.8(2) ?
    C17 C16 H16 . . 120.1 ?
    C15 C16 H16 . . 120.1 ?
    C16 C17 C12 . . 121.2(2) ?
    C16 C17 H17 . . 119.4 ?
    C12 C17 H17 . . 119.4 ?
loop_
    _geom_torsion_atom_site_label_1
    _geom_torsion_atom_site_label_2
    _geom_torsion_atom_site_label_3
    _geom_torsion_atom_site_label_4
    _geom_torsion_site_symmetry_1
    _geom_torsion_site_symmetry_2
    _geom_torsion_site_symmetry_3
    _geom_torsion_site_symmetry_4
    _geom_torsion
    _geom_torsion_publ_flag
    O1 C1 C2 C3 . . . . 14.6(3) ?
    C10 C1 C2 C3 . . . . -162.05(18) ?
    O1 C1 C2 C7 . . . . -166.10(19) ?
    C10 C1 C2 C7 . . . . 17.2(3) ?
    C7 C2 C3 C4 . . . . -0.7(3) ?
    C1 C2 C3 C4 . . . . 178.6(2) ?
    C2 C3 C4 C5 . . . . 0.3(4) ?
    C3 C4 C5 C6 . . . . 0.4(4) ?
    C4 C5 C6 C7 . . . . -0.7(4) ?
    C5 C6 C7 C2 . . . . 0.3(3) ?
    C5 C6 C7 C8 . . . . -179.9(2) ?
    C3 C2 C7 C6 . . . . 0.4(3) ?
    C1 C2 C7 C6 . . . . -178.84(19) ?
    C3 C2 C7 C8 . . . . -179.42(18) ?
    C1 C2 C7 C8 . . . . 1.3(3) ?
    C6 C7 C8 C9 . . . . 142.9(2) ?
    C2 C7 C8 C9 . . . . -37.3(3) ?
    C7 C8 C9 C10 . . . . 54.1(2) ?
    O1 C1 C10 C11 . . . . 4.6(3) ?
    C2 C1 C10 C11 . . . . -178.76(17) ?
    O1 C1 C10 C9 . . . . -174.51(19) ?
    C2 C1 C10 C9 . . . . 2.2(2) ?
    C8 C9 C10 C11 . . . . 143.7(2) ?
    C8 C9 C10 C1 . . . . -37.3(2) ?
    C1 C10 C11 C12 . . . . -173.08(18) ?
    C9 C10 C11 C12 . . . . 5.9(3) ?
    C10 C11 C12 C13 . . . . -151.1(2) ?
    C10 C11 C12 C17 . . . . 33.0(3) ?
    C17 C12 C13 C14 . . . . -1.3(3) ?
    C11 C12 C13 C14 . . . . -177.4(2) ?
    C12 C13 C14 C15 . . . . 2.3(4) ?
    C13 C14 C15 C16 . . . . -1.1(4) ?
    C13 C14 C15 Cl1 . . . . 177.9(2) ?
    C14 C15 C16 C17 . . . . -0.9(4) ?
    Cl1 C15 C16 C17 . . . . 180.00(17) ?
    C15 C16 C17 C12 . . . . 1.9(3) ?
    C13 C12 C17 C16 . . . . -0.8(3) ?
    C11 C12 C17 C16 . . . . 175.17(19) ?
loop_
    _geom_hbond_atom_site_label_D
    _geom_hbond_atom_site_label_H
    _geom_hbond_atom_site_label_A
    _geom_hbond_site_symmetry_A
    _geom_hbond_distance_DH
    _geom_hbond_distance_HA
    _geom_hbond_distance_DA
    _geom_hbond_angle_DHA
    C13 H13 Cg1 3_555 0.93 2.86 3.552(2) 132
_shelx_hkl_file
;
   0   0   1   -0.02    0.02
   0   0  -1   -0.04    0.01
   0   0   2   32.77    0.96
   0   0  -2   31.13    0.96
   0   0  -3   -0.01    0.06
   0   0   3   -0.07    0.05
   0   0  -4   10.74    0.41
   0   0  -5    0.13    0.11
   0   0   5   -0.10    0.05
   0   0   5   -0.02    0.05
   0   0   6   14.64    0.48
   0   0  -6   15.47    0.61
   0   0   7   -0.11    0.09
   0   0  -7   -0.01    0.16
   0   0  -8   -0.21    0.16
   0   1   0   -0.02    0.00
   0   1   0   -0.01    0.01
   0  -1   0   -0.01    0.00
   0  -1   0   -0.01    0.00
   0   1   1    0.48    0.04
   0  -1  -1    0.66    0.03
   0  -1   1    0.81    0.05
   0   1   2    5.69    0.18
   0   1  -2    5.26    0.22
   0   1   2    5.87    0.18
   0   1   2    5.85    0.21
   0  -1  -2    5.59    0.21
   0  -1   2    6.06    0.22
   0   1   3    0.64    0.05
   0   1   3    0.67    0.05
   0   1   3    0.61    0.08
   0   1  -3    0.75    0.09
   0  -1  -3    0.55    0.08
   0  -1   3    0.71    0.09
   0   1   4    0.32    0.05
   0   1  -4    0.34    0.09
   0   1   4    0.34    0.05
   0  -1  -4    0.45    0.10
   0   1   5    2.45    0.14
   0   1   5    2.24    0.14
   0   1  -5    2.57    0.21
   0  -1  -5    2.83    0.22
   0   1  -6    0.20    0.15
   0   1   6    0.05    0.09
   0  -1  -6    0.16    0.15
   0  -1   6    0.11    0.07
   0   1   7    0.47    0.11
   0   1  -7    0.70    0.18
   0  -1  -7    0.25    0.16
   0   1  -8   -0.14    0.19
   0  -1  -8    0.14    0.20
   0   2   0    8.02    0.24
   0  -2   0    7.33    0.24
   0   2   1  167.08    4.50
   0  -2   1  132.94    4.47
   0  -2  -1  165.03    4.49
   0  -2  -1  160.73    4.47
   0   2   2   64.18    1.91
   0   2   2   67.75    1.91
   0  -2  -2   66.81    1.96
   0  -2   2   66.88    1.96
   0  -2  -2   66.31    1.90
   0  -2  -2   67.62    1.90
   0   2   3    7.39    0.26
   0   2  -3    7.66    0.30
   0   2   3    7.70    0.25
   0  -2  -3    7.75    0.30
   0   2   4    0.23    0.06
   0   2   4    0.27    0.06
   0   2  -4    0.25    0.09
   0  -2  -4    0.21    0.09
   0   2   5   -0.18    0.07
   0   2  -5   -0.06    0.10
   0   2   5   -0.18    0.07
   0  -2  -5    0.07    0.10
   0   2  -6    1.25    0.19
   0   2   6    1.41    0.14
   0  -2  -6    1.72    0.21
   0   2  -7    0.39    0.17
   0   2   7    0.84    0.13
   0  -2  -7    0.52    0.18
   0  -2  -8    0.08    0.18
   0   3   0    0.32    0.04
   0   3   0    0.08    0.03
   0  -3   0   -0.02    0.02
   0  -3   0    0.00    0.03
   0   3  -1   24.57    0.72
   0   3   1   25.87    0.74
   0   3   1   24.68    0.74
   0   3  -1   25.07    0.72
   0  -3  -1   24.37    0.73
   0  -3   1   24.97    0.73
   0  -3   1   22.30    0.72
   0  -3  -1   25.71    0.74
   0  -3   1   24.71    0.72
   0   3   2   53.96    1.58
   0   3   2   55.75    1.57
   0  -3   2   54.70    1.55
   0  -3   2   54.33    1.55
   0  -3  -2   52.96    1.57
   0  -3   2   53.95    1.61
   0  -3  -2   54.43    1.57
   0   3  -3   15.33    0.51
   0   3   3   14.98    0.48
   0   3   3   15.81    0.48
   0  -3  -3   15.57    0.46
   0  -3  -3   15.28    0.52
   0   3   4    1.29    0.10
   0   3   4    1.21    0.10
   0  -3  -4    1.18    0.14
   0   3   5    3.27    0.19
   0   3   5    3.35    0.19
   0  -3  -5    3.57    0.26
   0   3   6    0.00    0.11
   0  -3  -6    0.17    0.14
   0   3   7    0.82    0.14
   0  -3  -7    0.76    0.20
   0   3   8    0.96    0.16
   0  -3  -8    0.72    0.23
   0   4   1  484.53   13.87
   0   4  -1  481.33   13.84
   0   4   1  480.27   13.90
   0   4  -1  485.03   13.80
   0  -4  -1  495.02   13.86
   0  -4   1  509.14   13.81
   0  -4   1  465.36   13.81
   0  -4  -1  465.35   13.84
   0   4   2    0.62    0.07
   0   4   2    0.70    0.07
   0  -4   2    0.61    0.06
   0  -4  -2    0.67    0.07
   0  -4   2    0.64    0.05
   0  -4   2    0.62    0.06
   0  -4  -2    0.65    0.07
   0   4   3    0.61    0.08
   0   4   3    0.67    0.08
   0  -4  -3    0.72    0.09
   0  -4  -3    0.71    0.07
   0  -4  -3    0.90    0.07
   0  -4   3    0.61    0.05
   0  -4   3    0.61    0.05
   0   4   4    1.97    0.15
   0   4   4    2.17    0.15
   0   4  -4    2.06    0.10
   0  -4  -4    2.06    0.17
   0   4   5    4.12    0.22
   0   4   5    4.05    0.22
   0  -4  -5    4.03    0.26
   0   4   6    6.11    0.30
   0  -4  -6    5.61    0.35
   0   4   7    0.85    0.16
   0  -4  -7    0.79    0.20
   0   4   8    0.32    0.16
   0  -4  -8    0.37    0.20
   0   5   0   -0.01    0.05
   0   5   0    0.05    0.05
   0   5   0    0.00    0.05
   0  -5   0   -0.01    0.05
   0  -5   0    0.01    0.05
   0   5   1    7.80    0.28
   0   5   1    8.02    0.29
   0   5  -1    8.45    0.27
   0   5  -1    7.86    0.27
   0  -5   1    8.02    0.27
   0  -5  -1    7.54    0.28
   0  -5   1    7.61    0.27
   0  -5  -1    8.10    0.29
   0   5   2   13.22    0.44
   0   5   2   14.08    0.45
   0  -5   2   13.26    0.42
   0  -5   2   13.11    0.42
   0  -5  -2   13.00    0.43
   0   5   3    3.58    0.18
   0   5   3    3.19    0.18
   0  -5  -3    3.08    0.18
   0  -5   3    3.32    0.14
   0  -5  -3    3.46    0.16
   0  -5   3    3.18    0.14
   0   5   4   -0.02    0.08
   0   5   4   -0.04    0.08
   0  -5   4    0.01    0.05
   0  -5  -4   -0.06    0.05
   0  -5   4    0.05    0.05
   0  -5  -4    0.19    0.09
   0  -5  -4   -0.02    0.05
   0   5   5    2.55    0.19
   0  -5   5    2.47    0.14
   0  -5   5    2.44    0.13
   0  -5  -5    2.50    0.22
   0   5   6    2.53    0.20
   0  -5   6    2.34    0.14
   0  -5  -6    2.35    0.25
   0   5   7    1.25    0.18
   0  -5  -7    1.00    0.21
   0   5   8    0.08    0.15
   0  -5  -8    0.32    0.20
   0   6   0    1.88    0.13
   0   6   0    1.62    0.12
   0   6   0    1.59    0.12
   0  -6   0    1.90    0.13
   0  -6   0    1.67    0.11
   0   6  -1    1.74    0.11
   0   6   1    2.01    0.13
   0   6  -1    1.94    0.12
   0  -6  -1    1.96    0.14
   0  -6   1    1.65    0.12
   0  -6   1    1.72    0.12
   0   6   2   94.85    2.79
   0   6  -2   96.07    2.75
   0   6  -2   98.59    2.75
   0  -6  -2   95.55    2.79
   0  -6   2   96.48    2.78
   0  -6   2   95.86    2.77
   0   6   3    0.09    0.08
   0  -6  -3   -0.07    0.06
   0  -6   3    0.01    0.06
   0  -6   3    0.04    0.06
   0   6   4    0.97    0.13
   0  -6   4    1.24    0.10
   0  -6   4    1.17    0.10
   0  -6  -4    1.27    0.15
   0  -6  -4    1.08    0.10
   0   6   5    0.28    0.14
   0  -6  -5    0.68    0.14
   0  -6   5    0.66    0.09
   0   6   6    2.13    0.19
   0  -6  -6    1.74    0.22
   0  -6   6    1.99    0.15
   0   6   7    2.60    0.23
   0  -6  -7    2.42    0.29
   0   6   8    0.19    0.16
   0  -6  -8    0.04    0.19
   0   7   0    0.02    0.06
   0  -7   0    0.00    0.07
   0   7   1   14.77    0.50
   0   7  -1   15.01    0.49
   0  -7   1   15.72    0.50
   0  -7   1   15.18    0.50
   0  -7  -1   14.95    0.51
   0   7  -2  101.78    2.92
   0   7  -2  101.49    2.93
   0   7   2  100.31    2.96
   0  -7   2   98.76    2.95
   0  -7  -2  101.89    2.96
   0  -7   2  107.99    2.95
   0   7   3    0.07    0.09
   0  -7   3    0.15    0.08
   0  -7   3    0.20    0.07
   0  -7  -3    0.22    0.09
   0   7   4    4.64    0.26
   0  -7  -4    4.56    0.22
   0  -7  -4    5.06    0.28
   0  -7   4    4.67    0.21
   0  -7   4    4.94    0.22
   0   7  -5    0.97    0.10
   0   7   5    0.89    0.15
   0  -7   5    0.84    0.11
   0  -7  -5    0.92    0.16
   0   7   6    0.56    0.15
   0  -7   6    0.59    0.11
   0  -7  -6    0.72    0.19
   0   7   7    2.02    0.23
   0  -7  -7    1.83    0.27
   0   7   8    0.12    0.19
   0  -7  -8   -0.03    0.18
   0   8   0  151.11    4.36
   0  -8   0  151.92    4.37
   0   8   1   95.40    2.73
   0   8  -1   92.61    2.72
   0  -8   1   91.89    2.72
   0  -8  -1   94.52    2.73
   0   8  -2    1.79    0.13
   0   8   2    1.29    0.14
   0  -8  -2    1.43    0.14
   0  -8   2    1.56    0.13
   0  -8   2    1.77    0.14
   0   8   3    0.77    0.13
   0  -8  -3    0.76    0.12
   0  -8   3    0.93    0.11
   0  -8   3    0.89    0.11
   0   8   4    0.06    0.12
   0  -8  -4    0.15    0.10
   0  -8  -4    0.49    0.12
   0  -8   4    0.55    0.10
   0  -8   4    0.40    0.10
   0   8   5    1.44    0.18
   0  -8  -5    1.07    0.18
   0  -8   5    1.45    0.14
   0   8   6    1.48    0.20
   0  -8   6    1.59    0.15
   0  -8  -6    1.10    0.21
   0   8   7   -0.05    0.17
   0  -8  -7    0.11    0.17
   0   8   8    1.05    0.23
   0   9   0   -0.06    0.09
   0  -9   0    0.07    0.09
   0   9  -1    7.11    0.29
   0   9   1    6.46    0.30
   0  -9  -1    6.88    0.31
   0  -9   1    6.13    0.28
   0   9   2    5.26    0.27
   0   9  -2    5.29    0.23
   0  -9   2    5.40    0.26
   0  -9  -2    5.19    0.27
   0   9   3    1.37    0.16
   0  -9  -3    1.23    0.14
   0  -9   3    1.31    0.13
   0  -9   3    1.24    0.13
   0   9   4    2.36    0.21
   0  -9  -4    2.57    0.19
   0  -9   4    2.72    0.20
   0   9   5    0.02    0.15
   0  -9   5    0.15    0.11
   0  -9  -5    0.13    0.14
   0   9   6    2.66    0.26
   0  -9   6    2.86    0.20
   0  -9  -6    2.81    0.28
   0   9   7    0.22    0.18
   0  -9  -7    0.17    0.20
   0  10   0    1.22    0.14
   0 -10   0    1.04    0.14
   0  10   1   -0.17    0.10
   0  10  -1   -0.07    0.09
   0 -10   1   -0.22    0.10
   0 -10  -1   -0.18    0.10
   0  10   2   16.37    0.58
   0  10  -2   15.94    0.54
   0 -10  -2   16.49    0.58
   0 -10   2   15.95    0.56
   0  10   3    3.20    0.24
   0 -10  -3    3.42    0.24
   0 -10   3    3.80    0.22
   0  10   4    0.48    0.15
   0 -10  -4    0.13    0.12
   0 -10   4    0.33    0.12
   0  10   5   -0.29    0.14
   0 -10  -5   -0.10    0.13
   0 -10   5    0.08    0.12
   0  10  -6    0.02    0.10
   0  10   6    0.26    0.18
   0 -10  -6   -0.06    0.15
   0 -10   6   -0.09    0.12
   0  10   7    1.07    0.23
   0 -10  -7    1.42    0.25
   0  11   0    0.01    0.12
   0 -11   0    0.11    0.11
   0  11   1    1.61    0.18
   0  11  -1    2.08    0.17
   0 -11  -1    1.47    0.18
   0 -11   1    1.60    0.18
   0  11   2   23.99    0.80
   0  11  -2   24.54    0.76
   0 -11   2   23.32    0.79
   0 -11  -2   23.27    0.80
   0  11   3    6.70    0.35
   0 -11   3    6.97    0.33
   0 -11  -3    7.06    0.34
   0  11   4    1.14    0.19
   0 -11  -4    1.26    0.18
   0 -11   4    1.56    0.17
   0  11   5    0.32    0.17
   0 -11  -5   -0.09    0.12
   0 -11   5    0.15    0.13
   0  11   6    0.39    0.20
   0 -11  -6    1.15    0.22
   0 -11   6    0.64    0.16
   0  11   7   -0.01    0.20
   0 -11  -7   -0.07    0.20
   0  12   0    6.09    0.32
   0 -12   0    6.02    0.32
   0  12   1    4.91    0.28
   0  12  -1    4.06    0.26
   0 -12  -1    3.70    0.27
   0 -12   1    3.75    0.26
   0  12  -2    0.48    0.12
   0  12   2    0.73    0.16
   0 -12  -2    0.34    0.15
   0 -12   2    0.47    0.15
   0  12   3    0.85    0.17
   0 -12   3    0.46    0.15
   0 -12  -3    0.62    0.16
   0  12   4    0.34    0.17
   0 -12   4    0.43    0.15
   0 -12  -4    0.29    0.15
   0  12   5    0.30    0.18
   0 -12   5   -0.28    0.14
   0 -12  -5    0.12    0.14
   0  12   6    1.04    0.22
   0 -12   6    1.21    0.20
   0 -12  -6    1.04    0.23
   0  13   0   -0.01    0.14
   0 -13   0   -0.04    0.13
   0  13   1    0.74    0.18
   0  13  -1    0.89    0.15
   0 -13  -1    0.81    0.18
   0 -13   1    0.87    0.17
   0  13  -2    0.84    0.14
   0  13   2    0.58    0.18
   0 -13   2    0.69    0.18
   0 -13  -2    0.85    0.18
   0  13   3    0.88    0.19
   0 -13  -3    0.67    0.18
   0 -13   3    0.59    0.16
   0  13   4    1.33    0.22
   0 -13  -4    1.47    0.21
   0 -13   4    1.60    0.21
   0  13   5    0.58    0.20
   0 -13  -5    0.44    0.17
   0 -13   5    0.86    0.19
   0  13   6    0.77    0.24
   0 -13  -6    0.86    0.21
   0 -13   6    1.00    0.21
   0  14   0    1.22    0.19
   0 -14   0    0.96    0.19
   0  14   1    1.16    0.21
   0  14  -1    1.04    0.17
   0 -14   1    1.30    0.20
   0 -14  -1    1.14    0.20
   0  14  -2    0.97    0.15
   0  14   2    0.89    0.19
   0 -14   2    0.63    0.17
   0 -14  -2    0.84    0.20
   0  14   3    1.06    0.21
   0 -14   3    1.47    0.21
   0 -14  -3    0.83    0.20
   0  14   4    0.38    0.21
   0 -14  -4    0.37    0.19
   0 -14   4   -0.04    0.17
   0  14   5    0.75    0.24
   0 -14   5    0.72    0.19
   0  14   6    0.38    0.23
   0 -14   6   -0.18    0.18
   0 -14  -6    0.28    0.19
   0  15   0    0.05    0.17
   0 -15   0   -0.06    0.16
   0  15   1    0.85    0.21
   0  15  -1    1.01    0.18
   0 -15  -1    0.93    0.20
   0 -15   1    0.56    0.19
   0  15   2    0.31    0.19
   0 -15   2    0.08    0.16
   0 -15  -2    0.71    0.21
   0  15   3    4.43    0.35
   0 -15  -3    4.53    0.35
   0 -15   3    4.14    0.31
   0  15   4   -0.21    0.20
   0 -15  -4   -0.23    0.18
   0 -15   4   -0.13    0.17
   0  15   5   -0.01    0.22
   0 -15   5    0.10    0.18
   0  16   0    2.96    0.28
   0 -16   0    1.95    0.25
   0  16   1    0.42    0.22
   0  16  -1    0.42    0.18
   0 -16  -1    0.24    0.20
   0 -16   1    0.43    0.21
   0  16   2    0.12    0.21
   0 -16  -2    0.20    0.19
   0 -16   2    0.12    0.19
   0  16   3    0.35    0.23
   0 -16   3    0.40    0.20
   0 -16  -3    0.66    0.23
   0  16   4   -0.50    0.21
   0 -16   4   -0.19    0.19
   0  16   5    0.04    0.24
   0 -16   5    0.22    0.22
   0  17   0    0.48    0.21
   0 -17   0   -0.08    0.18
   0  17   1    0.27    0.21
   0 -17  -1    0.05    0.20
   0 -17   1    0.12    0.20
   0  17   2    0.56    0.24
   0 -17   2    0.11    0.20
   0 -17  -2    0.49    0.23
   0  17   3   -0.07    0.22
   0 -17   3    0.41    0.21
   0 -17  -3   -0.08    0.20
   0  17   4    0.22    0.24
   0 -17   4   -0.28    0.20
   0  18   0    2.74    0.30
   0 -18   0    2.23    0.30
   0  18   1    0.24    0.22
   0 -18  -1    0.27    0.22
   0 -18   1   -0.09    0.21
   0  18   2    0.07    0.23
   0 -18  -2    0.14    0.24
   0 -18   2   -0.13    0.20
   0  18   3    0.05    0.24
   0 -18   3   -0.15    0.20
   0 -18  -3   -0.07    0.24
   0 -19   0   -0.15    0.23
   0  19   1    0.79    0.26
   0 -19   1    0.70    0.25
   0 -19  -1    1.10    0.28
   0  19   2    0.05    0.24
   0 -19   2   -0.09    0.23
   0 -19  -2    0.29    0.26
   1   0  -8    0.02    0.18
  -1   0   7    0.10    0.08
   1   0  -7   -0.22    0.15
  -1   0   6   17.75    0.55
   1   0  -6   18.64    0.70
   1   0  -5   -0.10    0.10
   1   0  -4    2.12    0.17
   1   0  -3    0.01    0.06
  -1   0   3    0.01    0.06
  -1   0   2  107.86    3.12
   1   0  -2  107.01    3.12
  -1   0   1   -0.01    0.02
   1   0  -1    0.00    0.02
   1   0   0   -0.02    0.00
   1   0   0   -0.01    0.01
  -1   0   0   -0.01    0.00
  -1   0  -1    0.00    0.01
   1   0   1    0.00    0.02
   1   0   1    0.00    0.02
   1   0   1    0.01    0.02
   1   0   1    0.02    0.01
  -1   0  -1    0.00    0.02
  -1   0  -1    0.00    0.01
  -1   0  -2  128.66    3.77
   1   0   2  129.57    3.71
   1   0   2  131.13    4.13
   1   0   2  131.60    3.77
   1   0   2  129.58    3.72
  -1   0  -3    0.02    0.07
   1   0   3    0.03    0.04
   1   0   3   -0.03    0.03
   1   0   3    0.00    0.05
   1   0   3    0.05    0.04
   1   0   4    0.02    0.05
  -1   0  -4    0.09    0.09
   1   0   4    0.03    0.05
  -1   0  -5    0.07    0.10
   1   0   5    0.03    0.06
   1   0   5    0.07    0.06
  -1   0  -6    0.06    0.12
   1   0   6   -0.05    0.08
   1   0   7    0.21    0.10
  -1   0  -7   -0.12    0.15
  -1   0  -8    0.30    0.19
   1   1  -8    0.59    0.21
   1  -1  -8    0.58    0.20
  -1   1   7    2.79    0.19
   1   1  -7    2.13    0.25
   1  -1  -7    2.98    0.30
   1   1  -6    6.09    0.36
  -1   1   6    5.31    0.24
   1  -1  -6    5.67    0.36
  -1   1   5    1.59    0.11
  -1   1   5    1.72    0.12
   1   1  -5    1.53    0.18
   1  -1  -5    1.36    0.17
   1   1  -4   11.60    0.43
  -1   1   4   10.78    0.34
  -1   1   4   11.17    0.34
   1  -1  -4   11.60    0.43
  -1   1   3   12.31    0.42
   1   1  -3   11.97    0.42
  -1   1   3   11.79    0.35
  -1   1   3   11.85    0.35
  -1  -1   3   11.81    0.42
   1  -1  -3   11.78    0.42
  -1   1   2   88.22    2.53
   1   1  -2   86.39    2.53
  -1   1   2   85.36    2.47
  -1   1   2   86.60    2.47
  -1  -1   2   86.03    2.53
   1  -1  -2   87.61    2.53
   1   1  -1   97.47    2.73
  -1   1   1   88.75    2.72
  -1  -1   1   92.61    2.73
   1  -1  -1   92.08    2.71
   1  -1  -1   94.54    2.74
   1  -1  -1  101.86    2.71
   1   1   0    0.24    0.02
  -1   1   0    0.24    0.02
  -1  -1   0    0.11    0.02
   1  -1   0    0.14    0.02
  -1   1  -1   93.43    3.19
   1   1   1  111.71    3.21
  -1   1  -1  116.67    3.58
  -1   1  -1  115.54    3.20
   1   1   1  114.58    3.24
  -1  -1  -1  113.26    3.21
   1  -1   1  113.76    3.22
  -1  -1  -1  113.69    3.22
  -1  -1  -1  112.29    3.20
   1   1   2  140.18    3.96
  -1   1  -2  137.73    4.00
   1   1   2  140.88    4.00
   1   1   2  137.11    3.97
   1   1   2  138.78    3.93
  -1   1  -2  137.85    4.41
   1  -1   2  138.08    3.94
  -1  -1  -2  138.49    4.00
   1  -1   2  137.95    3.94
   1  -1   2  136.09    4.00
  -1  -1  -2  137.83    3.95
   1   1   3   11.95    0.38
  -1   1  -3   12.11    0.43
   1   1   3   12.18    0.38
   1   1   3   12.57    0.43
   1   1   3   11.98    0.38
  -1  -1  -3   12.10    0.43
   1  -1   3   12.12    0.36
   1  -1   3   12.61    0.36
   1  -1   3   12.44    0.43
   1   1   4    0.63    0.07
   1   1   4    0.51    0.07
   1   1   4    0.57    0.07
  -1   1  -4    0.55    0.11
  -1  -1  -4    0.52    0.11
   1  -1   4    0.66    0.05
   1  -1   4    0.65    0.06
   1   1   5    8.75    0.31
   1   1   5    8.91    0.32
  -1   1  -5    9.42    0.41
   1  -1   5    9.23    0.30
  -1  -1  -5    8.99    0.40
   1  -1   5    8.80    0.30
  -1   1  -6   -0.04    0.12
   1   1   6   -0.16    0.09
   1  -1   6   -0.08    0.07
  -1  -1  -6    0.03    0.12
   1   1   7    0.84    0.13
  -1   1  -7    0.34    0.17
   1  -1   7    0.64    0.11
  -1  -1  -7    0.37    0.18
  -1   1  -8   -0.13    0.18
  -1  -1  -8   -0.37    0.17
   1  -2  -8    0.19    0.18
   1   2  -7   -0.04    0.16
  -1   2   7    0.01    0.11
   1  -2  -7    0.15    0.17
  -1   2   6   -0.18    0.10
   1   2  -6    0.02    0.16
   1  -2  -6    0.10    0.15
  -1   2   5   35.15    1.07
  -1   2   5   37.73    1.07
   1   2  -5   34.64    1.17
   1  -2  -5   36.72    1.18
  -1   2   4    0.92    0.08
  -1   2   4    0.98    0.08
   1   2  -4    0.95    0.12
   1  -2  -4    0.88    0.12
   1   2  -3   23.35    0.74
  -1   2   3   23.58    0.69
  -1   2   3   22.45    0.68
  -1  -2   3   23.24    0.74
   1  -2  -3   22.57    0.74
   1   2  -2    4.71    0.19
  -1   2   2    4.71    0.16
  -1   2   2    4.52    0.16
   1  -2  -2    4.58    0.15
  -1  -2   2    4.06    0.18
   1  -2  -2    4.36    0.15
  -1   2   1   94.05    2.64
   1  -2  -1   92.88    2.64
   1  -2  -1   93.01    2.65
  -1  -2   1   89.64    2.65
   1   2   0    0.13    0.03
  -1   2   0    0.12    0.02
   1   2   0    0.02    0.02
  -1   2   0    0.11    0.03
  -1  -2   0    0.07    0.02
   1  -2   0    0.06    0.03
   1   2   1  879.81   26.75
  -1  -2  -1 1000.00   26.77
   1   2   2    0.05    0.04
   1   2   2    0.03    0.04
  -1   2  -2    0.05    0.04
   1   2   2    0.01    0.04
   1  -2   2    0.03    0.03
  -1  -2  -2   -0.01    0.04
   1  -2   2   -0.01    0.03
  -1  -2  -2    0.09    0.04
  -1  -2  -2   -0.01    0.03
   1  -2   2    0.01    0.04
   1   2   3   78.76    2.26
  -1   2  -3   75.95    2.44
   1   2   3   79.14    2.20
  -1   2  -3   75.89    2.26
   1   2   3   75.59    2.20
   1   2   3   76.85    2.20
   1  -2   3   75.70    2.17
   1  -2   3   74.65    2.26
   1  -2   3   75.95    2.18
  -1  -2  -3   74.87    2.26
   1   2   4    1.70    0.12
  -1   2  -4    1.65    0.15
   1   2   4    1.57    0.11
   1   2   4    1.45    0.11
  -1  -2  -4    1.50    0.15
   1  -2   4    1.67    0.09
   1  -2   4    1.51    0.09
   1   2   5    5.31    0.23
   1   2   5    5.36    0.23
  -1   2  -5    4.61    0.28
   1  -2   5    5.12    0.19
   1  -2   5    4.87    0.19
  -1  -2  -5    5.08    0.30
   1   2   6    0.00    0.10
  -1   2  -6   -0.16    0.13
   1  -2   6    0.02    0.07
  -1  -2  -6   -0.04    0.12
   1   2   7    2.76    0.19
   1  -2   7    2.30    0.17
  -1  -2  -7    2.63    0.28
  -1  -2  -8    0.30    0.20
   1  -3  -8   -0.10    0.17
  -1   3   7    3.08    0.23
   1  -3  -7    2.92    0.29
  -1   3   6    3.69    0.23
   1  -3  -6    3.68    0.29
  -1   3   5   10.45    0.37
  -1   3   5   10.02    0.37
   1  -3  -5   10.46    0.45
  -1   3   4    3.61    0.17
  -1   3   4    3.40    0.17
   1  -3  -4    3.47    0.21
  -1   3   3   34.22    1.02
  -1   3   3   35.68    1.02
   1  -3  -3   33.15    1.06
  -1  -3   3   34.55    1.07
  -1   3   2   73.28    2.03
  -1   3   2   68.97    2.03
   1  -3  -2   71.29    2.03
   1  -3  -2   67.60    2.02
  -1  -3   2   71.56    2.08
  -1   3   1   44.23    1.28
   1   3  -1   44.80    1.27
   1   3  -1   44.85    1.27
  -1   3   1   44.70    1.29
   1  -3  -1   44.86    1.28
  -1  -3   1   44.01    1.27
   1  -3  -1   43.80    1.28
  -1  -3   1   42.42    1.27
   1   3   0    4.40    0.16
  -1   3   0    4.67    0.16
  -1   3   0    4.33    0.16
   1   3   0    4.40    0.16
  -1  -3   0    4.43    0.16
   1  -3   0    4.21    0.16
  -1  -3   0    3.96    0.15
   1  -3   0    4.44    0.16
   1   3   1  188.51    5.44
  -1   3  -1  188.43    5.40
   1   3   1  192.36    5.37
  -1   3  -1  187.52    5.43
   1  -3   1  189.17    5.40
  -1  -3  -1  186.26    5.42
   1  -3   1  179.89    5.39
  -1  -3  -1  193.59    5.43
   1   3   2   28.15    0.88
   1   3   2   29.24    0.88
   1   3   2   29.80    0.88
  -1  -3  -2   30.17    0.87
  -1  -3  -2   29.33    0.90
   1  -3   2   29.43    0.86
   1  -3   2   29.40    0.90
  -1  -3  -2   29.69    0.87
   1  -3   2   30.05    0.86
   1   3   3   10.83    0.37
  -1   3  -3   10.89    0.39
   1   3   3   11.61    0.37
   1   3   3   10.06    0.37
   1  -3   3   10.60    0.34
   1  -3   3   11.17    0.34
  -1  -3  -3   11.56    0.35
  -1  -3  -3   11.23    0.34
  -1  -3  -3   10.79    0.40
   1   3   4    3.32    0.17
   1   3   4    3.58    0.17
   1   3   4    3.06    0.18
  -1  -3  -4    3.35    0.21
   1  -3   4    3.21    0.13
   1  -3   4    3.43    0.13
   1   3   5    6.13    0.27
   1   3   5    5.53    0.25
  -1  -3  -5    5.88    0.31
   1  -3   5    5.96    0.21
   1  -3   5    5.70    0.21
   1   3   6    0.14    0.11
   1  -3   6    0.09    0.07
  -1  -3  -6   -0.06    0.12
   1   3   7   -0.01    0.13
  -1  -3  -7   -0.03    0.16
   1   3   8    0.86    0.17
  -1  -3  -8    1.04    0.25
  -1   4   8   -0.19    0.13
   1  -4  -8    0.11    0.20
  -1   4   7    0.92    0.15
   1  -4  -7    0.77    0.21
  -1   4   6    9.72    0.39
   1  -4  -6   10.54    0.49
  -1   4   5    9.55    0.35
  -1   4   5    9.16    0.35
   1  -4  -5    8.82    0.41
  -1   4   4    0.84    0.11
  -1   4   4    1.08    0.11
   1  -4  -4    1.14    0.13
  -1   4   3    1.34    0.10
  -1   4   3    1.06    0.10
   1  -4  -3    1.27    0.10
   1  -4  -3    1.17    0.11
   1  -4  -3    1.18    0.09
  -1  -4   3    1.13    0.06
  -1   4   2    8.06    0.28
  -1   4   2    7.53    0.28
   1  -4  -2    8.01    0.27
  -1  -4   2    7.56    0.25
  -1  -4   2    7.72    0.25
   1  -4  -2    7.79    0.27
   1   4  -1  197.82    5.73
  -1   4   1  207.90    5.75
  -1   4   1  199.23    5.77
   1   4  -1  200.39    5.77
  -1  -4   1  207.22    5.78
  -1  -4   1  195.93    5.79
   1  -4  -1  210.13    5.75
   1  -4  -1  194.48    5.77
  -1   4   0   27.60    0.80
  -1   4   0   27.18    0.80
   1   4   0   25.83    0.80
   1   4   0   26.70    0.80
  -1  -4   0   25.30    0.80
   1  -4   0   27.15    0.80
   1  -4   0   27.27    0.80
  -1  -4   0   26.68    0.80
  -1  -4   0   26.36    0.80
  -1   4  -1  114.28    3.23
  -1   4  -1  111.48    3.23
   1   4   1  112.82    3.24
   1   4   1  113.56    3.24
   1  -4   1  108.89    3.23
  -1  -4  -1  115.74    3.24
   1  -4   1  117.24    3.23
  -1  -4  -1  109.15    3.24
   1   4   2   10.49    0.35
   1   4   2   10.36    0.35
   1   4   2    9.98    0.35
  -1  -4  -2   10.63    0.35
  -1  -4  -2   10.02    0.34
   1  -4   2   10.95    0.33
   1  -4   2   10.15    0.33
   1   4   3    0.02    0.06
   1   4   3    0.01    0.06
   1   4   3   -0.13    0.06
   1  -4   3   -0.07    0.05
  -1  -4  -3   -0.06    0.06
   1  -4   3   -0.03    0.05
  -1  -4  -3   -0.02    0.05
  -1  -4  -3    0.10    0.05
   1   4   4    0.93    0.11
   1   4   4    1.09    0.11
  -1   4  -4    0.96    0.09
   1   4   4    1.07    0.11
  -1  -4  -4    0.75    0.12
   1  -4   4    0.99    0.08
   1  -4   4    0.98    0.07
   1   4   5    0.04    0.09
   1   4   5   -0.04    0.10
   1  -4   5    0.02    0.06
  -1  -4  -5    0.00    0.11
   1  -4   5    0.06    0.06
   1   4   6   -0.01    0.12
   1  -4   6    0.08    0.07
  -1  -4  -6    0.26    0.15
   1   4   7   -0.02    0.13
  -1  -4  -7    0.13    0.18
   1   4   8    0.43    0.17
  -1  -4  -8    0.46    0.21
  -1   5   8    0.23    0.16
   1  -5  -8    0.28    0.20
  -1   5   7    1.09    0.16
   1  -5  -7    0.88    0.22
  -1   5   6    4.02    0.26
   1  -5  -6    4.04    0.30
  -1   5   5    0.07    0.11
  -1   5   5   -0.03    0.10
   1  -5  -5   -0.11    0.11
  -1   5   4    2.12    0.16
   1  -5  -4    2.29    0.12
  -1  -5   4    2.17    0.11
  -1  -5   4    2.47    0.11
   1  -5  -4    2.20    0.18
  -1   5   3    0.22    0.07
  -1   5   3   -0.05    0.07
  -1  -5   3    0.26    0.05
   1  -5  -3    0.17    0.06
  -1  -5   3    0.15    0.05
  -1   5   2   32.17    0.99
  -1   5   2   33.74    0.99
  -1  -5   2   33.33    0.97
  -1  -5   2   32.45    0.97
   1  -5  -2   33.01    0.99
  -1   5   1  149.26    4.36
   1   5  -1  152.08    4.35
   1   5  -1  156.04    4.35
  -1   5   1  155.01    4.37
   1  -5  -1  155.95    4.36
   1  -5  -1  148.86    4.36
  -1  -5   1  146.93    4.35
  -1  -5   1  154.90    4.35
  -1   5   0    0.21    0.06
  -1   5   0    0.13    0.05
   1   5   0    0.10    0.05
   1  -5   0    0.23    0.06
  -1  -5   0    0.24    0.06
  -1  -5   0    0.08    0.05
  -1  -5   0    0.09    0.05
   1  -5   0    0.11    0.05
   1   5   1   34.55    1.03
  -1   5  -1   34.90    1.02
   1   5   1   34.12    1.03
  -1   5  -1   32.99    1.01
  -1  -5  -1   35.11    1.03
   1  -5   1   34.43    1.02
  -1  -5  -1   34.57    1.03
   1  -5   1   34.45    1.02
   1   5   2   51.10    1.49
   1   5   2   51.29    1.49
  -1   5  -2   50.05    1.45
  -1   5  -2   50.27    1.45
   1   5   2   49.03    1.49
   1  -5   2   49.98    1.47
   1  -5   2   51.85    1.47
  -1  -5  -2   50.49    1.49
   1   5   3   11.12    0.39
   1   5   3   11.29    0.39
   1   5   3   10.75    0.39
   1  -5   3   10.97    0.36
  -1  -5  -3   10.57    0.40
   1  -5   3   10.51    0.35
  -1  -5  -3   10.97    0.37
   1   5   4    0.89    0.11
   1   5   4    0.67    0.11
   1   5   4    0.63    0.11
  -1   5  -4    0.93    0.10
   1  -5   4    0.82    0.09
  -1  -5  -4    0.90    0.12
  -1  -5  -4    0.94    0.08
   1  -5   4    0.75    0.08
   1   5   5    2.85    0.21
   1  -5   5    3.17    0.16
   1  -5   5    3.32    0.17
  -1  -5  -5    3.32    0.25
   1   5   6    0.25    0.14
  -1  -5  -6    0.26    0.14
   1  -5   6    0.32    0.09
   1   5   7   -0.01    0.14
  -1  -5  -7    0.15    0.18
   1   5   8    0.22    0.16
  -1  -5  -8    0.27    0.21
  -1   6   8    0.35    0.17
   1  -6  -8    0.32    0.22
  -1   6   7    1.06    0.18
   1  -6  -7    0.66    0.20
  -1   6   6    0.07    0.14
  -1  -6   6   -0.03    0.07
   1  -6  -6   -0.07    0.14
  -1   6   5   26.58    0.91
  -1  -6   5   28.64    0.85
  -1  -6   5   29.69    0.85
   1  -6  -5   28.97    0.98
  -1  -6   5   28.55    0.85
  -1   6   4    5.41    0.26
   1  -6  -4    5.90    0.29
  -1  -6   4    5.43    0.21
   1  -6  -4    5.47    0.22
  -1  -6   4    5.35    0.21
  -1   6   3    1.24    0.12
  -1  -6   3    1.37    0.10
   1  -6  -3    1.32    0.11
  -1  -6   3    1.31    0.10
   1   6  -2   19.97    0.61
   1   6  -2   20.52    0.61
  -1   6   2   20.82    0.65
  -1  -6   2   20.55    0.63
  -1  -6   2   21.14    0.63
   1  -6  -2   19.93    0.65
   1   6  -1    0.34    0.07
   1   6  -1    0.69    0.07
  -1   6   1    0.53    0.08
   1  -6  -1    0.57    0.08
  -1  -6   1    0.47    0.07
  -1  -6   1    0.53    0.07
  -1  -6   1    0.33    0.07
  -1   6   0    1.96    0.13
   1   6   0    2.11    0.13
  -1  -6   0    1.90    0.13
   1  -6   0    2.03    0.14
   1  -6   0    2.18    0.14
  -1  -6   0    2.18    0.14
   1   6   1  201.45    5.87
  -1   6  -1  203.97    5.86
  -1   6  -1  202.51    5.86
  -1   6  -1  205.47    5.86
   1  -6   1  213.97    5.87
   1  -6   1  205.21    5.86
  -1  -6  -1  204.22    5.87
  -1   6  -2    1.36    0.09
  -1   6  -2    1.49    0.11
   1   6   2    1.36    0.13
  -1  -6  -2    1.44    0.12
   1  -6   2    1.46    0.11
   1  -6   2    1.30    0.11
   1   6   3    8.09    0.32
   1  -6   3    8.10    0.29
  -1  -6  -3    8.00    0.31
   1  -6   3    8.42    0.30
   1   6   4    1.57    0.15
  -1  -6  -4    1.46    0.15
   1  -6   4    1.55    0.12
   1  -6   4    1.73    0.12
  -1  -6  -4    1.44    0.12
  -1   6  -5    0.30    0.08
   1  -6   5    0.29    0.09
  -1  -6  -5    0.51    0.14
   1   6   6    0.22    0.14
  -1  -6  -6    0.27    0.16
   1  -6   6    0.06    0.09
   1   6   7    0.55    0.17
  -1  -6  -7    0.58    0.20
   1   6   8    0.37    0.18
  -1  -6  -8    0.58    0.23
  -1   7   8    0.46    0.18
   1  -7  -8    0.18    0.22
  -1   7   7    1.14    0.20
   1  -7  -7    1.15    0.23
  -1   7   6    0.42    0.15
   1  -7  -6    0.47    0.17
  -1  -7   6    0.40    0.09
  -1   7   5    4.52    0.28
  -1  -7   5    4.95    0.21
   1  -7  -5    4.68    0.30
  -1   7   4    1.37    0.15
  -1  -7   4    1.09    0.10
  -1  -7   4    1.20    0.11
  -1  -7   4    1.22    0.11
   1  -7  -4    1.00    0.14
   1  -7  -4    0.95    0.11
  -1   7   3    4.28    0.23
  -1  -7   3    4.15    0.19
   1  -7  -3    4.69    0.22
  -1  -7   3    5.03    0.20
  -1  -7   3    4.22    0.20
   1   7  -2    4.57    0.19
   1   7  -2    4.90    0.19
  -1   7   2    5.66    0.24
  -1  -7   2    5.00    0.22
   1  -7  -2    5.20    0.24
  -1  -7   2    4.71    0.22
  -1  -7   2    5.42    0.22
   1   7  -1   33.68    1.03
  -1   7   1   33.30    1.04
  -1  -7   1   35.05    1.04
  -1  -7   1   34.55    1.04
   1  -7  -1   35.05    1.05
   1   7   0    2.26    0.15
  -1   7   0    2.31    0.16
   1  -7   0    2.21    0.16
  -1  -7   0    2.45    0.16
   1   7   1   50.98    1.50
  -1   7  -1   49.27    1.49
  -1  -7  -1   50.14    1.50
   1  -7   1   51.30    1.50
   1  -7   1   50.81    1.50
   1   7   2    0.65    0.11
  -1   7  -2    0.76    0.08
   1  -7   2    0.92    0.10
  -1  -7  -2    0.69    0.12
   1  -7   2    0.52    0.09
   1   7   3    3.57    0.21
   1  -7   3    3.72    0.19
  -1  -7  -3    3.56    0.20
   1  -7   3    3.38    0.18
   1   7   4    6.04    0.30
   1  -7   4    6.38    0.26
  -1  -7  -4    6.34    0.31
  -1  -7  -4    6.19    0.27
   1  -7   4    6.71    0.27
  -1   7  -5    1.86    0.15
   1   7   5    1.37    0.18
  -1  -7  -5    1.81    0.20
   1  -7   5    1.85    0.14
   1   7   6   -0.06    0.14
   1  -7   6   -0.04    0.10
  -1  -7  -6    0.00    0.13
   1   7   7   -0.14    0.15
  -1  -7  -7    0.11    0.18
   1   7   8    1.11    0.21
  -1  -7  -8    1.04    0.25
  -1   8   8    0.25    0.20
  -1   8   7    0.82    0.19
   1  -8  -7    0.66    0.22
  -1   8   6    1.70    0.20
   1  -8  -6    1.83    0.23
  -1  -8   6    1.81    0.15
  -1   8   5    9.02    0.40
  -1  -8   5    9.78    0.35
   1  -8  -5    9.07    0.43
  -1   8   4    1.02    0.16
  -1  -8   4    1.44    0.13
  -1  -8   4    1.44    0.12
   1  -8  -4    0.77    0.13
  -1   8   3    0.49    0.11
  -1  -8   3    0.51    0.10
  -1  -8   3    0.59    0.09
   1  -8  -3    0.41    0.10
  -1   8   2    1.01    0.13
   1   8  -2    1.16    0.10
  -1  -8   2    1.11    0.12
   1  -8  -2    0.95    0.13
  -1  -8   2    1.27    0.11
   1   8  -1   57.87    1.71
  -1   8   1   58.16    1.73
   1  -8  -1   57.96    1.73
  -1  -8   1   58.83    1.72
   1   8   0    7.29    0.31
  -1   8   0    7.67    0.31
   1  -8   0    7.34    0.31
  -1  -8   0    7.27    0.31
   1   8   1    9.47    0.36
  -1   8  -1    9.64    0.35
  -1  -8  -1    8.77    0.36
   1  -8   1    9.41    0.35
  -1   8  -2    2.28    0.15
   1   8   2    2.11    0.17
  -1  -8  -2    2.49    0.18
   1  -8   2    2.66    0.18
   1  -8   2    2.09    0.16
   1   8   3    2.13    0.18
   1  -8   3    2.60    0.18
  -1  -8  -3    2.28    0.17
   1  -8   3    2.37    0.18
   1   8   4    0.49    0.13
  -1  -8  -4    0.58    0.12
   1  -8   4    0.68    0.11
  -1  -8  -4    0.63    0.12
   1  -8   4    0.55    0.11
   1   8   5    0.33    0.15
   1  -8   5    0.38    0.11
  -1  -8  -5    0.52    0.15
   1   8   6   -0.17    0.15
   1  -8   6    0.04    0.11
  -1  -8  -6    0.00    0.15
   1   8   7    0.17    0.17
  -1  -8  -7   -0.33    0.15
   1   8   8    0.40    0.21
  -1   9   7    0.33    0.20
   1  -9  -7    0.57    0.20
  -1   9   6    2.16    0.24
  -1  -9   6    2.81    0.20
   1  -9  -6    2.77    0.29
  -1   9   5    0.14    0.14
  -1  -9   5    0.44    0.12
   1  -9  -5    0.26    0.14
  -1   9   4   -0.01    0.13
  -1  -9   4   -0.06    0.09
   1  -9  -4    0.00    0.10
  -1   9   3    0.02    0.11
  -1  -9   3    0.06    0.10
  -1  -9   3   -0.13    0.08
   1  -9  -3    0.01    0.10
   1   9  -2   17.70    0.57
  -1   9   2   17.36    0.61
  -1  -9   2   17.65    0.59
   1  -9  -2   18.19    0.61
  -1   9   1   50.17    1.50
   1   9  -1   50.30    1.49
   1  -9  -1   48.95    1.51
  -1  -9   1   49.90    1.50
   1   9   0    0.29    0.10
  -1   9   0    0.43    0.11
  -1  -9   0    0.49    0.11
   1  -9   0    0.41    0.10
  -1   9  -1    3.94    0.21
   1   9   1    3.86    0.22
   1  -9   1    3.49    0.21
  -1  -9  -1    2.95    0.21
  -1   9  -2    1.72    0.13
   1   9   2    1.62    0.16
  -1  -9  -2    1.88    0.17
   1  -9   2    1.67    0.15
  -1   9  -3    1.32    0.09
   1   9   3    1.62    0.17
   1  -9   3    1.25    0.14
  -1  -9  -3    1.39    0.16
   1   9   4    0.74    0.15
   1  -9   4    0.82    0.13
  -1  -9  -4    0.88    0.14
   1   9   5    0.36    0.16
  -1  -9  -5    0.33    0.15
   1  -9   5    0.43    0.13
  -1   9  -6   -0.04    0.09
   1   9   6    0.00    0.15
  -1  -9  -6   -0.10    0.14
   1  -9   6    0.13    0.13
   1   9   7   -0.21    0.18
  -1  -9  -7   -0.08    0.18
  -1  10   7    1.04    0.22
   1 -10  -7    0.59    0.23
  -1  10   6   -0.02    0.17
   1 -10  -6   -0.03    0.16
  -1 -10   6    0.10    0.13
  -1  10   5   15.27    0.60
   1 -10  -5   14.88    0.62
  -1 -10   5   15.98    0.55
  -1  10   4    7.20    0.35
   1 -10  -4    7.35    0.35
  -1 -10   4    6.98    0.32
  -1  10   3    0.81    0.16
   1 -10  -3    1.24    0.16
  -1 -10   3    1.14    0.15
   1  10  -2    2.12    0.15
  -1  10   2    2.93    0.22
  -1 -10   2    2.24    0.18
   1 -10  -2    2.48    0.19
   1  10  -1   14.38    0.51
  -1  10   1   14.50    0.53
   1 -10  -1   14.60    0.53
  -1 -10   1   14.93    0.53
   1  10   0    0.08    0.09
  -1  10   0   -0.15    0.09
  -1 -10   0    0.32    0.11
   1 -10   0    0.01    0.10
  -1  10  -1   12.23    0.44
   1  10   1   12.29    0.46
  -1 -10  -1   11.35    0.46
   1 -10   1   12.18    0.46
   1  10   2    1.13    0.16
  -1  10  -2    1.12    0.12
   1 -10   2    1.34    0.15
  -1 -10  -2    1.16    0.16
   1  10   3    1.44    0.17
  -1  10  -3    1.17    0.09
   1 -10   3    1.26    0.15
  -1 -10  -3    1.49    0.17
   1  10   4   -0.04    0.14
   1 -10   4    0.09    0.12
  -1 -10  -4    0.00    0.12
   1  10   5   -0.03    0.15
   1 -10   5   -0.01    0.12
  -1 -10  -5    0.12    0.14
   1  10   6    0.53    0.19
  -1  10  -6    0.58    0.13
  -1 -10  -6    0.91    0.20
   1 -10   6    0.58    0.16
   1  10   7    0.11    0.20
  -1 -10  -7   -0.09    0.18
  -1  11   7    0.11    0.20
   1 -11  -7    0.01    0.19
  -1  11   6    0.19    0.18
  -1 -11   6    0.02    0.14
   1 -11  -6    0.07    0.16
  -1  11   5    0.17    0.17
  -1 -11   5    0.40    0.14
   1 -11  -5    0.02    0.13
  -1  11   4    0.30    0.17
  -1 -11   4    0.47    0.13
   1 -11  -4    0.64    0.16
  -1  11   3    2.69    0.23
  -1 -11   3    2.56    0.21
   1 -11  -3    2.92    0.23
  -1  11   2   -0.13    0.12
   1  11  -2   -0.29    0.09
  -1 -11   2   -0.30    0.11
   1 -11  -2    0.04    0.12
  -1  11   1    8.47    0.38
   1  11  -1    8.42    0.36
  -1 -11   1    8.26    0.36
   1 -11  -1    8.59    0.37
   1  11   0    0.11    0.11
  -1  11   0    0.02    0.12
   1 -11   0    0.14    0.12
  -1 -11   0    0.14    0.12
  -1  11  -1    7.81    0.34
   1  11   1    7.84    0.35
  -1 -11  -1    7.92    0.36
   1 -11   1    8.16    0.36
   1  11   2    1.82    0.20
  -1  11  -2    2.09    0.16
  -1 -11  -2    1.99    0.20
   1 -11   2    1.80    0.19
   1  11   3    2.04    0.21
  -1 -11  -3    1.96    0.20
   1 -11   3    1.74    0.18
   1  11   4    1.86    0.22
  -1 -11  -4    1.75    0.19
   1 -11   4    1.95    0.19
   1  11   5    1.58    0.22
   1 -11   5    1.21    0.18
  -1 -11  -5    0.96    0.18
  -1  11  -6    0.01    0.12
   1  11   6    0.04    0.18
   1 -11   6    0.66    0.17
  -1 -11  -6    0.14    0.17
   1  11   7   -0.15    0.20
  -1 -11  -7    0.31    0.21
  -1  12   6    0.32    0.20
  -1 -12   6    0.09    0.15
   1 -12  -6    0.32    0.17
  -1  12   5    2.16    0.24
   1 -12  -5    1.42    0.21
  -1 -12   5    2.10    0.21
  -1  12   4    0.75    0.19
  -1 -12   4    1.14    0.18
   1 -12  -4    0.86    0.18
  -1  12   3    1.38    0.20
   1 -12  -3    1.30    0.20
  -1 -12   3    1.38    0.18
   1  12  -2    0.08    0.11
  -1  12   2    0.38    0.15
  -1 -12   2   -0.05    0.12
   1 -12  -2   -0.06    0.13
  -1  12   1    5.42    0.33
   1  12  -1    5.83    0.31
   1 -12  -1    6.19    0.33
  -1 -12   1    5.89    0.32
  -1  12   0    2.90    0.23
   1  12   0    3.18    0.24
   1 -12   0    2.95    0.24
  -1 -12   0    2.80    0.23
  -1  12  -1    1.22    0.16
   1  12   1    1.13    0.17
  -1 -12  -1    1.11    0.18
   1 -12   1    1.00    0.16
   1  12   2    0.09    0.14
  -1  12  -2   -0.10    0.10
   1 -12   2   -0.15    0.12
  -1 -12  -2   -0.06    0.13
   1  12   3    1.11    0.19
  -1 -12  -3    1.03    0.18
   1 -12   3    1.28    0.18
   1  12   4    0.00    0.16
  -1 -12  -4    0.34    0.16
   1 -12   4    0.22    0.14
   1  12   5    0.24    0.18
  -1 -12  -5    0.19    0.14
   1 -12   5    0.04    0.16
   1  12   6    0.34    0.21
  -1 -12  -6    0.53    0.20
   1 -12   6    0.46    0.18
  -1  13   6    0.66    0.22
  -1 -13   6    0.31    0.18
   1 -13  -6    0.32    0.18
  -1  13   5    0.88    0.21
  -1 -13   5    0.73    0.18
  -1  13   4    0.01    0.18
   1 -13  -4    0.35    0.17
  -1 -13   4    0.09    0.16
  -1  13   3    0.00    0.16
  -1 -13   3    0.28    0.15
   1 -13  -3    0.24    0.16
   1  13  -2    8.92    0.37
  -1  13   2    7.94    0.41
   1 -13  -2    9.34    0.42
  -1 -13   2    8.26    0.39
  -1  13   1    4.90    0.32
   1  13  -1    5.09    0.30
   1 -13  -1    4.68    0.31
  -1 -13   1    4.36    0.29
   1  13   0    0.29    0.16
  -1  13   0    0.39    0.15
   1 -13   0    0.30    0.15
  -1 -13   0    0.23    0.15
   1  13   1    0.83    0.17
  -1  13  -1    1.13    0.17
   1 -13   1    1.00    0.18
  -1 -13  -1    0.70    0.17
  -1  13  -2    1.26    0.16
   1  13   2    1.29    0.20
  -1 -13  -2    1.45    0.21
   1 -13   2    1.52    0.19
   1  13   3   -0.18    0.16
   1 -13   3    0.13    0.15
  -1 -13  -3   -0.20    0.14
   1  13   4    0.27    0.19
   1 -13   4    0.44    0.16
  -1 -13  -4    0.42    0.18
   1  13   5   -0.05    0.18
  -1 -13  -5    0.01    0.15
   1 -13   5    0.07    0.16
   1  13   6    0.00    0.21
  -1 -13  -6    0.12    0.18
   1 -13   6    0.12    0.18
  -1  14   6    0.03    0.21
   1 -14  -6   -0.07    0.18
  -1 -14   6   -0.27    0.17
  -1  14   5    4.29    0.34
  -1 -14   5    3.52    0.29
  -1  14   4    3.73    0.32
  -1 -14   4    3.86    0.29
   1 -14  -4    3.69    0.30
  -1  14   3    2.93    0.28
  -1 -14   3    2.23    0.24
   1 -14  -3    2.89    0.27
  -1  14   2    1.03    0.21
   1  14  -2    0.78    0.15
   1 -14  -2    0.81    0.20
  -1 -14   2    0.83    0.18
   1  14  -1    8.23    0.40
  -1  14   1    8.12    0.43
  -1 -14   1    8.24    0.40
   1 -14  -1    8.25    0.42
  -1  14   0    0.64    0.17
   1  14   0    0.42    0.17
   1 -14   0    0.43    0.17
  -1 -14   0    0.41    0.17
   1  14   1    0.53    0.18
  -1  14  -1    0.64    0.16
   1 -14   1    0.69    0.17
  -1 -14  -1    0.79    0.19
  -1  14  -2   -0.03    0.13
   1  14   2    0.08    0.17
   1 -14   2   -0.04    0.15
  -1 -14  -2    0.12    0.17
   1  14   3    2.25    0.26
   1 -14   3    1.99    0.24
  -1 -14  -3    2.35    0.25
   1  14   4   -0.30    0.17
   1 -14   4    0.23    0.17
  -1 -14  -4    0.02    0.18
   1  14   5    0.76    0.23
   1 -14   5    0.38    0.19
  -1 -14  -5    0.62    0.19
   1  14   6    0.20    0.22
  -1 -14  -6    0.02    0.19
   1 -14   6    0.23    0.19
  -1  15   5   -0.04    0.22
  -1 -15   5   -0.15    0.18
  -1  15   4    0.00    0.20
   1 -15  -4    0.14    0.19
  -1 -15   4    0.41    0.19
  -1  15   3    3.20    0.32
  -1 -15   3    2.96    0.28
   1 -15  -3    3.42    0.31
  -1  15   2   -0.08    0.18
  -1 -15   2   -0.11    0.15
   1 -15  -2    0.06    0.17
   1  15  -1    0.86    0.18
  -1  15   1    0.86    0.20
  -1 -15   1    0.89    0.19
   1 -15  -1    1.33    0.22
  -1  15   0    0.15    0.16
   1  15   0    0.10    0.16
   1 -15   0    0.39    0.17
  -1 -15   0    0.08    0.16
  -1  15  -1    2.87    0.25
   1  15   1    2.69    0.27
   1 -15   1    2.62    0.27
  -1 -15  -1    2.23    0.26
   1  15   2    0.56    0.20
  -1 -15  -2    0.38    0.19
   1 -15   2    0.29    0.17
   1  15   3    0.65    0.23
   1 -15   3    0.59    0.20
  -1 -15  -3    1.06    0.23
   1  15   4   -0.02    0.19
   1 -15   4   -0.20    0.17
  -1 -15  -4    0.18    0.20
   1  15   5    0.42    0.23
   1 -15   5    0.31    0.19
  -1  16   5    0.29    0.23
  -1 -16   5   -0.08    0.20
  -1  16   4    0.20    0.22
  -1 -16   4    0.53    0.21
  -1  16   3    0.11    0.23
  -1 -16   3    0.22    0.20
   1 -16  -3    0.20    0.20
  -1  16   2    0.24    0.21
  -1 -16   2    0.07    0.19
   1 -16  -2    0.07    0.20
   1  16  -1    0.74    0.19
  -1  16   1    1.03    0.23
  -1 -16   1    0.75    0.21
   1 -16  -1    1.02    0.22
  -1  16   0    1.27    0.22
   1  16   0    1.05    0.22
  -1 -16   0    0.71    0.21
   1 -16   0    0.83    0.22
  -1  16  -1    3.01    0.27
   1  16   1    2.85    0.30
  -1 -16  -1    2.44    0.28
   1 -16   1    2.45    0.28
   1  16   2    0.47    0.21
   1 -16   2    0.34    0.19
  -1 -16  -2    0.52    0.21
   1  16   3    0.17    0.21
   1 -16   3    0.03    0.18
  -1 -16  -3    0.04    0.19
   1  16   4    0.00    0.21
   1 -16   4    0.25    0.21
   1  16   5    0.59    0.24
   1 -16   5    0.13    0.20
  -1  17   4    0.07    0.24
  -1 -17   4    0.39    0.22
  -1  17   3    0.11    0.23
  -1 -17   3    0.09    0.20
   1 -17  -3    0.40    0.23
  -1  17   2    1.96    0.29
   1 -17  -2    2.25    0.30
  -1 -17   2    1.61    0.25
  -1  17   1    0.06    0.19
  -1 -17   1    0.15    0.20
   1 -17  -1   -0.15    0.19
  -1  17   0    0.38    0.21
   1  17   0   -0.14    0.19
   1 -17   0    0.20    0.20
  -1 -17   0    0.12    0.19
   1  17   1    1.22    0.26
  -1 -17  -1    1.43    0.26
   1 -17   1    0.96    0.24
   1  17   2    2.94    0.32
  -1 -17  -2    3.27    0.33
   1 -17   2    2.48    0.29
   1  17   3   -0.35    0.20
   1 -17   3   -0.08    0.20
  -1 -17  -3    0.10    0.22
   1  17   4    0.12    0.24
   1 -17   4   -0.16    0.20
  -1  18   3    0.24    0.25
   1 -18  -3    0.40    0.25
  -1 -18   3    0.59    0.22
  -1  18   2    1.59    0.30
  -1 -18   2    1.20    0.25
   1 -18  -2    1.79    0.29
  -1  18   1    0.58    0.25
   1 -18  -1    0.78    0.24
  -1 -18   1    0.16    0.21
  -1  18   0    0.77    0.24
   1  18   0    0.84    0.24
   1 -18   0    0.63    0.24
  -1 -18   0    0.43    0.24
   1  18   1    0.50    0.24
   1 -18   1    0.55    0.24
  -1 -18  -1    0.16    0.22
   1  18   2    0.04    0.25
   1 -18   2   -0.17    0.20
  -1 -18  -2    0.17    0.22
   1  18   3    0.37    0.25
   1 -18   3    0.81    0.25
  -1 -18  -3    1.18    0.28
  -1  19   2   -0.03    0.24
  -1 -19   2    0.26    0.22
  -1  19   1    0.55    0.26
   1 -19  -1   -0.22    0.23
  -1 -19   1   -0.04    0.22
  -1 -19   0    0.95    0.25
   1 -19   0    1.15    0.27
   1  19   1    0.88    0.27
  -1 -19  -1    1.12    0.29
   1 -19   1    0.99    0.26
   1 -19   2    0.44    0.23
   2   0  -8    0.15    0.20
   2   0  -7    0.10    0.17
   2   0  -6   16.44    0.66
   2   0  -5   -0.05    0.10
   2   0  -4   15.38    0.55
  -2   0   3    0.02    0.06
   2   0  -3    0.03    0.06
   2   0  -2   31.54    0.96
  -2   0   2   31.63    0.95
  -2   0   1   -0.08    0.02
  -2   0   1   -0.08    0.02
  -2   0   1   -0.12    0.01
   2   0  -1   -0.05    0.02
  -2   0   1   -0.10    0.03
   2   0  -1   -0.05    0.02
   2   0  -1   -0.01    0.02
  -2   0   0   10.49    0.36
  -2   0  -1   -0.03    0.02
   2   0   1   -0.08    0.04
  -2   0  -1   -0.02    0.03
  -2   0  -1   -0.03    0.03
   2   0   1   -0.10    0.03
   2   0   1    0.03    0.03
   2   0   1   -0.02    0.02
  -2   0  -1   -0.01    0.03
  -2   0  -2    5.45    0.18
   2   0   2    5.50    0.21
   2   0   2    5.19    0.19
  -2   0  -2    5.24    0.17
   2   0   2    5.67    0.19
  -2   0  -2    5.27    0.20
   2   0   2    5.85    0.22
  -2   0  -2    5.36    0.18
  -2   0  -3   -0.01    0.07
   2   0   3   -0.01    0.05
   2   0   3   -0.04    0.06
   2   0   3   -0.08    0.05
   2   0   4   52.83    1.52
   2   0   4   51.75    1.52
  -2   0  -4   52.26    1.60
   2   0   5   -0.04    0.07
   2   0   5    0.08    0.08
  -2   0  -5   -0.25    0.10
   2   0   6    2.87    0.19
  -2   0  -6    2.86    0.25
   2   0   7   -0.05    0.11
  -2   0  -7   -0.25    0.14
  -2   0  -8    0.09    0.20
   2   1  -8    0.07    0.18
   2  -1  -8    0.11    0.19
  -2   1   7    1.03    0.12
   2   1  -7    0.73    0.19
   2  -1  -7    0.93    0.20
   2   1  -6   40.26    1.31
  -2   1   6   39.22    1.16
   2  -1  -6   38.92    1.31
   2   1  -5    1.78    0.19
  -2   1   5    1.80    0.12
  -2   1   5    1.87    0.12
   2  -1  -5    1.57    0.18
   2   1  -4    0.41    0.10
  -2   1   4    0.55    0.05
  -2   1   4    0.57    0.05
   2  -1  -4    0.42    0.11
   2   1  -3   15.08    0.51
  -2   1   3   14.91    0.45
  -2   1   3   15.21    0.51
  -2   1   3   15.07    0.45
  -2  -1   3   15.35    0.51
   2  -1  -3   15.01    0.51
  -2   1   2   18.76    0.56
  -2   1   2   19.25    0.56
   2   1  -2   19.24    0.60
  -2   1   2   19.04    0.59
   2  -1  -2   19.20    0.60
   2   1  -1   15.74    0.46
   2   1  -1   15.85    0.48
   2   1  -1   14.74    0.46
  -2   1   1   16.20    0.47
  -2  -1   1   16.54    0.46
  -2  -1   1   15.89    0.48
   2  -1  -1   16.06    0.48
   2  -1  -1   16.17    0.47
   2  -1  -1   14.96    0.47
   2   1   0   38.94    1.13
  -2   1   0   39.36    1.13
  -2  -1   0   38.82    1.13
   2  -1   0   39.25    1.13
   2   1   1    1.88    0.08
  -2   1  -1    2.25    0.10
  -2   1  -1    1.85    0.08
   2   1   1    1.77    0.09
   2  -1   1    1.84    0.09
  -2  -1  -1    1.67    0.08
   2  -1   1    1.81    0.09
  -2  -1  -1    1.72    0.09
  -2  -1  -1    1.32    0.07
   2  -1   1    1.47    0.08
  -2   1  -2    9.24    0.27
   2   1   2    9.17    0.30
  -2   1  -2    9.28    0.32
  -2   1  -2    7.75    0.27
  -2   1  -2    9.46    0.33
   2   1   2    9.06    0.30
   2   1   2    9.30    0.31
   2  -1   2    9.19    0.32
   2  -1   2    9.24    0.29
   2  -1   2    9.22    0.29
   2  -1   2    9.58    0.33
  -2  -1  -2    9.41    0.29
  -2  -1  -2    9.13    0.31
  -2  -1  -2    9.57    0.29
  -2  -1  -2    9.35    0.29
  -2   1  -3   70.49    2.08
   2   1   3   69.27    2.03
   2   1   3   73.28    2.08
   2   1   3   70.03    2.03
  -2  -1  -3   68.84    2.08
   2  -1   3   69.45    2.08
   2  -1   3   71.41    2.02
   2  -1   3   68.46    2.02
   2   1   4    8.79    0.30
   2   1   4    8.25    0.30
  -2   1  -4    8.34    0.35
   2  -1   4    7.87    0.28
  -2  -1  -4    8.06    0.35
   2  -1   4    8.25    0.28
   2   1   5    2.69    0.17
  -2   1  -5    2.42    0.21
   2   1   5    2.49    0.16
   2  -1   5    2.28    0.15
   2  -1   5    2.62    0.15
  -2  -1  -5    2.47    0.21
   2   1   6    0.01    0.09
  -2   1  -6    0.05    0.12
  -2  -1  -6    0.08    0.12
   2  -1   6    0.01    0.08
  -2   1  -7    2.30    0.27
   2   1   7    2.15    0.18
  -2  -1  -7    1.97    0.25
   2  -1   7    1.88    0.16
  -2  -1  -8   -0.12    0.16
   2  -2  -8   -0.05    0.17
  -2   2   7    0.78    0.12
   2   2  -7    0.68    0.20
   2  -2  -7    0.56    0.18
   2   2  -6    0.26    0.17
   2  -2  -6    0.09    0.18
   2   2  -5   12.34    0.50
  -2   2   5   12.94    0.42
  -2   2   5   12.32    0.42
   2  -2  -5   13.35    0.51
  -2   2   4    0.82    0.08
  -2   2   4    0.68    0.07
   2   2  -4    0.55    0.11
   2  -2  -4    0.55    0.11
  -2   2   3    3.07    0.13
   2   2  -3    3.19    0.17
  -2   2   3    2.91    0.13
  -2  -2   3    3.39    0.18
   2  -2  -3    3.31    0.17
  -2   2   2    0.05    0.04
   2   2  -2    0.05    0.03
   2   2  -2    0.03    0.04
  -2   2   2    0.10    0.04
   2  -2  -2    0.06    0.03
  -2  -2   2    0.08    0.04
   2  -2  -2    0.05    0.03
   2  -2  -2    0.13    0.05
   2   2  -1    8.51    0.26
  -2   2   1    8.94    0.28
   2   2  -1    8.70    0.27
  -2   2   1    8.91    0.28
   2  -2  -1    9.16    0.28
  -2  -2   1    8.92    0.27
   2  -2  -1    8.63    0.28
  -2  -2   1    7.79    0.27
  -2  -2   1    9.22    0.28
   2   2   0    0.10    0.03
  -2   2   0    0.10    0.04
  -2   2   0    0.12    0.03
   2   2   0    0.09    0.03
   2  -2   0    0.12    0.03
   2  -2   0    0.13    0.03
  -2  -2   0    0.15    0.04
  -2  -2   0    0.13    0.03
   2   2   1  664.32   18.49
  -2   2  -1  632.44   18.46
   2   2   1  630.48   18.50
  -2   2  -1  672.01   18.47
  -2  -2  -1  655.87   18.51
   2  -2   1  626.72   18.47
   2  -2   1  645.88   18.48
  -2  -2  -1  647.22   18.51
   2   2   2   70.17    2.05
  -2   2  -2   70.36    2.02
   2   2   2   72.33    2.05
  -2   2  -2   70.03    2.28
   2  -2   2   70.11    2.08
   2  -2   2   69.82    2.03
  -2  -2  -2   72.57    2.04
  -2  -2  -2   70.97    2.04
  -2  -2  -2   72.21    2.08
   2  -2   2   70.23    2.03
   2   2   3  225.46    6.25
  -2   2  -3  220.66    6.96
   2   2   3  223.97    6.34
   2   2   3  215.30    6.27
   2  -2   3  214.74    6.24
  -2  -2  -3  216.07    6.24
   2  -2   3  220.30    6.26
  -2  -2  -3  216.94    6.34
   2  -2   3  219.40    6.35
  -2  -2  -3  219.33    6.25
   2   2   4    2.54    0.16
   2   2   4    2.44    0.15
  -2   2  -4    2.33    0.18
   2  -2   4    2.29    0.13
   2  -2   4    2.33    0.13
  -2  -2  -4    2.35    0.18
   2   2   5   -0.11    0.08
  -2   2  -5   -0.13    0.09
   2   2   5   -0.01    0.08
  -2  -2  -5    0.19    0.11
   2  -2   5   -0.01    0.07
   2  -2   5    0.02    0.06
   2   2   6    0.28    0.11
  -2  -2  -6    0.37    0.15
   2  -2   6    0.27    0.09
   2   2   7    4.47    0.28
  -2  -2  -7    4.09    0.34
   2  -2   7    4.13    0.23
   2   2   8    0.17    0.15
  -2  -2  -8    0.01    0.18
   2  -3  -8    0.09    0.19
  -2   3   7    1.15    0.14
   2  -3  -7    1.35    0.23
  -2   3   6   32.34    0.99
   2  -3  -6   31.89    1.11
  -2   3   5    4.68    0.22
  -2   3   5    4.26    0.21
   2   3  -5    4.26    0.29
   2  -3  -5    4.46    0.27
  -2   3   4    1.42    0.11
  -2   3   4    1.77    0.13
   2   3  -4    1.42    0.14
   2  -3  -4    1.44    0.15
   2   3  -3    2.77    0.11
  -2   3   3    2.85    0.14
  -2   3   3    2.90    0.14
  -2  -3   3    2.77    0.16
   2  -3  -3    2.88    0.17
  -2   3   2    0.00    0.04
  -2   3   2    0.09    0.04
   2  -3  -2    0.03    0.04
   2  -3  -2   -0.03    0.04
  -2  -3   2    0.05    0.03
  -2  -3   2   -0.01    0.04
  -2  -3   2    0.03    0.03
  -2   3   1  113.78    3.37
  -2   3   1  122.72    3.37
   2   3  -1  120.99    3.35
   2   3  -1  114.27    3.37
   2  -3  -1  118.16    3.36
   2  -3  -1  115.70    3.36
  -2  -3   1  115.74    3.36
  -2  -3   1  119.80    3.36
  -2   3   0  189.37    5.23
   2   3   0  183.87    5.29
  -2   3   0  182.74    5.24
   2   3   0  187.78    5.22
   2  -3   0  185.17    5.23
   2  -3   0  175.28    5.23
  -2  -3   0  182.91    5.28
  -2  -3   0  180.25    5.26
  -2   3  -1  147.93    4.28
   2   3   1  151.87    4.26
  -2   3  -1  149.69    4.25
   2   3   1  147.19    4.26
   2  -3   1  150.08    4.26
   2  -3   1  147.23    4.26
  -2  -3  -1  146.66    4.26
  -2  -3  -1  152.55    4.26
  -2   3  -2    0.03    0.03
  -2   3  -2    0.03    0.03
   2   3   2    0.03    0.05
   2   3   2    0.08    0.05
  -2  -3  -2    0.02    0.04
  -2  -3  -2    0.03    0.05
   2  -3   2    0.02    0.04
  -2  -3  -2   -0.02    0.05
   2  -3   2   -0.12    0.04
   2  -3   2   -0.01    0.04
   2   3   3   36.39    1.08
  -2   3  -3   36.11    1.19
   2   3   3   35.87    1.08
  -2  -3  -3   36.77    1.06
   2  -3   3   36.35    1.06
  -2  -3  -3   35.58    1.06
   2  -3   3   35.27    1.06
  -2  -3  -3   35.72    1.11
   2   3   4    3.75    0.20
   2   3   4    3.22    0.19
   2  -3   4    3.32    0.16
  -2  -3  -4    2.92    0.22
   2  -3   4    3.51    0.16
   2   3   5    3.55    0.21
   2   3   5    3.54    0.22
   2  -3   5    3.64    0.17
   2  -3   5    3.61    0.17
  -2  -3  -5    3.77    0.26
   2   3   6    1.14    0.15
  -2  -3  -6    1.00    0.18
   2  -3   6    1.00    0.11
   2   3   7    1.17    0.17
   2  -3   7    0.94    0.13
  -2  -3  -7    0.98    0.21
   2   3   8    0.22    0.16
  -2  -3  -8   -0.13    0.17
  -2   4   8    0.10    0.14
   2  -4  -8   -0.07    0.18
  -2   4   7    0.73    0.15
   2  -4  -7    0.51    0.18
  -2   4   6   11.05    0.41
   2  -4  -6   10.08    0.49
  -2   4   5    0.26    0.11
  -2   4   5    0.37    0.10
   2  -4  -5    0.32    0.12
  -2   4   4   33.64    0.99
  -2   4   4   32.09    0.99
   2  -4  -4   32.38    1.05
  -2   4   3    1.72    0.13
  -2   4   3    1.53    0.11
   2  -4  -3    1.87    0.11
   2  -4  -3    1.86    0.15
  -2  -4   3    1.87    0.08
   2  -4  -3    1.42    0.10
  -2  -4   3    1.82    0.08
  -2   4   2    5.30    0.21
  -2   4   2    5.81    0.22
  -2  -4   2    5.64    0.19
  -2  -4   2    5.64    0.19
   2  -4  -2    5.60    0.21
   2  -4  -2    5.15    0.21
  -2  -4   2    5.58    0.23
   2   4  -1   19.04    0.58
  -2   4   1   19.00    0.60
   2   4  -1   19.44    0.58
  -2   4   1   20.60    0.60
  -2  -4   1   18.88    0.59
   2  -4  -1   19.07    0.60
   2  -4  -1   19.88    0.60
  -2  -4   1   19.35    0.59
   2   4   0   33.36    1.02
   2   4   0   34.92    1.02
  -2   4   0   35.68    1.03
  -2   4   0   33.78    1.02
   2  -4   0   33.93    1.02
  -2  -4   0   35.14    1.03
   2  -4   0   36.41    1.03
  -2  -4   0   33.93    1.02
  -2   4  -1  115.82    3.28
   2   4   1  115.06    3.29
  -2   4  -1  112.90    3.28
   2   4   1  114.34    3.29
  -2  -4  -1  115.71    3.29
   2  -4   1  111.32    3.29
  -2  -4  -1  113.86    3.29
   2  -4   1  116.53    3.29
  -2  -4  -1  115.99    3.29
  -2   4  -2    0.41    0.05
   2   4   2    0.34    0.07
   2   4   2    0.44    0.07
  -2   4  -2    0.38    0.05
  -2  -4  -2    0.38    0.07
  -2  -4  -2    0.37    0.07
   2  -4   2    0.33    0.06
   2  -4   2    0.34    0.06
   2   4   3    5.38    0.24
   2   4   3    6.00    0.25
  -2  -4  -3    5.33    0.24
   2  -4   3    5.77    0.22
  -2  -4  -3    5.22    0.22
   2  -4   3    5.21    0.21
   2   4   4   14.57    0.50
  -2   4  -4   14.27    0.52
   2   4   4   15.14    0.50
  -2  -4  -4   15.38    0.46
  -2  -4  -4   14.46    0.45
   2  -4   4   15.21    0.47
   2  -4   4   14.53    0.47
  -2  -4  -4   14.00    0.53
   2   4   5    1.26    0.14
   2  -4   5    0.93    0.10
   2  -4   5    0.97    0.10
  -2  -4  -5    0.79    0.14
   2   4   6    3.19    0.24
  -2  -4  -6    3.30    0.28
   2  -4   6    2.76    0.18
   2   4   7    0.56    0.15
  -2  -4  -7    0.26    0.17
   2  -4   7    0.39    0.11
   2   4   8    0.09    0.16
  -2  -4  -8    0.07    0.20
  -2   5   8    0.65    0.17
   2  -5  -8    0.94    0.24
  -2   5   7    2.12    0.20
   2  -5  -7    1.57    0.25
  -2   5   6   11.48    0.44
   2  -5  -6   10.49    0.52
  -2   5   5    4.03    0.24
  -2   5   5    4.19    0.24
   2  -5  -5    3.91    0.27
  -2   5   4    4.62    0.23
  -2   5   4    4.76    0.23
   2  -5  -4    4.13    0.25
   2  -5  -4    4.93    0.17
  -2  -5   4    4.68    0.17
  -2  -5   4    4.56    0.17
  -2   5   3    9.56    0.34
  -2   5   3    9.09    0.34
  -2  -5   3    9.75    0.30
  -2  -5   3    9.61    0.30
   2  -5  -3    8.72    0.32
  -2   5   2    2.85    0.15
  -2   5   2    2.88    0.16
  -2  -5   2    2.85    0.14
   2  -5  -2    2.68    0.15
  -2  -5   2    2.77    0.13
  -2   5   1   36.81    1.10
   2   5  -1   36.06    1.08
   2   5  -1   37.22    1.08
  -2   5   1   36.57    1.10
  -2  -5   1   37.76    1.09
   2  -5  -1   36.38    1.10
  -2  -5   1   36.56    1.09
   2  -5  -1   37.60    1.10
   2   5   0   17.65    0.54
  -2   5   0   17.31    0.54
   2   5   0   16.26    0.53
  -2   5   0   16.29    0.53
   2  -5   0   17.82    0.54
   2  -5   0   16.55    0.54
  -2  -5   0   16.17    0.53
  -2  -5   0   17.75    0.54
   2   5   1    0.27    0.07
  -2   5  -1    0.15    0.06
   2   5   1    0.19    0.07
  -2   5  -1    0.24    0.06
  -2  -5  -1    0.17    0.07
  -2  -5  -1    0.26    0.07
  -2  -5  -1    0.16    0.07
   2  -5   1    0.34    0.07
   2  -5   1    0.28    0.07
  -2   5  -2   55.58    1.62
  -2   5  -2   55.48    1.62
   2   5   2   57.20    1.65
  -2   5  -2   54.82    1.62
   2   5   2   55.16    1.65
   2  -5   2   58.73    1.64
  -2  -5  -2   54.94    1.64
   2  -5   2   55.75    1.63
   2   5   3   19.63    0.64
   2  -5   3   19.52    0.62
   2  -5   3   20.46    0.62
  -2  -5  -3   19.84    0.63
  -2  -5  -3   20.07    0.66
  -2   5  -4    4.32    0.22
   2   5   4    4.72    0.24
  -2  -5  -4    4.36    0.26
  -2  -5  -4    4.49    0.20
   2  -5   4    4.54    0.20
   2  -5   4    4.83    0.21
  -2   5  -5    0.63    0.10
   2   5   5    0.74    0.14
   2  -5   5    0.67    0.10
  -2  -5  -5    0.76    0.14
   2   5   6    0.32    0.14
  -2  -5  -6    0.26    0.15
   2  -5   6    0.36    0.10
   2   5   7    0.31    0.16
  -2  -5  -7    0.11    0.16
   2   5   8    0.10    0.17
  -2  -5  -8    0.04    0.18
  -2   6   8   -0.12    0.16
   2  -6  -8    0.37    0.21
  -2   6   7    0.74    0.17
   2  -6  -7    0.47    0.19
  -2   6   6    0.78    0.15
   2  -6  -6    0.49    0.18
  -2   6   5   12.92    0.47
   2  -6  -5   12.81    0.52
  -2  -6   5   12.15    0.40
  -2  -6   5   12.64    0.40
  -2   6   4    9.42    0.36
  -2  -6   4    9.45    0.32
   2  -6  -4    9.73    0.32
   2  -6  -4    9.28    0.39
  -2  -6   4    9.16    0.31
  -2   6   3    0.91    0.12
  -2  -6   3    1.06    0.08
   2  -6  -3    0.93    0.10
  -2  -6   3    0.99    0.09
  -2   6   2   10.86    0.37
   2   6  -2   10.48    0.33
   2   6  -2    9.87    0.32
  -2  -6   2   11.08    0.36
   2  -6  -2   10.68    0.37
  -2  -6   2   10.12    0.35
  -2   6   1    7.07    0.27
   2   6  -1    6.53    0.24
   2   6  -1    6.59    0.25
  -2  -6   1    6.99    0.26
  -2  -6   1    7.36    0.26
   2  -6  -1    6.48    0.26
  -2   6   0    0.03    0.06
   2   6   0    0.05    0.06
   2  -6   0    0.04    0.06
  -2  -6   0    0.11    0.06
  -2  -6   0   -0.01    0.06
   2  -6   0    0.12    0.07
  -2  -6   0    0.10    0.06
   2   6   1   95.42    2.80
  -2   6  -1   96.02    2.79
   2  -6   1   94.80    2.79
   2  -6   1  100.59    2.80
  -2  -6  -1   95.71    2.80
  -2   6  -2   92.98    2.63
  -2   6  -2   90.63    2.63
  -2   6  -2   92.41    2.64
   2   6   2   91.77    2.67
   2  -6   2   89.31    2.65
  -2  -6  -2   90.36    2.66
   2  -6   2   94.11    2.65
   2   6   3   20.02    0.67
   2  -6   3   21.51    0.65
  -2  -6  -3   20.59    0.65
   2  -6   3   19.57    0.64
   2   6   4    1.75    0.16
   2  -6   4    2.30    0.15
  -2  -6  -4    2.04    0.14
   2  -6   4    2.14    0.15
  -2  -6  -4    2.11    0.18
  -2   6  -5   -0.04    0.09
   2   6   5   -0.05    0.11
   2  -6   5   -0.18    0.08
  -2  -6  -5    0.04    0.12
   2   6   6    0.88    0.17
  -2  -6  -6    1.01    0.19
   2   6   7    0.00    0.16
  -2  -6  -7    0.16    0.18
   2   6   8    0.29    0.19
  -2  -6  -8    0.48    0.23
  -2   7   8    0.35    0.18
   2  -7  -8    0.29    0.22
  -2   7   7    1.69    0.21
   2  -7  -7    1.89    0.26
  -2   7   6    3.19    0.25
  -2  -7   6    3.08    0.17
   2  -7  -6    2.92    0.28
  -2   7   5    7.58    0.35
   2  -7  -5    7.77    0.39
  -2  -7   5    7.85    0.29
  -2   7   4    0.38    0.12
  -2  -7   4    0.49    0.08
  -2  -7   4    0.53    0.09
   2  -7  -4    0.50    0.12
   2  -7  -4    0.44    0.09
  -2   7   3    1.66    0.15
  -2  -7   3    1.57    0.11
  -2  -7   3    1.70    0.12
   2  -7  -3    1.23    0.12
  -2   7   2   15.43    0.52
   2   7  -2   15.32    0.48
   2   7  -2   14.85    0.48
  -2  -7   2   16.05    0.51
  -2  -7   2   15.99    0.51
   2  -7  -2   15.37    0.52
  -2   7   1   36.84    1.13
   2   7  -1   36.40    1.10
  -2  -7   1   38.22    1.12
   2  -7  -1   36.31    1.12
  -2  -7   1   37.18    1.12
  -2   7   0    7.40    0.29
   2   7   0    7.35    0.28
  -2  -7   0    6.90    0.28
   2  -7   0    7.31    0.29
  -2  -7   0    7.13    0.29
   2   7   1   90.18    2.59
  -2   7  -1   89.78    2.58
  -2  -7  -1   87.92    2.59
   2  -7   1   87.09    2.58
  -2   7  -2    4.34    0.20
   2   7   2    4.57    0.23
   2  -7   2    4.72    0.23
  -2  -7  -2    4.38    0.23
   2  -7   2    4.56    0.22
   2   7   3    3.14    0.22
   2  -7   3    3.66    0.20
   2  -7   3    3.32    0.19
  -2  -7  -3    3.54    0.21
   2   7   4    1.11    0.15
  -2  -7  -4    1.22    0.13
   2  -7   4    1.37    0.13
   2  -7   4    1.12    0.12
  -2  -7  -4    1.20    0.15
   2   7   5    1.59    0.18
  -2   7  -5    1.68    0.15
   2  -7   5    1.50    0.14
  -2  -7  -5    1.63    0.19
   2   7   6    0.35    0.15
  -2  -7  -6    0.38    0.17
   2  -7   6    0.36    0.12
   2   7   7   -0.07    0.16
  -2  -7  -7    0.36    0.18
   2   7   8    0.04    0.19
  -2  -7  -8    0.24    0.22
  -2   8   8    0.12    0.19
  -2   8   7    0.23    0.17
   2  -8  -7    0.28    0.18
  -2   8   6    2.24    0.22
  -2  -8   6    2.14    0.15
   2  -8  -6    1.74    0.24
  -2   8   5   -0.04    0.13
   2  -8  -5   -0.09    0.11
  -2  -8   5    0.01    0.09
  -2  -8   5    0.14    0.10
  -2   8   4   25.08    0.84
  -2  -8   4   26.57    0.80
  -2  -8   4   25.65    0.81
   2  -8  -4   26.48    0.82
  -2   8   3    1.28    0.15
  -2  -8   3    1.76    0.13
  -2  -8   3    1.55    0.13
   2  -8  -3    1.56    0.15
  -2   8   2    1.52    0.15
   2   8  -2    2.01    0.13
  -2  -8   2    1.77    0.14
   2  -8  -2    1.76    0.15
  -2  -8   2    1.77    0.13
  -2  -8   2    1.76    0.14
  -2   8   1    2.65    0.19
   2   8  -1    2.13    0.16
   2  -8  -1    2.66    0.19
  -2  -8   1    2.31    0.17
  -2  -8   1    2.58    0.17
  -2   8   0   93.45    2.82
   2   8   0   97.98    2.81
  -2  -8   0   96.59    2.81
   2  -8   0   98.54    2.82
   2   8   1   15.24    0.53
  -2   8  -1   15.36    0.52
  -2  -8  -1   15.98    0.53
   2  -8   1   15.38    0.53
  -2   8  -2    0.18    0.08
   2   8   2    0.15    0.10
  -2  -8  -2    0.12    0.10
   2  -8   2    0.14    0.10
   2   8   3    0.86    0.14
  -2   8  -3    0.88    0.07
  -2  -8  -3    0.93    0.13
   2  -8   3    0.64    0.12
   2  -8   3    0.88    0.12
   2   8   4    1.43    0.17
   2  -8   4    1.09    0.13
   2  -8   4    1.23    0.13
  -2  -8  -4    1.19    0.15
  -2  -8  -4    1.24    0.14
  -2   8  -5    0.38    0.12
   2   8   5    0.44    0.16
  -2  -8  -5    0.36    0.14
   2  -8   5    0.60    0.12
  -2   8  -6    1.70    0.15
   2   8   6    2.05    0.23
   2  -8   6    2.31    0.19
  -2  -8  -6    2.06    0.24
   2   8   7   -0.08    0.17
  -2  -8  -7   -0.28    0.17
  -2   9   7    0.86    0.20
   2  -9  -7    0.77    0.22
  -2   9   6    1.65    0.21
  -2  -9   6    1.79    0.16
   2  -9  -6    1.61    0.24
  -2   9   5    0.28    0.15
  -2  -9   5    0.27    0.11
   2  -9  -5    0.28    0.14
  -2   9   4    6.82    0.33
   2  -9  -4    7.46    0.32
  -2  -9   4    6.88    0.30
  -2  -9   4    7.15    0.30
  -2   9   3    1.68    0.17
  -2  -9   3    1.20    0.14
  -2  -9   3    1.47    0.14
  -2  -9   3    1.41    0.14
   2  -9  -3    1.42    0.16
   2   9  -2   -0.06    0.07
  -2   9   2   -0.09    0.10
  -2  -9   2   -0.16    0.09
  -2  -9   2   -0.06    0.09
   2  -9  -2    0.01    0.10
  -2   9   1   24.28    0.80
   2   9  -1   24.69    0.78
  -2  -9   1   23.56    0.78
   2  -9  -1   25.64    0.80
   2   9   0    0.13    0.09
  -2   9   0    0.08    0.09
   2  -9   0    0.10    0.10
  -2  -9   0    0.19    0.10
   2   9   1    5.65    0.28
  -2   9  -1    5.79    0.27
   2  -9   1    5.82    0.27
  -2  -9  -1    5.26    0.27
  -2   9  -2   21.24    0.68
   2   9   2   21.81    0.72
   2  -9   2   20.81    0.70
  -2  -9  -2   21.74    0.71
   2   9   3    0.42    0.13
  -2   9  -3    0.31    0.06
   2  -9   3    0.48    0.12
  -2  -9  -3    0.26    0.11
   2   9   4   -0.02    0.12
  -2  -9  -4   -0.02    0.11
   2  -9   4   -0.10    0.10
  -2  -9  -4    0.13    0.11
   2   9   5    2.26    0.23
   2  -9   5    2.49    0.20
  -2  -9  -5    2.14    0.23
   2   9   6    0.14    0.17
  -2   9  -6   -0.01    0.11
  -2  -9  -6   -0.03    0.16
   2  -9   6    0.08    0.13
   2   9   7   -0.06    0.18
  -2  -9  -7   -0.12    0.16
  -2  10   7   -0.01    0.18
   2 -10  -7    0.12    0.20
  -2  10   6    0.17    0.17
   2 -10  -6   -0.23    0.15
  -2 -10   6   -0.13    0.12
  -2  10   5    5.58    0.32
   2 -10  -5    6.03    0.35
  -2 -10   5    5.35    0.29
  -2  10   4    6.41    0.34
   2 -10  -4    7.00    0.33
  -2 -10   4    6.85    0.31
  -2  10   3    6.02    0.31
  -2 -10   3    6.20    0.29
   2 -10  -3    6.50    0.32
   2  10  -2    6.15    0.26
  -2  10   2    6.11    0.31
   2 -10  -2    6.53    0.31
  -2 -10   2    6.45    0.29
   2  10  -1    0.12    0.10
  -2  10   1    0.03    0.11
  -2 -10   1   -0.04    0.10
   2 -10  -1    0.03    0.11
  -2  10   0    0.00    0.10
   2  10   0    0.17    0.10
   2 -10   0    0.02    0.10
  -2 -10   0    0.11    0.10
  -2  10  -1    6.54    0.29
   2  10   1    5.68    0.29
  -2 -10  -1    6.00    0.30
   2 -10   1    6.01    0.29
  -2  10  -2    6.56    0.29
   2  10   2    5.94    0.31
   2 -10   2    6.16    0.30
  -2 -10  -2    6.26    0.31
  -2  10  -3    0.59    0.09
   2  10   3    0.64    0.15
   2 -10   3    0.85    0.14
  -2 -10  -3    0.81    0.15
   2  10   4   -0.09    0.13
   2 -10   4    0.06    0.12
  -2 -10  -4    0.28    0.14
   2  10   5   -0.01    0.17
  -2 -10  -5    0.17    0.13
   2 -10   5    0.34    0.14
  -2  10  -6    0.00    0.12
   2  10   6    0.03    0.18
  -2 -10  -6   -0.10    0.15
   2 -10   6    0.13    0.15
   2  10   7    0.44    0.22
  -2 -10  -7    0.17    0.18
  -2  11   7    0.13    0.20
   2 -11  -7   -0.14    0.17
  -2  11   6   -0.14    0.17
  -2 -11   6    0.02    0.13
   2 -11  -6    0.14    0.16
  -2  11   5    1.18    0.21
   2 -11  -5    0.99    0.19
  -2 -11   5    1.18    0.17
  -2  11   4    1.38    0.21
  -2 -11   4    1.67    0.18
   2 -11  -4    1.85    0.19
  -2  11   3    3.40    0.26
   2 -11  -3    3.84    0.26
  -2 -11   3    3.91    0.25
   2  11  -2    6.20    0.28
  -2  11   2    6.06    0.32
  -2 -11   2    5.79    0.30
   2 -11  -2    6.68    0.32
   2  11  -1    0.78    0.14
  -2  11   1    0.65    0.15
  -2 -11   1    0.61    0.14
   2 -11  -1    0.72    0.15
  -2  11   0    0.42    0.13
   2  11   0    0.56    0.13
   2 -11   0    0.31    0.13
  -2 -11   0    0.29    0.13
  -2  11  -1    7.44    0.34
   2  11   1    7.37    0.35
  -2 -11  -1    7.78    0.35
   2 -11   1    7.46    0.35
   2  11   2    5.40    0.31
  -2  11  -2    6.11    0.29
  -2 -11  -2    5.82    0.32
   2 -11   2    5.87    0.31
  -2  11  -3    0.37    0.09
   2  11   3    0.37    0.15
  -2 -11  -3    0.61    0.16
   2 -11   3    0.47    0.15
   2  11   4   -0.10    0.15
  -2 -11  -4    0.15    0.15
   2 -11   4   -0.08    0.13
   2  11   5    1.10    0.21
   2 -11   5    0.84    0.18
  -2 -11  -5    1.10    0.19
   2  11   6    0.12    0.18
  -2  11  -6    0.12    0.13
  -2 -11  -6    0.34    0.18
   2 -11   6    0.28    0.16
   2  11   7    0.00    0.21
  -2 -11  -7    0.22    0.20
  -2  12   7    0.33    0.23
  -2  12   6    0.36    0.21
  -2 -12   6    0.33    0.16
   2 -12  -6    0.43    0.19
  -2  12   5    0.08    0.17
  -2 -12   5    0.19    0.15
   2 -12  -5    0.19    0.14
  -2  12   4    6.72    0.38
  -2 -12   4    7.64    0.36
   2 -12  -4    7.35    0.37
  -2  12   3    3.82    0.28
  -2 -12   3    3.83    0.26
   2 -12  -3    4.17    0.30
  -2  12   2    2.32    0.23
   2  12  -2    2.06    0.16
  -2 -12   2    1.87    0.20
   2 -12  -2    2.19    0.21
  -2  12   1    0.57    0.16
   2  12  -1    0.71    0.14
   2 -12  -1    0.61    0.15
  -2 -12   1    0.57    0.15
  -2  12   0   30.39    0.99
   2  12   0   32.20    0.99
  -2 -12   0   29.40    0.99
   2 -12   0   29.36    0.99
  -2  12  -1   -0.03    0.12
   2  12   1   -0.07    0.13
   2 -12   1   -0.06    0.12
  -2 -12  -1   -0.04    0.13
  -2  12  -2    2.41    0.19
   2  12   2    1.76    0.21
  -2 -12  -2    2.09    0.22
   2 -12   2    1.62    0.20
   2  12   3    0.09    0.16
   2 -12   3   -0.13    0.14
  -2 -12  -3    0.11    0.15
   2  12   4    0.73    0.18
  -2 -12  -4    0.60    0.17
   2 -12   4    0.67    0.16
   2  12   5    0.08    0.19
   2 -12   5    0.33    0.16
  -2 -12  -5    0.15    0.15
  -2  12  -6    0.32    0.15
   2  12   6    0.17    0.20
  -2 -12  -6    0.39    0.19
   2 -12   6    0.49    0.18
  -2  13   6    0.27    0.20
  -2 -13   6    0.19    0.17
   2 -13  -6    0.13    0.17
  -2  13   5    0.05    0.19
  -2 -13   5   -0.04    0.16
  -2  13   4    2.18    0.25
  -2 -13   4    2.25    0.23
   2 -13  -4    2.97    0.25
  -2  13   3    0.29    0.18
  -2 -13   3    0.25    0.15
   2 -13  -3    0.26    0.16
  -2  13   2    0.27    0.17
   2  13  -2    0.15    0.12
   2 -13  -2    0.22    0.16
  -2 -13   2    0.01    0.14
   2  13  -1    3.98    0.27
  -2  13   1    3.63    0.28
  -2 -13   1    3.15    0.26
   2 -13  -1    4.17    0.29
   2  13   0    3.79    0.29
  -2  13   0    3.72    0.27
   2 -13   0    3.26    0.26
  -2 -13   0    3.43    0.27
  -2  13  -1    1.87    0.19
   2  13   1    1.76    0.21
   2 -13   1    1.61    0.20
  -2 -13  -1    1.67    0.21
  -2  13  -2    2.55    0.21
   2  13   2    2.42    0.24
  -2 -13  -2    2.43    0.24
   2 -13   2    1.98    0.23
   2  13   3    0.47    0.18
  -2 -13  -3    0.67    0.18
   2 -13   3    0.57    0.18
   2  13   4    0.00    0.17
  -2 -13  -4    0.20    0.17
   2 -13   4    0.10    0.16
   2  13   5   -0.08    0.18
   2 -13   5    0.07    0.16
  -2 -13  -5   -0.20    0.14
   2  13   6    0.21    0.22
  -2 -13  -6   -0.02    0.16
   2 -13   6    0.37    0.19
  -2  14   6    0.58    0.24
  -2 -14   6    0.57    0.20
  -2  14   5    1.01    0.23
  -2 -14   5    1.09    0.20
  -2  14   4    0.44    0.20
   2 -14  -4    0.22    0.18
  -2 -14   4    0.45    0.18
  -2  14   3    4.04    0.33
  -2 -14   3    4.08    0.29
   2 -14  -3    4.21    0.32
  -2  14   2   -0.20    0.16
   2 -14  -2    0.14    0.17
  -2 -14   2    0.08    0.15
   2  14  -1    1.17    0.19
  -2  14   1    1.36    0.22
   2 -14  -1    1.29    0.22
  -2 -14   1    1.01    0.19
  -2  14   0    0.45    0.17
   2  14   0    0.10    0.16
  -2 -14   0    0.37    0.17
   2 -14   0    0.27    0.16
  -2  14  -1    1.03    0.18
   2  14   1    1.24    0.20
  -2 -14  -1    1.34    0.21
   2 -14   1    1.05    0.19
  -2  14  -2    0.03    0.14
   2  14   2    0.00    0.17
   2 -14   2    0.03    0.15
  -2 -14  -2   -0.20    0.16
   2  14   3    1.16    0.22
   2 -14   3    1.28    0.21
  -2 -14  -3    1.13    0.22
   2  14   4    0.26    0.19
  -2 -14  -4    0.31    0.18
   2 -14   4    0.26    0.18
   2  14   5    0.14    0.20
   2 -14   5    0.15    0.18
  -2 -14  -5    0.05    0.16
   2  14   6    0.06    0.22
   2 -14   6   -0.24    0.18
  -2 -14  -6    0.04    0.18
  -2  15   5    0.24    0.21
  -2 -15   5   -0.06    0.17
  -2  15   4    0.71    0.25
  -2 -15   4    0.51    0.20
  -2  15   3    1.19    0.25
  -2 -15   3    0.97    0.22
   2 -15  -3    1.35    0.23
  -2  15   2   -0.05    0.18
  -2 -15   2   -0.16    0.15
   2 -15  -2   -0.18    0.17
  -2  15   1    0.36    0.18
   2  15  -1    0.17    0.15
   2 -15  -1    0.18    0.18
  -2 -15   1    0.05    0.16
   2  15   0    0.17    0.18
  -2  15   0    0.00    0.16
   2 -15   0    0.07    0.16
  -2 -15   0   -0.16    0.17
   2  15   1   -0.14    0.16
  -2  15  -1   -0.29    0.14
   2 -15   1    0.03    0.17
  -2 -15  -1    0.12    0.18
   2  15   2    2.16    0.26
   2 -15   2    2.59    0.26
  -2 -15  -2    2.44    0.27
   2  15   3    0.76    0.22
   2 -15   3    0.23    0.19
  -2 -15  -3    0.39    0.21
   2  15   4    0.17    0.20
  -2 -15  -4   -0.14    0.19
   2 -15   4    0.40    0.20
   2  15   5   -0.17    0.20
   2 -15   5   -0.17    0.20
  -2 -15  -5   -0.16    0.15
  -2  16   5   -0.03    0.23
  -2 -16   5   -0.07    0.18
  -2  16   4    0.63    0.27
  -2 -16   4    0.71    0.21
  -2  16   3    1.02    0.25
  -2 -16   3    0.61    0.21
   2 -16  -3    0.40    0.21
  -2  16   2    1.22    0.25
  -2 -16   2    1.09    0.22
   2 -16  -2    0.79    0.22
  -2  16   1    1.95    0.27
   2  16  -1    1.65    0.22
   2 -16  -1    1.52    0.25
  -2 -16   1    1.48    0.24
   2  16   0    3.19    0.29
  -2  16   0    3.31    0.29
   2 -16   0    2.51    0.28
  -2 -16   0    2.82    0.29
  -2  16  -1    0.40    0.18
   2  16   1    0.03    0.20
  -2 -16  -1   -0.21    0.18
   2 -16   1    0.05    0.18
   2  16   2    1.63    0.26
  -2 -16  -2    1.63    0.25
   2 -16   2    1.38    0.23
   2  16   3    0.68    0.22
  -2 -16  -3    0.86    0.24
   2 -16   3    0.66    0.21
   2  16   4    0.08    0.21
   2 -16   4    0.53    0.22
  -2  17   4    0.68    0.28
  -2 -17   4    0.50    0.21
  -2  17   3   -0.14    0.21
  -2 -17   3    0.26    0.21
   2 -17  -3   -0.09    0.22
  -2  17   2    0.56    0.24
   2 -17  -2    0.90    0.25
  -2 -17   2    0.14    0.21
  -2  17   1    0.08    0.20
   2 -17  -1   -0.14    0.21
  -2 -17   1   -0.02    0.19
   2  17   0    1.20    0.24
  -2  17   0    1.15    0.24
   2 -17   0    0.95    0.24
  -2 -17   0    1.17    0.23
   2  17   1    0.21    0.23
  -2 -17  -1    0.30    0.22
   2 -17   1   -0.14    0.19
   2  17   2    0.12    0.23
  -2 -17  -2    0.55    0.22
   2 -17   2   -0.11    0.19
   2  17   3    0.49    0.23
   2 -17   3    0.17    0.22
  -2 -17  -3    0.03    0.23
   2  17   4   -0.53    0.22
   2 -17   4   -0.08    0.19
  -2  18   3    0.27    0.25
  -2 -18   3    0.03    0.20
   2 -18  -3    0.30    0.23
  -2  18   2    0.46    0.24
  -2 -18   2    0.18    0.20
   2 -18  -2    0.39    0.25
  -2  18   1    0.35    0.23
  -2 -18   1    0.37    0.23
   2 -18  -1    0.39    0.22
  -2  18   0    0.34    0.22
   2  18   0    0.52    0.23
  -2 -18   0    0.52    0.23
   2 -18   0    0.28    0.23
   2  18   1    0.10    0.24
   2 -18   1   -0.14    0.20
  -2 -18  -1   -0.44    0.20
   2  18   2   -0.12    0.25
   2 -18   2    0.03    0.22
  -2 -18  -2   -0.18    0.23
   2  18   3    0.26    0.25
   2 -18   3    0.13    0.22
  -2 -18  -3    0.49    0.25
  -2  19   1    0.32    0.24
   2 -19  -1   -0.07    0.23
  -2 -19   1   -0.02    0.22
  -2 -19   0    0.05    0.24
   2 -19   0   -0.18    0.23
   2  19   1    0.01    0.24
  -2 -19  -1    0.02    0.24
   2 -19   1    0.19    0.25
   3   0  -8    1.59    0.27
   3   0  -7    0.00    0.16
   3   0  -6    2.44    0.25
  -3   0   6    2.59    0.14
   3   0  -5    0.00    0.12
   3   0  -4   23.25    0.78
   3   0  -3    0.19    0.07
  -3   0   3    0.15    0.06
  -3   0   3    0.01    0.04
  -3   0   3    0.00    0.04
  -3   0   2   95.68    2.97
  -3   0   2   91.28    2.71
  -3   0   2   91.80    2.66
  -3   0   2   92.90    2.66
   3   0  -2   94.32    2.72
   3   0  -1   -0.10    0.04
  -3   0   1   -0.15    0.03
  -3   0   1   -0.11    0.04
   3   0  -1   -0.08    0.04
  -3   0   1   -0.17    0.04
   3   0  -1   -0.11    0.03
  -3   0   1   -0.07    0.05
  -3   0   0   29.77    0.85
   3   0   0   24.28    0.94
   3   0   0   29.77    0.85
   3   0   0   29.57    0.85
  -3   0   0   29.56    0.85
   3   0   1   -0.10    0.04
  -3   0  -1   -0.09    0.02
  -3   0  -1   -0.07    0.04
   3   0   1   -0.03    0.04
   3   0   1   -0.11    0.04
  -3   0  -1   -0.07    0.04
  -3   0  -1   -0.05    0.04
   3   0   1   -0.08    0.03
   3   0   2   35.09    1.13
   3   0   2   33.98    1.01
  -3   0  -2   33.03    1.00
  -3   0  -2   33.27    1.00
   3   0   2   34.78    1.01
   3   0   2   33.84    1.02
  -3   0  -2   34.47    1.02
  -3   0  -3   -0.16    0.03
   3   0   3   -0.05    0.05
   3   0   3   -0.04    0.06
  -3   0  -3   -0.08    0.02
  -3   0  -3    0.02    0.06
   3   0   3   -0.09    0.06
   3   0   4    9.39    0.34
  -3   0  -4    9.77    0.39
   3   0   4    9.68    0.34
  -3   0  -5   -0.04    0.10
   3   0   5    0.07    0.08
   3   0   5    0.04    0.08
   3   0   6    0.61    0.12
  -3   0  -6    0.66    0.16
  -3   0  -7    0.19    0.17
   3   0   7   -0.02    0.12
  -3   0  -8    0.05    0.17
   3   1  -8    0.04    0.18
   3  -1  -8   -0.18    0.17
   3   1  -7    0.57    0.18
  -3   1   7    0.51    0.10
   3  -1  -7    0.57    0.20
   3   1  -6    0.19    0.15
  -3   1   6    0.42    0.08
   3  -1  -6    0.17    0.16
   3   1  -5    5.34    0.31
  -3   1   5    5.10    0.20
  -3   1   5    5.18    0.20
   3  -1  -5    4.73    0.30
  -3   1   4    1.24    0.09
  -3   1   4    1.24    0.09
   3   1  -4    1.04    0.13
   3  -1  -4    0.92    0.13
  -3   1   3   22.90    0.68
  -3   1   3   23.70    0.74
   3   1  -3   22.52    0.74
  -3   1   3   22.30    0.68
  -3  -1   3   23.85    0.74
   3  -1  -3   23.44    0.74
   3   1  -2   86.06    2.52
  -3   1   2   83.43    2.47
  -3   1   2   88.40    2.47
  -3  -1   2   86.43    2.52
   3  -1  -2   86.89    2.52
  -3  -1   2   87.86    2.46
  -3  -1   2   84.43    2.46
   3  -1  -2   86.68    2.46
   3   1  -1  117.12    3.74
   3   1  -1  118.59    3.36
   3   1  -1  117.26    3.37
  -3   1   1  120.08    3.35
  -3   1   1  118.00    3.35
   3   1  -1  115.36    3.38
  -3  -1   1  119.33    3.38
  -3  -1   1  116.03    3.35
   3  -1  -1  119.76    3.35
   3  -1  -1  117.07    3.35
  -3  -1   1  116.42    3.35
  -3  -1   1  113.45    3.73
   3   1   0    6.71    0.22
   3   1   0    6.24    0.25
   3   1   0    6.54    0.22
  -3   1   0    6.37    0.22
  -3   1   0    6.51    0.22
   3  -1   0    6.83    0.22
  -3  -1   0    6.47    0.22
   3  -1   0    6.31    0.22
  -3  -1   0    6.81    0.22
   3   1   1    3.20    0.14
  -3   1  -1    3.22    0.13
   3   1   1    2.79    0.13
   3   1   1    3.50    0.12
  -3   1  -1    3.28    0.13
   3   1   1    3.27    0.16
  -3   1  -1    3.44    0.16
  -3  -1  -1    3.29    0.12
   3  -1   1    2.96    0.12
   3  -1   1    3.21    0.15
  -3  -1  -1    3.16    0.14
   3  -1   1    3.19    0.14
  -3  -1  -1    2.77    0.13
   3  -1   1    3.25    0.13
   3   1   2    0.46    0.06
  -3   1  -2    0.37    0.05
   3   1   2    0.52    0.07
  -3   1  -2    0.39    0.05
   3   1   2    0.35    0.07
   3   1   2    0.45    0.07
  -3   1  -2    0.43    0.07
  -3  -1  -2    0.30    0.06
   3  -1   2    0.43    0.06
   3  -1   2    0.41    0.07
  -3  -1  -2    0.46    0.06
   3  -1   2    0.46    0.06
   3  -1   2    0.48    0.06
  -3  -1  -2    0.41    0.06
   3   1   3   43.20    1.25
   3   1   3   40.63    1.21
   3   1   3   41.94    1.21
  -3   1  -3   40.63    1.25
   3  -1   3   40.80    1.21
  -3  -1  -3   40.27    1.19
   3  -1   3   40.64    1.21
  -3  -1  -3   40.04    1.25
   3  -1   3   41.27    1.25
  -3  -1  -3   40.30    1.19
   3   1   4   33.43    1.00
  -3   1  -4   33.78    1.06
   3   1   4   31.87    1.00
  -3  -1  -4   33.60    1.06
   3  -1   4   34.07    0.99
   3  -1   4   32.06    0.99
   3   1   5    4.48    0.23
   3   1   5    5.14    0.24
  -3   1  -5    4.43    0.27
   3  -1   5    4.38    0.21
  -3  -1  -5    4.71    0.28
   3  -1   5    4.50    0.21
   3   1   6    0.56    0.12
  -3   1  -6    0.44    0.16
   3  -1   6    0.52    0.11
  -3  -1  -6    0.29    0.15
   3   1   7    0.13    0.13
  -3   1  -7    0.39    0.18
  -3  -1  -7    0.35    0.17
   3  -1   7    0.13    0.12
   3   1   8    0.01    0.14
  -3  -1  -8   -0.14    0.17
   3  -2  -8    0.21    0.19
   3   2  -7    0.37    0.17
  -3   2   7    0.26    0.11
   3  -2  -7    0.36    0.18
   3   2  -6   -0.14    0.14
  -3   2   6    0.38    0.09
   3  -2  -6   -0.15    0.15
  -3   2   5   34.38    1.04
   3   2  -5   34.51    1.14
  -3   2   5   36.18    1.05
   3  -2  -5   35.34    1.16
  -3   2   4    0.20    0.06
  -3   2   4    0.30    0.06
   3   2  -4    0.17    0.10
   3  -2  -4    0.34    0.09
   3   2  -3    0.09    0.07
  -3   2   3   -0.15    0.05
  -3   2   3   -0.16    0.05
   3  -2  -3    0.09    0.07
  -3  -2   3    0.07    0.06
  -3   2   2    4.83    0.18
  -3   2   2    4.86    0.18
   3   2  -2    4.56    0.19
   3   2  -2    4.87    0.20
  -3  -2   2    4.48    0.19
   3  -2  -2    4.92    0.17
   3  -2  -2    4.51    0.17
   3  -2  -2    4.45    0.20
  -3  -2   2    4.81    0.16
  -3  -2   2    4.77    0.16
  -3   2   1    4.18    0.16
   3   2  -1    3.71    0.15
  -3   2   1    3.96    0.16
   3   2  -1    4.01    0.15
  -3  -2   1    3.77    0.15
   3  -2  -1    4.16    0.16
   3  -2  -1    4.13    0.16
  -3  -2   1    3.92    0.15
  -3  -2   1    4.22    0.15
  -3   2   0   -0.06    0.03
  -3   2   0   -0.04    0.04
   3   2   0   -0.09    0.04
   3   2   0   -0.05    0.04
  -3  -2   0   -0.08    0.03
  -3  -2   0   -0.13    0.03
   3  -2   0   -0.02    0.04
   3  -2   0    0.01    0.04
   3   2   1   18.71    0.57
   3   2   1   17.54    0.57
  -3   2  -1   18.68    0.56
  -3   2  -1   18.08    0.56
  -3  -2  -1   18.41    0.57
  -3  -2  -1   18.61    0.55
   3  -2   1   18.86    0.56
  -3  -2  -1   18.07    0.57
   3  -2   1   18.69    0.56
  -3   2  -2    5.71    0.20
  -3   2  -2    5.70    0.20
  -3   2  -2    6.10    0.25
   3   2   2    5.77    0.22
   3   2   2    5.67    0.22
   3  -2   2    5.67    0.23
  -3  -2  -2    5.64    0.21
   3  -2   2    5.74    0.21
  -3  -2  -2    5.75    0.22
  -3  -2  -2    5.61    0.22
   3  -2   2    6.00    0.21
   3   2   3    6.37    0.25
   3   2   3    6.27    0.26
  -3   2  -3    6.38    0.27
   3   2   3    5.95    0.25
   3  -2   3    6.03    0.27
  -3  -2  -3    6.28    0.26
   3  -2   3    6.20    0.24
  -3  -2  -3    5.93    0.22
   3  -2   3    5.97    0.23
  -3  -2  -3    6.50    0.23
   3   2   4    0.32    0.08
   3   2   4    0.38    0.09
   3  -2   4    0.13    0.08
  -3  -2  -4    0.22    0.10
   3  -2   4    0.10    0.07
   3   2   5    1.13    0.13
   3   2   5    1.01    0.12
   3  -2   5    0.94    0.11
   3  -2   5    1.22    0.11
  -3  -2  -5    1.07    0.15
   3   2   6    0.66    0.13
  -3  -2  -6    0.46    0.16
   3  -2   6    0.52    0.11
   3   2   7    0.75    0.16
  -3  -2  -7    0.36    0.17
   3  -2   7    0.76    0.13
   3   2   8    0.29    0.16
  -3  -2  -8   -0.14    0.17
   3  -3  -8   -0.18    0.17
  -3   3   7    3.45    0.22
   3  -3  -7    2.74    0.29
  -3   3   6    0.42    0.11
   3  -3  -6    0.38    0.17
  -3   3   5    6.04    0.25
   3   3  -5    5.63    0.31
  -3   3   5    6.11    0.26
   3  -3  -5    5.50    0.33
   3   3  -4    0.63    0.11
  -3   3   4    0.71    0.09
  -3   3   4    0.61    0.08
   3  -3  -4    0.48    0.10
   3   3  -3    8.88    0.31
  -3   3   3    8.59    0.30
  -3   3   3    8.52    0.31
  -3  -3   3    8.92    0.26
  -3  -3   3    9.02    0.34
   3  -3  -3    8.42    0.27
   3  -3  -3    8.55    0.34
  -3   3   2   41.52    1.25
  -3   3   2   43.62    1.25
  -3  -3   2   43.34    1.23
   3  -3  -2   41.29    1.24
   3  -3  -2   42.96    1.24
  -3  -3   2   42.14    1.23
  -3  -3   2   43.33    1.28
   3   3  -1   90.67    2.61
  -3   3   1   91.60    2.63
  -3   3   1   89.76    2.63
   3   3  -1   90.99    2.61
   3  -3  -1   92.48    2.63
  -3  -3   1   93.15    2.62
   3  -3  -1   91.52    2.63
  -3  -3   1   90.46    2.62
  -3   3   0   18.43    0.55
   3   3   0   17.78    0.54
  -3   3   0   17.16    0.54
   3   3   0   17.15    0.54
  -3  -3   0   17.13    0.54
   3  -3   0   17.42    0.55
   3  -3   0   18.14    0.55
  -3  -3   0   18.13    0.55
  -3   3  -1    0.26    0.06
   3   3   1    0.38    0.06
  -3   3  -1    0.29    0.06
   3   3   1    0.24    0.06
   3  -3   1    0.26    0.06
  -3  -3  -1    0.30    0.06
   3  -3   1    0.34    0.06
  -3  -3  -1    0.20    0.06
   3   3   2    1.87    0.14
  -3   3  -2    1.55    0.13
  -3   3  -2    1.58    0.10
  -3   3  -2    1.85    0.10
   3   3   2    1.75    0.13
  -3  -3  -2    1.53    0.11
  -3  -3  -2    1.38    0.10
   3  -3   2    1.64    0.12
  -3  -3  -2    1.66    0.12
   3  -3   2    1.27    0.11
   3  -3   2    1.72    0.11
   3   3   3   27.07    0.87
  -3   3  -3   28.90    0.96
   3   3   3   29.63    0.87
  -3  -3  -3   28.43    0.89
  -3  -3  -3   27.77    0.84
   3  -3   3   28.43    0.85
   3  -3   3   26.89    0.85
   3   3   4    7.03    0.29
   3   3   4    7.33    0.30
  -3   3  -4    6.92    0.30
  -3  -3  -4    7.32    0.33
   3  -3   4    7.11    0.27
   3  -3   4    7.77    0.28
  -3  -3  -4    6.88    0.24
  -3  -3  -4    7.23    0.24
   3   3   5    1.82    0.16
  -3  -3  -5    2.21    0.20
   3  -3   5    1.86    0.13
   3  -3   5    1.85    0.14
   3   3   6    0.13    0.12
  -3  -3  -6   -0.15    0.13
   3  -3   6    0.00    0.09
   3   3   7    0.23    0.14
   3  -3   7    0.10    0.12
  -3  -3  -7    0.09    0.17
   3   3   8   -0.31    0.15
  -3  -3  -8   -0.19    0.17
   3  -4  -8    0.91    0.25
  -3   4   7    0.57    0.14
   3  -4  -7    0.77    0.20
  -3   4   6    2.87    0.21
   3  -4  -6    2.63    0.26
  -3   4   5    1.98    0.16
  -3   4   5    2.51    0.17
   3  -4  -5    1.93    0.20
  -3   4   4    8.69    0.32
  -3   4   4    8.14    0.31
   3  -4  -4    8.14    0.35
  -3   4   3    0.34    0.08
  -3   4   3    0.19    0.07
  -3  -4   3    0.32    0.05
   3  -4  -3    0.25    0.06
  -3  -4   3    0.33    0.05
   3  -4  -3    0.35    0.06
   3  -4  -3    0.26    0.08
  -3   4   2   67.32    1.92
  -3   4   2   63.48    1.91
  -3  -4   2   65.11    1.89
  -3  -4   2   66.37    1.94
   3  -4  -2   64.33    1.91
  -3  -4   2   66.08    1.89
   3  -4  -2   66.96    1.91
  -3   4   1    3.04    0.15
   3   4  -1    2.99    0.13
  -3   4   1    2.86    0.15
   3   4  -1    2.98    0.13
  -3  -4   1    3.05    0.14
   3  -4  -1    3.16    0.15
   3  -4  -1    2.98    0.15
  -3  -4   1    3.01    0.14
   3   4   0   13.99    0.46
   3   4   0   14.37    0.46
  -3   4   0   13.88    0.46
  -3   4   0   14.56    0.46
  -3  -4   0   13.84    0.46
   3  -4   0   14.50    0.46
  -3  -4   0   14.24    0.46
   3  -4   0   15.25    0.46
   3   4   1   56.61    1.69
  -3   4  -1   58.30    1.68
   3   4   1   58.42    1.69
  -3   4  -1   54.46    1.68
   3  -4   1   58.07    1.68
   3  -4   1   58.54    1.69
  -3  -4  -1   59.35    1.69
  -3  -4  -1   58.08    1.69
   3   4   2   38.04    1.17
  -3   4  -2   39.01    1.14
   3   4   2   40.08    1.17
  -3   4  -2   39.13    1.14
  -3  -4  -2   38.02    1.16
  -3  -4  -2   38.14    1.16
   3  -4   2   39.69    1.16
   3  -4   2   38.88    1.15
   3   4   3    0.86    0.11
   3   4   3    0.78    0.10
  -3   4  -3    0.83    0.11
  -3  -4  -3    0.77    0.09
   3  -4   3    0.83    0.09
  -3  -4  -3    0.86    0.11
   3  -4   3    0.86    0.09
  -3   4  -4    6.07    0.28
   3   4   4    5.93    0.27
   3  -4   4    6.11    0.25
  -3  -4  -4    5.93    0.23
   3  -4   4    6.04    0.25
  -3  -4  -4    6.15    0.29
   3   4   5    0.41    0.12
   3  -4   5    0.51    0.10
  -3  -4  -5    0.46    0.12
   3   4   6    1.68    0.19
  -3  -4  -6    1.47    0.20
   3  -4   6    1.82    0.15
   3   4   7   -0.07    0.15
  -3  -4  -7   -0.25    0.14
   3  -4   7    0.08    0.12
   3   4   8    0.02    0.16
  -3  -4  -8   -0.18    0.19
  -3   5   8   -0.32    0.14
   3  -5  -8   -0.23    0.19
  -3   5   7    0.17    0.14
   3  -5  -7   -0.01    0.17
  -3   5   6    0.29    0.12
   3  -5  -6   -0.14    0.12
  -3   5   5    1.19    0.14
  -3   5   5    1.06    0.14
   3  -5  -5    0.81    0.17
  -3   5   4    1.84    0.15
  -3   5   4    2.12    0.15
   3   5  -4    1.52    0.11
  -3  -5   4    1.68    0.10
  -3  -5   4    1.72    0.11
   3  -5  -4    1.62    0.17
   3  -5  -4    1.78    0.10
  -3   5   3   12.09    0.42
  -3   5   3   11.29    0.41
   3  -5  -3   11.32    0.39
  -3  -5   3   12.02    0.37
  -3  -5   3   11.91    0.38
  -3   5   2   53.09    1.63
  -3   5   2   57.45    1.64
   3   5  -2   54.42    1.58
   3  -5  -2   55.14    1.63
  -3  -5   2   56.95    1.61
  -3  -5   2   55.61    1.61
  -3   5   1    0.63    0.08
   3   5  -1    0.54    0.07
  -3   5   1    0.55    0.08
   3   5  -1    0.63    0.07
  -3  -5   1    0.69    0.07
   3  -5  -1    0.48    0.08
  -3  -5   1    0.59    0.08
   3   5   0    3.92    0.18
   3   5   0    3.50    0.16
  -3   5   0    3.26    0.17
  -3   5   0    3.38    0.17
  -3  -5   0    3.44    0.17
   3  -5   0    3.11    0.17
  -3  -5   0    3.34    0.17
   3  -5   0    3.28    0.17
   3   5   1   14.37    0.48
  -3   5  -1   14.15    0.47
  -3  -5  -1   14.27    0.48
   3  -5   1   14.88    0.47
   3  -5   1   14.40    0.47
  -3   5  -2    0.48    0.07
   3   5   2   -0.03    0.07
  -3   5  -2    0.09    0.06
  -3  -5  -2   -0.08    0.08
   3  -5   2    0.06    0.07
  -3  -5  -2    0.02    0.07
   3  -5   2    0.05    0.07
   3   5   3    5.64    0.28
  -3  -5  -3    6.42    0.27
   3  -5   3    6.67    0.26
   3  -5   3    6.48    0.26
  -3  -5  -3    5.87    0.26
   3   5   4   33.12    1.04
  -3   5  -4   33.26    1.13
  -3  -5  -4   33.49    1.00
   3  -5   4   32.98    1.01
   3  -5   4   34.91    1.02
  -3  -5  -4   32.03    1.07
   3   5   5    0.29    0.12
  -3   5  -5    0.18    0.10
   3  -5   5    0.30    0.10
  -3  -5  -5    0.32    0.13
   3   5   6    1.44    0.19
   3  -5   6    1.14    0.14
  -3  -5  -6    1.08    0.18
   3   5   7    0.13    0.16
   3  -5   7    0.27    0.13
  -3  -5  -7   -0.04    0.16
   3   5   8    0.29    0.19
  -3  -5  -8    0.37    0.20
  -3   6   8    0.02    0.16
   3  -6  -8   -0.07    0.21
  -3   6   7    0.12    0.15
   3  -6  -7    0.25    0.18
  -3   6   6    0.32    0.13
  -3  -6   6   -0.02    0.07
   3  -6  -6   -0.06    0.13
  -3   6   5   15.93    0.56
  -3  -6   5   15.67    0.49
   3  -6  -5   16.07    0.62
  -3   6   4   -0.05    0.09
   3  -6  -4    0.02    0.09
  -3  -6   4   -0.06    0.07
   3  -6  -4   -0.04    0.07
  -3  -6   4   -0.01    0.06
  -3   6   3    4.53    0.24
  -3  -6   3    5.09    0.20
  -3  -6   3    4.85    0.20
   3  -6  -3    4.72    0.22
   3   6  -2    8.59    0.28
  -3   6   2    8.53    0.33
   3   6  -2    8.36    0.28
   3  -6  -2    8.58    0.32
  -3  -6   2    8.17    0.30
  -3  -6   2    8.53    0.31
  -3   6   1    1.16    0.12
   3   6  -1    1.09    0.10
  -3  -6   1    1.17    0.10
  -3  -6   1    1.15    0.10
   3  -6  -1    1.12    0.11
  -3   6   0    2.52    0.16
   3   6   0    2.07    0.15
   3  -6   0    2.24    0.15
  -3  -6   0    2.35    0.15
   3   6   1   25.30    0.80
  -3   6  -1   26.11    0.80
  -3  -6  -1   26.19    0.81
   3  -6   1   26.79    0.81
  -3  -6  -1   24.96    0.80
   3  -6   1   25.10    0.80
  -3   6  -2    8.95    0.32
   3   6   2    8.48    0.34
   3  -6   2    9.18    0.34
   3  -6   2    8.82    0.33
  -3  -6  -2    9.20    0.34
  -3   6  -3   12.71    0.39
   3   6   3   11.96    0.46
  -3  -6  -3   12.55    0.46
   3  -6   3   13.53    0.45
   3  -6   3   12.82    0.44
  -3  -6  -3   13.39    0.45
  -3   6  -4    0.40    0.11
   3   6   4    0.34    0.12
  -3  -6  -4    0.29    0.09
   3  -6   4    0.30    0.10
   3  -6   4    0.33    0.10
  -3  -6  -4    0.25    0.11
  -3   6  -5    3.86    0.22
   3   6   5    3.40    0.25
   3  -6   5    3.95    0.21
  -3  -6  -5    3.75    0.27
   3   6   6    0.29    0.15
   3  -6   6    0.73    0.13
  -3  -6  -6    0.63    0.18
   3   6   7   -0.23    0.15
  -3  -6  -7   -0.09    0.17
   3  -6   7   -0.13    0.12
   3   6   8    0.05    0.19
  -3  -6  -8    0.18    0.19
  -3   7   8    0.65    0.19
   3  -7  -8    0.82    0.24
  -3   7   7    1.61    0.21
   3  -7  -7    1.54    0.25
  -3   7   6    0.16    0.14
   3  -7  -6    0.00    0.14
  -3  -7   6   -0.03    0.08
   3   7  -5    1.24    0.10
  -3   7   5    1.22    0.16
   3  -7  -5    0.94    0.18
  -3  -7   5    1.09    0.11
  -3   7   4   -0.06    0.11
   3  -7  -4    0.12    0.10
   3  -7  -4   -0.03    0.08
  -3  -7   4    0.10    0.08
  -3  -7   4   -0.04    0.07
  -3   7   3    7.34    0.31
  -3  -7   3    7.38    0.28
   3  -7  -3    6.66    0.29
  -3  -7   3    7.22    0.28
   3   7  -2   15.26    0.48
   3   7  -2   15.52    0.48
  -3   7   2   15.14    0.53
  -3  -7   2   15.27    0.51
   3  -7  -2   15.58    0.52
  -3  -7   2   15.84    0.51
  -3   7   1   22.50    0.76
   3   7  -1   23.86    0.74
  -3  -7   1   23.58    0.75
  -3  -7   1   24.68    0.75
   3  -7  -1   24.90    0.76
  -3   7   0   19.50    0.64
   3   7   0   20.43    0.64
  -3  -7   0   19.86    0.64
   3  -7   0   19.82    0.64
  -3   7  -1    0.04    0.08
   3   7   1   -0.04    0.08
  -3  -7  -1    0.00    0.09
   3  -7   1    0.10    0.09
  -3  -7  -1    0.13    0.09
   3   7   2    7.70    0.32
  -3   7  -2    7.29    0.28
  -3  -7  -2    7.87    0.31
   3  -7   2    7.12    0.30
   3   7   3    9.32    0.38
  -3   7  -3    9.08    0.30
  -3   7  -3    9.49    0.31
   3  -7   3    9.37    0.36
   3  -7   3    9.86    0.37
  -3  -7  -3    9.39    0.36
   3   7   4    0.45    0.13
   3  -7   4    0.65    0.12
  -3  -7  -4    0.59    0.12
   3  -7   4    0.58    0.12
  -3  -7  -4    0.62    0.11
   3   7   5    0.30    0.14
  -3   7  -5    0.42    0.12
   3  -7   5    0.48    0.11
  -3  -7  -5    0.28    0.14
   3   7   6    0.06    0.15
   3  -7   6    0.07    0.12
  -3  -7  -6   -0.09    0.14
   3   7   7    0.19    0.17
  -3  -7  -7    0.34    0.18
   3  -7   7    0.36    0.14
   3   7   8   -0.02    0.19
  -3  -7  -8   -0.02    0.21
  -3   8   8    0.35    0.20
  -3   8   7    0.69    0.19
   3  -8  -7    0.76    0.23
  -3   8   6    1.25    0.19
  -3  -8   6    1.02    0.12
   3  -8  -6    0.79    0.19
  -3   8   5    0.73    0.15
   3  -8  -5    0.32    0.14
  -3  -8   5    0.40    0.11
  -3   8   4    0.14    0.13
  -3  -8   4    0.03    0.09
   3  -8  -4    0.23    0.10
  -3  -8   4    0.10    0.10
  -3   8   3    0.15    0.11
   3  -8  -3    0.13    0.09
  -3  -8   3    0.12    0.08
  -3  -8   3    0.01    0.09
   3   8  -2   18.60    0.57
  -3   8   2   17.65    0.62
   3  -8  -2   17.47    0.61
  -3  -8   2   19.07    0.60
  -3  -8   2   18.57    0.60
  -3   8   1    5.51    0.27
   3   8  -1    5.62    0.24
   3  -8  -1    5.72    0.26
  -3  -8   1    5.74    0.27
   3   8   0   -0.08    0.08
  -3   8   0    0.08    0.09
  -3  -8   0   -0.10    0.09
   3  -8   0    0.22    0.10
  -3  -8   0   -0.14    0.08
   3   8   1   16.25    0.57
  -3   8  -1   17.31    0.56
  -3  -8  -1   15.97    0.56
   3  -8   1   17.32    0.57
  -3   8  -2   40.02    1.21
   3   8   2   39.76    1.24
  -3  -8  -2   41.23    1.23
   3  -8   2   39.45    1.23
   3   8   3    1.23    0.15
  -3   8  -3    0.97    0.09
  -3  -8  -3    1.00    0.14
   3  -8   3    0.96    0.13
   3   8   4    4.37    0.27
  -3  -8  -4    3.84    0.24
   3  -8   4    4.14    0.24
  -3  -8  -4    3.72    0.25
   3   8   5   -0.23    0.13
  -3   8  -5    0.16    0.12
  -3  -8  -5    0.00    0.13
   3  -8   5    0.15    0.12
   3   8   6    1.61    0.21
  -3   8  -6    1.17    0.15
  -3  -8  -6    1.55    0.23
   3  -8   6    1.43    0.17
   3   8   7    0.55    0.20
  -3  -8  -7    0.47    0.20
   3  -8   7    0.32    0.15
  -3   9   7   -0.04    0.18
   3  -9  -7    0.58    0.22
  -3   9   6    0.15    0.16
  -3  -9   6    0.25    0.11
  -3  -9   6    0.09    0.11
   3  -9  -6    0.31    0.16
  -3   9   5    0.03    0.15
   3  -9  -5    0.14    0.13
  -3  -9   5    0.06    0.11
  -3   9   4    1.70    0.19
   3  -9  -4    1.77    0.17
  -3  -9   4    1.89    0.16
  -3   9   3    3.15    0.23
  -3  -9   3    3.42    0.21
   3  -9  -3    3.34    0.23
  -3   9   2    2.72    0.21
   3   9  -2    2.50    0.17
   3  -9  -2    2.91    0.22
  -3  -9   2    2.36    0.18
  -3   9   1   10.28    0.41
   3   9  -1   10.08    0.38
   3  -9  -1   10.73    0.41
  -3  -9   1   10.54    0.40
  -3  -9   1   10.54    0.40
  -3   9   0    0.14    0.10
   3   9   0    0.17    0.09
  -3  -9   0    0.04    0.10
  -3  -9   0    0.01    0.10
   3  -9   0    0.10    0.10
  -3   9  -1    5.00    0.25
   3   9   1    4.80    0.26
   3  -9   1    4.94    0.26
  -3  -9  -1    4.58    0.26
   3   9   2    0.08    0.12
  -3   9  -2    0.10    0.09
  -3  -9  -2    0.03    0.11
   3  -9   2    0.07    0.11
   3   9   3    0.16    0.12
  -3   9  -3    0.00    0.07
   3  -9   3    0.05    0.11
  -3  -9  -3   -0.12    0.10
   3   9   4    4.19    0.28
  -3  -9  -4    3.94    0.26
   3  -9   4    3.83    0.24
  -3  -9  -4    4.22    0.25
   3   9   5    0.33    0.17
  -3   9  -5    0.37    0.14
   3  -9   5    0.20    0.13
  -3  -9  -5    0.48    0.15
  -3   9  -6    0.21    0.13
   3   9   6    0.34    0.18
  -3  -9  -6    0.17    0.17
   3  -9   6    0.04    0.14
   3   9   7   -0.14    0.18
  -3  -9  -7   -0.01    0.17
   3  -9   7   -0.06    0.14
  -3  10   7   -0.17    0.18
   3 -10  -7   -0.08    0.18
  -3  10   6   -0.24    0.16
  -3 -10   6    0.10    0.12
   3 -10  -6    0.40    0.18
  -3  10   5    3.06    0.26
   3 -10  -5    2.68    0.25
  -3 -10   5    2.70    0.20
  -3 -10   5    3.01    0.23
  -3  10   4   -0.01    0.14
  -3 -10   4   -0.09    0.11
  -3 -10   4   -0.08    0.11
   3 -10  -4    0.00    0.12
  -3  10   3    2.15    0.21
   3 -10  -3    2.32    0.20
  -3 -10   3    2.22    0.18
  -3 -10   3    2.12    0.19
  -3  10   2    0.63    0.15
   3  10  -2    0.73    0.11
   3 -10  -2    0.89    0.15
  -3 -10   2    0.79    0.13
  -3 -10   2    0.87    0.13
   3  10  -1    5.01    0.25
  -3  10   1    4.91    0.27
   3 -10  -1    5.17    0.27
  -3 -10   1    4.79    0.26
  -3 -10   1    4.47    0.25
  -3  10   0    0.55    0.13
   3  10   0    0.44    0.12
  -3 -10   0    0.48    0.12
   3 -10   0    0.54    0.13
   3  10   1   11.59    0.45
  -3  10  -1   11.45    0.43
   3 -10   1   10.80    0.44
  -3 -10  -1   11.75    0.45
   3  10   2    6.01    0.31
  -3  10  -2    5.71    0.29
  -3 -10  -2    5.65    0.30
   3 -10   2    5.59    0.29
  -3  10  -3   11.56    0.41
   3  10   3   11.22    0.48
   3 -10   3   12.02    0.47
  -3 -10  -3   12.34    0.48
   3  10   4    0.84    0.17
   3 -10   4    0.64    0.15
  -3 -10  -4    0.79    0.15
   3  10   5    2.04    0.23
   3 -10   5    1.61    0.19
  -3 -10  -5    1.12    0.18
  -3  10  -6    0.03    0.13
   3  10   6    0.10    0.18
  -3 -10  -6    0.05    0.16
   3 -10   6    0.22    0.15
   3  10   7   -0.06    0.19
  -3 -10  -7    0.19    0.18
   3 -10   7    0.17    0.16
  -3  11   7   -0.08    0.19
   3 -11  -7   -0.10    0.19
  -3  11   6   -0.06    0.17
  -3 -11   6    0.06    0.14
   3 -11  -6    0.06    0.17
  -3  11   5   -0.07    0.16
   3 -11  -5   -0.04    0.14
  -3 -11   5   -0.07    0.12
  -3  11   4    0.31    0.16
  -3 -11   4    0.29    0.13
   3 -11  -4    0.22    0.14
  -3  11   3    6.13    0.35
  -3 -11   3    6.23    0.31
  -3 -11   3    5.80    0.31
   3 -11  -3    6.94    0.34
   3  11  -2    1.66    0.15
  -3  11   2    1.64    0.20
   3 -11  -2    2.17    0.20
  -3 -11   2    1.88    0.18
  -3  11   1    3.98    0.26
   3  11  -1    3.23    0.23
   3 -11  -1    3.64    0.25
  -3 -11   1    3.59    0.24
  -3  11   0    5.13    0.29
   3  11   0    5.40    0.29
   3 -11   0    4.94    0.29
  -3 -11   0    4.93    0.28
   3  11   1    0.40    0.13
  -3  11  -1    0.27    0.12
  -3 -11  -1    0.01    0.13
   3 -11   1    0.38    0.14
  -3  11  -2    3.07    0.23
   3  11   2    3.35    0.25
  -3 -11  -2    3.34    0.26
   3 -11   2    2.99    0.23
   3  11   3    3.05    0.25
  -3 -11  -3    3.09    0.25
   3 -11   3    2.31    0.22
   3  11   4   -0.13    0.14
  -3 -11  -4    0.14    0.14
   3 -11   4    0.04    0.14
   3  11   5    0.14    0.18
   3 -11   5    0.12    0.15
  -3 -11  -5   -0.10    0.13
   3  11   6    0.04    0.19
  -3  11  -6   -0.07    0.14
   3 -11   6   -0.04    0.15
  -3 -11  -6   -0.06    0.16
   3  11   7   -0.12    0.19
  -3  11  -7   -0.07    0.12
   3 -11   7   -0.02    0.16
  -3 -11  -7    0.21    0.20
  -3  12   6    0.47    0.21
  -3 -12   6    0.35    0.16
   3 -12  -6    0.31    0.18
  -3  12   5    0.03    0.18
  -3 -12   5   -0.06    0.14
   3 -12  -5   -0.21    0.13
  -3  12   4    0.03    0.16
   3 -12  -4    0.08    0.14
  -3 -12   4   -0.05    0.13
  -3  12   3    0.55    0.18
   3 -12  -3    0.29    0.15
  -3 -12   3    0.38    0.14
   3  12  -2    2.91    0.21
  -3  12   2    2.75    0.25
   3 -12  -2    3.44    0.26
  -3 -12   2    2.82    0.23
  -3  12   1    2.15    0.22
   3  12  -1    2.54    0.21
  -3 -12   1    2.62    0.22
   3 -12  -1    2.91    0.24
   3  12   0    0.44    0.15
  -3  12   0    0.31    0.14
   3 -12   0    0.31    0.15
  -3 -12   0    0.22    0.14
   3  12   1    0.22    0.14
  -3  12  -1    0.12    0.13
  -3 -12  -1    0.15    0.14
   3 -12   1    0.27    0.14
  -3  12  -2   15.64    0.57
   3  12   2   15.36    0.60
  -3 -12  -2   15.70    0.60
   3 -12   2   15.13    0.59
   3  12   3    0.77    0.18
   3 -12   3    0.90    0.18
  -3 -12  -3    0.90    0.18
   3  12   4    0.87    0.20
  -3 -12  -4    0.72    0.18
   3 -12   4    0.93    0.18
   3  12   5    0.70    0.21
   3 -12   5    0.65    0.18
  -3 -12  -5    0.46    0.16
  -3  12  -6    0.07    0.16
   3  12   6   -0.05    0.19
   3 -12   6   -0.14    0.16
  -3 -12  -6   -0.16    0.17
  -3  13   6    0.43    0.23
   3 -13  -6    0.55    0.21
  -3 -13   6    0.17    0.17
  -3  13   5   -0.08    0.18
  -3 -13   5   -0.21    0.15
  -3  13   4    1.74    0.25
   3 -13  -4    1.53    0.22
  -3 -13   4    1.29    0.19
  -3  13   3    2.06    0.25
   3 -13  -3    1.52    0.21
  -3 -13   3    1.87    0.21
   3  13  -2    0.39    0.13
  -3  13   2    0.23    0.17
   3 -13  -2    0.59    0.18
  -3 -13   2    0.39    0.15
  -3  13   1    1.23    0.19
   3  13  -1    0.92    0.16
  -3 -13   1    0.75    0.17
   3 -13  -1    0.88    0.18
  -3  13   0    1.26    0.18
   3  13   0    1.27    0.19
  -3 -13   0    1.54    0.20
   3 -13   0    1.32    0.20
  -3  13  -1    0.92    0.17
   3  13   1    1.09    0.18
   3 -13   1    0.91    0.18
  -3 -13  -1    0.85    0.18
   3  13   2    0.00    0.16
  -3  13  -2    0.23    0.14
  -3 -13  -2    0.16    0.16
   3 -13   2   -0.02    0.15
   3  13   3    0.10    0.17
  -3 -13  -3   -0.08    0.16
   3 -13   3    0.02    0.16
   3  13   4    0.24    0.18
   3 -13   4    0.00    0.16
  -3 -13  -4   -0.07    0.17
   3  13   5    0.27    0.19
   3 -13   5    0.05    0.17
  -3 -13  -5    0.13    0.15
  -3  13  -6    0.11    0.16
   3  13   6   -0.25    0.20
   3 -13   6   -0.15    0.18
  -3 -13  -6   -0.02    0.17
  -3  14   6    0.52    0.25
  -3 -14   6   -0.22    0.17
  -3  14   5    0.64    0.23
  -3 -14   5    0.51    0.18
  -3  14   4    0.23    0.21
   3 -14  -4    0.24    0.18
  -3 -14   4    0.04    0.16
  -3  14   3    0.30    0.21
   3 -14  -3    0.12    0.17
  -3 -14   3    0.30    0.17
  -3  14   2    0.10    0.18
  -3 -14   2    0.10    0.16
   3 -14  -2   -0.10    0.16
  -3  14   1    0.85    0.20
   3  14  -1    1.21    0.18
   3 -14  -1    1.27    0.21
  -3 -14   1    1.80    0.22
  -3  14   0    0.16    0.15
   3  14   0    0.09    0.15
   3 -14   0   -0.05    0.16
  -3 -14   0    0.12    0.16
  -3  14  -1    2.19    0.22
   3  14   1    2.27    0.24
   3 -14   1    2.15    0.24
  -3 -14  -1    2.19    0.24
   3  14   2    3.19    0.28
  -3  14  -2    2.34    0.22
  -3 -14  -2    2.35    0.26
   3 -14   2    2.53    0.26
   3  14   3    3.15    0.29
   3 -14   3    2.41    0.27
  -3 -14  -3    3.52    0.30
   3  14   4    1.09    0.23
  -3 -14  -4    0.98    0.21
   3 -14   4    1.16    0.22
   3  14   5   -0.50    0.18
   3 -14   5   -0.06    0.18
  -3 -14  -5   -0.09    0.15
  -3  15   5    0.25    0.24
  -3 -15   5    0.22    0.18
  -3  15   4    0.70    0.25
  -3 -15   4    1.26    0.22
  -3  15   3    2.11    0.28
   3 -15  -3    1.92    0.25
  -3 -15   3    2.28    0.26
  -3  15   2   -0.19    0.18
  -3 -15   2    0.03    0.16
   3 -15  -2    0.12    0.18
  -3  15   1   -0.03    0.18
   3  15  -1    0.27    0.16
   3 -15  -1   -0.07    0.17
  -3 -15   1    0.03    0.16
   3  15   0    0.01    0.16
  -3  15   0    0.02    0.16
   3 -15   0   -0.11    0.16
  -3 -15   0   -0.10    0.16
  -3  15  -1    0.78    0.18
   3  15   1    0.57    0.20
  -3 -15  -1    0.18    0.18
   3 -15   1    0.64    0.19
   3  15   2    0.22    0.19
   3 -15   2    0.55    0.20
  -3 -15  -2    0.18    0.19
   3  15   3    0.26    0.21
  -3 -15  -3    0.25    0.20
   3 -15   3    0.65    0.20
   3  15   4   -0.11    0.20
   3 -15   4    0.15    0.18
  -3 -15  -4    0.02    0.20
   3  15   5   -0.03    0.21
  -3 -15  -5   -0.07    0.16
   3 -15   5    0.11    0.20
  -3  16   4    0.23    0.24
  -3 -16   4   -0.05    0.19
  -3  16   3    0.33    0.23
  -3 -16   3    0.37    0.19
   3 -16  -3    0.63    0.22
  -3  16   2    0.19    0.21
   3 -16  -2    0.39    0.22
  -3 -16   2    0.15    0.18
  -3  16   1    1.06    0.23
   3  16  -1    1.05    0.20
   3 -16  -1    1.02    0.23
  -3 -16   1    0.89    0.22
   3  16   0   -0.07    0.19
  -3  16   0   -0.21    0.17
   3 -16   0    0.17    0.19
  -3 -16   0   -0.22    0.18
   3  16   1    3.52    0.31
  -3  16  -1    3.09    0.28
  -3 -16  -1    2.77    0.30
   3 -16   1    2.99    0.29
   3  16   2    1.59    0.26
  -3 -16  -2    1.32    0.25
   3 -16   2    1.57    0.25
   3  16   3    0.79    0.23
   3 -16   3    0.45    0.21
  -3 -16  -3    0.24    0.21
   3  16   4    0.08    0.22
   3 -16   4   -0.07    0.20
  -3  17   4    0.34    0.26
  -3 -17   4    0.28    0.21
  -3  17   3    1.31    0.28
   3 -17  -3    1.19    0.26
  -3 -17   3    1.33    0.25
  -3  17   2   -0.04    0.21
  -3 -17   2    0.04    0.19
   3 -17  -2   -0.21    0.22
  -3  17   1    0.19    0.21
   3 -17  -1    0.03    0.20
  -3 -17   1    0.24    0.21
   3  17   0    0.04    0.20
  -3  17   0    0.49    0.22
  -3 -17   0    0.14    0.21
   3 -17   0    0.10    0.20
   3  17   1    0.34    0.23
   3 -17   1    0.56    0.21
  -3 -17  -1    0.14    0.21
   3  17   2    0.04    0.23
  -3 -17  -2    0.29    0.22
   3 -17   2    0.13    0.21
   3  17   3    0.02    0.22
  -3 -17  -3   -0.49    0.21
   3 -17   3    0.01    0.21
   3  17   4    0.11    0.24
  -3  18   3    0.09    0.26
   3 -18  -3    0.16    0.24
  -3 -18   3    0.02    0.22
  -3  18   2   -0.28    0.24
  -3 -18   2   -0.38    0.19
   3 -18  -2   -0.01    0.22
  -3  18   1    0.15    0.22
   3 -18  -1    0.14    0.22
  -3 -18   1   -0.01    0.22
  -3  18   0    0.01    0.21
   3  18   0    0.42    0.23
   3 -18   0    0.14    0.21
  -3 -18   0   -0.18    0.22
   3  18   1    0.60    0.24
  -3 -18  -1    0.15    0.23
   3 -18   1    0.55    0.23
   3  18   2    0.63    0.26
  -3 -18  -2    0.59    0.25
   3 -18   2    0.49    0.22
  -3 -18  -3   -0.11    0.22
   3 -18   3    0.20    0.23
  -3  19   1    0.12    0.25
  -3 -19   1   -0.05    0.22
   3 -19  -1    0.00    0.24
   3 -19   0    0.03    0.22
  -3 -19   0    0.15    0.23
   3  19   1    0.36    0.25
  -3 -19  -1   -0.03    0.25
   3 -19   1    0.36    0.24
   4   0  -8    1.33    0.26
   4   0  -7   -0.13    0.16
   4   0  -6    0.96    0.18
  -4   0   6    0.68    0.08
  -4   0   5    0.67    0.08
   4   0  -5    0.16    0.14
  -4   0   4   21.69    0.65
  -4   0   4   21.31    0.65
   4   0  -4   22.68    0.74
  -4   0   3   -0.01    0.06
  -4   0   3   -0.13    0.07
   4   0  -3   -0.12    0.09
  -4   0   3    0.02    0.06
  -4   0   2   83.58    2.64
   4   0  -2   82.54    2.40
  -4   0   2   82.40    2.39
  -4   0   2   79.09    2.36
   4   0  -2   82.60    2.34
   4   0  -2   82.75    2.34
  -4   0   2   81.77    2.36
   4   0  -1    0.06    0.05
   4   0  -1   -0.05    0.04
  -4   0   1    0.04    0.04
  -4   0   1   -0.07    0.05
  -4   0   1   -0.02    0.05
   4   0  -1   -0.02    0.03
   4   0  -1   -0.02    0.04
   4   0   0   16.18    0.51
   4   0   0   17.29    0.51
  -4   0   0   16.00    0.51
  -4   0   0   14.42    0.57
  -4   0   0   17.24    0.51
   4   0   0   16.28    0.57
  -4   0  -1   -0.09    0.06
  -4   0  -1   -0.04    0.04
   4   0   1   -0.01    0.05
   4   0   1    0.02    0.03
   4   0   1   -0.03    0.05
   4   0   1   -0.03    0.05
  -4   0  -1    0.02    0.05
   4   0   2   17.12    0.53
  -4   0  -2   16.66    0.52
   4   0   2   17.18    0.53
   4   0   2   16.10    0.53
  -4   0  -2   16.74    0.52
  -4   0  -2   15.99    0.53
   4   0   2   16.77    0.60
   4   0   3   -0.19    0.06
  -4   0  -3   -0.05    0.06
   4   0   3    0.00    0.06
  -4   0  -3   -0.01    0.05
  -4   0  -3   -0.01    0.05
   4   0   3    0.02    0.07
  -4   0  -4    0.81    0.12
   4   0   4    0.59    0.10
   4   0   4    0.70    0.10
   4   0   5   -0.11    0.09
   4   0   5   -0.01    0.09
  -4   0  -5    0.00    0.11
   4   0   6    5.01    0.27
  -4   0  -6    4.49    0.30
  -4   0  -7   -0.02    0.15
   4   0   7   -0.27    0.12
   4   0   8    0.13    0.15
   4   1  -8    0.39    0.20
   4  -1  -8    0.02    0.19
  -4   1   7    1.17    0.12
   4   1  -7    1.46    0.23
   4  -1  -7    0.84    0.20
   4   1  -6    0.84    0.18
  -4   1   6    0.82    0.09
   4  -1  -6    0.65    0.16
   4   1  -5   22.53    0.79
  -4   1   5   22.43    0.68
  -4   1   5   23.02    0.69
   4  -1  -5   21.65    0.79
  -4   1   4    1.30    0.09
  -4   1   4    1.17    0.09
   4   1  -4    0.88    0.13
  -4  -1   4    1.13    0.07
  -4  -1   4    1.22    0.08
   4  -1  -4    1.30    0.15
  -4   1   3   62.39    1.79
  -4   1   3   60.64    1.79
   4   1  -3   62.42    1.85
  -4  -1   3   64.57    1.85
  -4  -1   3   59.55    1.78
  -4  -1   3   61.18    1.78
   4  -1  -3   62.05    1.85
  -4   1   2    9.77    0.33
   4   1  -2    9.62    0.36
  -4   1   2   10.26    0.33
   4   1  -2   10.43    0.34
   4  -1  -2    9.91    0.34
  -4  -1   2    9.40    0.36
  -4  -1   2   10.40    0.32
  -4  -1   2   10.25    0.34
   4  -1  -2   10.15    0.31
   4  -1  -2   10.12    0.31
  -4  -1   2    9.71    0.32
  -4   1   1   26.10    0.78
   4   1  -1   26.00    0.87
   4   1  -1   25.76    0.77
   4   1  -1   25.81    0.77
   4   1  -1   26.23    0.77
  -4   1   1   26.39    0.88
  -4   1   1   25.51    0.78
  -4  -1   1   26.61    0.77
   4  -1  -1   25.70    0.78
   4  -1  -1   26.16    0.78
  -4  -1   1   26.07    0.78
  -4  -1   1   25.52    0.87
   4  -1  -1   25.42    0.77
  -4  -1   1   26.77    0.78
   4   1   0  132.64    4.07
  -4   1   0  126.60    3.64
   4   1   0  124.62    3.64
   4   1   0  129.31    3.64
  -4   1   0  127.72    3.65
   4  -1   0  126.94    3.64
  -4  -1   0  126.29    3.64
  -4  -1   0  129.48    3.65
   4  -1   0  121.11    3.64
  -4   1  -1   31.45    0.96
  -4   1  -1   31.97    1.08
  -4   1  -1   32.49    0.96
   4   1   1   32.75    0.97
   4   1   1   32.02    0.97
  -4  -1  -1   32.47    0.95
   4  -1   1   32.57    1.08
  -4  -1  -1   32.94    0.97
   4  -1   1   32.52    0.97
  -4  -1  -1   31.47    0.96
   4  -1   1   32.71    0.97
   4  -1   1   32.73    0.95
   4   1   2    1.67    0.11
  -4   1  -2    1.50    0.12
  -4   1  -2    1.38    0.13
  -4   1  -2    1.59    0.11
   4   1   2    1.33    0.12
   4   1   2    1.71    0.13
   4   1   2    1.62    0.11
  -4  -1  -2    1.48    0.10
   4  -1   2    1.73    0.14
   4  -1   2    1.54    0.12
   4  -1   2    1.46    0.11
  -4  -1  -2    1.47    0.10
  -4  -1  -2    1.37    0.10
   4  -1   2    1.47    0.11
   4   1   3   10.73    0.37
   4   1   3   10.27    0.36
   4   1   3   10.27    0.36
  -4   1  -3    9.83    0.32
  -4   1  -3   10.21    0.37
  -4   1  -3    9.93    0.33
   4  -1   3   10.19    0.37
   4  -1   3    9.81    0.35
  -4  -1  -3   10.52    0.37
  -4  -1  -3   10.11    0.34
   4  -1   3   10.25    0.36
  -4  -1  -3   10.09    0.34
   4   1   4    0.64    0.11
  -4   1  -4    0.60    0.11
   4   1   4    0.73    0.10
   4  -1   4    0.75    0.11
  -4  -1  -4    0.90    0.12
   4  -1   4    0.69    0.10
   4   1   5    2.45    0.17
   4   1   5    2.26    0.17
  -4   1  -5    2.57    0.21
  -4  -1  -5    2.43    0.21
   4  -1   5    2.14    0.16
   4  -1   5    2.26    0.16
   4   1   6    0.29    0.13
  -4   1  -6    0.33    0.15
   4  -1   6    0.53    0.13
  -4  -1  -6    0.44    0.16
   4   1   7    2.07    0.21
   4  -1   7    2.18    0.20
  -4  -1  -7    2.15    0.26
   4   1   8    0.06    0.15
  -4  -1  -8   -0.02    0.18
   4  -2  -8   -0.12    0.17
   4   2  -7    0.21    0.18
  -4   2   7    0.26    0.10
   4  -2  -7    0.28    0.17
  -4   2   6    0.12    0.09
   4   2  -6   -0.05    0.13
   4  -2  -6   -0.06    0.13
   4   2  -5    0.76    0.15
  -4   2   5    0.91    0.10
  -4   2   5    1.02    0.10
   4  -2  -5    0.63    0.15
  -4   2   4    5.03    0.20
  -4   2   4    4.85    0.20
   4   2  -4    5.08    0.26
   4  -2  -4    4.53    0.25
  -4  -2   4    4.27    0.16
   4   2  -3  195.78    5.67
  -4   2   3  194.13    5.58
  -4   2   3  195.68    5.58
  -4  -2   3  193.59    5.56
   4  -2  -3  192.48    5.67
  -4  -2   3  201.38    5.67
  -4  -2   3  196.52    5.58
  -4   2   2    2.56    0.14
   4   2  -2    2.22    0.14
   4   2  -2    2.29    0.13
  -4   2   2    2.80    0.14
   4  -2  -2    2.39    0.12
  -4  -2   2    2.36    0.12
  -4  -2   2    2.33    0.13
  -4  -2   2    2.38    0.12
   4  -2  -2    2.36    0.13
   4  -2  -2    2.37    0.12
   4   2  -1    2.00    0.11
   4   2  -1    2.01    0.12
  -4   2   1    1.98    0.12
   4   2  -1    1.63    0.10
  -4   2   1    2.05    0.12
  -4  -2   1    1.81    0.11
   4  -2  -1    2.07    0.12
   4  -2  -1    1.80    0.11
  -4  -2   1    1.99    0.09
  -4  -2   1    1.96    0.11
   4   2   0   20.87    0.64
  -4   2   0   21.01    0.65
  -4   2   0   21.27    0.65
   4   2   0   20.99    0.72
   4   2   0   21.02    0.64
  -4  -2   0   21.05    0.64
   4  -2   0   20.25    0.64
  -4  -2   0   21.12    0.64
   4  -2   0   20.83    0.64
  -4   2  -1  227.45    7.17
  -4   2  -1  222.12    6.45
  -4   2  -1  225.33    6.45
   4   2   1  234.43    6.43
   4   2   1  221.83    6.43
   4  -2   1  229.17    6.43
  -4  -2  -1  223.52    6.43
  -4  -2  -1  224.78    6.52
  -4  -2  -1  219.49    6.45
   4  -2   1  225.35    6.43
  -4   2  -2    0.04    0.05
  -4   2  -2    0.08    0.08
   4   2   2    0.23    0.07
  -4   2  -2    0.11    0.05
   4   2   2    0.01    0.06
   4  -2   2    0.05    0.06
   4  -2   2   -0.04    0.06
  -4  -2  -2    0.12    0.05
  -4  -2  -2    0.10    0.06
   4  -2   2    0.15    0.05
  -4   2  -3   13.43    0.49
  -4   2  -3   12.56    0.39
   4   2   3   13.23    0.44
  -4   2  -3   12.91    0.40
   4   2   3   12.53    0.44
   4  -2   3   12.09    0.42
  -4  -2  -3   12.24    0.41
   4  -2   3   13.58    0.43
  -4  -2  -3   12.65    0.44
  -4  -2  -3   12.54    0.42
   4  -2   3   12.13    0.44
   4   2   4    0.02    0.08
   4   2   4    0.05    0.09
   4  -2   4    0.10    0.08
  -4  -2  -4    0.07    0.09
  -4  -2  -4    0.01    0.05
   4  -2   4   -0.01    0.08
  -4  -2  -4    0.03    0.05
   4   2   5    0.24    0.11
   4  -2   5    0.15    0.09
  -4  -2  -5    0.17    0.12
   4  -2   5    0.05    0.09
   4   2   6    0.50    0.14
   4  -2   6    0.73    0.13
  -4  -2  -6    0.51    0.16
   4   2   7    1.20    0.18
  -4  -2  -7    0.86    0.21
   4  -2   7    1.07    0.16
   4   2   8    0.07    0.16
  -4  -2  -8    0.04    0.19
   4  -3  -8   -0.07    0.18
  -4   3   7    0.46    0.13
   4  -3  -7    0.22    0.18
  -4   3   6    0.20    0.10
   4  -3  -6    0.11    0.14
   4   3  -5    7.88    0.37
  -4   3   5    7.27    0.29
  -4   3   5    8.06    0.31
   4  -3  -5    7.03    0.36
  -4   3   4    7.68    0.29
  -4   3   4    7.26    0.28
   4   3  -4    6.95    0.32
  -4  -3   4    7.44    0.24
  -4  -3   4    7.12    0.24
   4  -3  -4    6.97    0.32
  -4   3   3   10.61    0.36
   4   3  -3    9.42    0.37
  -4   3   3   10.73    0.36
   4  -3  -3   10.73    0.32
   4  -3  -3   10.52    0.32
  -4  -3   3    9.72    0.38
  -4  -3   3   10.01    0.33
   4  -3  -3    9.35    0.38
  -4  -3   3   10.30    0.33
   4   3  -2   50.92    1.69
  -4   3   2   52.46    1.52
  -4   3   2   51.27    1.52
  -4  -3   2   52.34    1.51
  -4  -3   2   52.31    1.51
   4  -3  -2   52.37    1.51
  -4  -3   2   51.34    1.54
   4  -3  -2   51.40    1.51
   4   3  -1   40.65    1.17
  -4   3   1   41.23    1.19
   4   3  -1   40.16    1.17
  -4   3   1   38.81    1.19
  -4  -3   1   39.70    1.18
   4  -3  -1   40.60    1.19
  -4  -3   1   39.84    1.18
   4  -3  -1   39.11    1.18
  -4   3   0   29.24    0.87
   4   3   0   28.69    0.86
  -4   3   0   27.65    0.87
   4   3   0   28.95    0.86
   4  -3   0   29.59    0.87
  -4  -3   0   28.51    0.87
  -4  -3   0   28.64    0.86
   4  -3   0   28.34    0.87
   4   3   1    7.92    0.30
  -4   3  -1    7.66    0.29
  -4   3  -1    8.08    0.29
   4   3   1    8.13    0.29
   4  -3   1    7.74    0.29
  -4  -3  -1    8.26    0.30
  -4  -3  -1    8.42    0.30
   4  -3   1    7.79    0.29
  -4   3  -2    0.03    0.08
   4   3   2    0.02    0.07
  -4   3  -2    0.05    0.06
  -4   3  -2    0.02    0.05
   4   3   2   -0.11    0.06
   4  -3   2   -0.02    0.05
  -4  -3  -2    0.05    0.05
   4  -3   2    0.01    0.06
   4  -3   2    0.02    0.06
  -4  -3  -2   -0.11    0.06
  -4   3  -3    0.01    0.05
  -4   3  -3    0.01    0.04
   4   3   3    0.00    0.08
  -4   3  -3    0.00    0.08
   4  -3   3    0.00    0.07
  -4  -3  -3   -0.02    0.06
  -4  -3  -3   -0.04    0.06
  -4  -3  -3   -0.02    0.06
   4  -3   3   -0.03    0.07
  -4   3  -4    9.67    0.39
   4   3   4    9.41    0.37
  -4  -3  -4    9.47    0.32
   4  -3   4    9.69    0.35
  -4  -3  -4    8.86    0.38
   4  -3   4    9.86    0.35
   4   3   5    0.09    0.11
   4  -3   5    0.09    0.09
  -4  -3  -5    0.08    0.12
   4   3   6    0.45    0.14
  -4  -3  -6    0.25    0.15
   4  -3   6    0.33    0.12
   4   3   7    0.25    0.16
  -4  -3  -7    0.43    0.18
   4  -3   7    0.36    0.14
   4   3   8    0.81    0.20
  -4  -3  -8    0.96    0.24
   4  -4  -8    2.30    0.32
  -4   4   7    0.00    0.12
   4  -4  -7   -0.11    0.16
  -4   4   6    0.09    0.11
   4  -4  -6   -0.16    0.13
  -4   4   5    4.27    0.24
  -4   4   5    4.58    0.23
   4  -4  -5    3.61    0.26
   4   4  -4   14.62    0.53
  -4   4   4   16.82    0.53
  -4   4   4   15.54    0.52
  -4  -4   4   15.53    0.47
   4  -4  -4   15.20    0.56
  -4  -4   4   15.72    0.48
  -4   4   3    0.19    0.08
  -4   4   3    0.24    0.08
   4   4  -3    0.12    0.07
   4  -4  -3    0.20    0.09
   4  -4  -3    0.23    0.06
   4  -4  -3    0.24    0.06
  -4  -4   3    0.10    0.06
  -4  -4   3    0.19    0.06
   4   4  -2   50.74    1.42
  -4   4   2   49.60    1.47
  -4   4   2   48.08    1.46
   4   4  -2   44.37    1.41
   4  -4  -2   49.52    1.45
  -4  -4   2   52.58    1.45
  -4  -4   2   50.96    1.45
  -4  -4   2   49.67    1.48
   4   4  -1    2.69    0.14
  -4   4   1    2.74    0.16
   4   4  -1    2.61    0.14
  -4   4   1    2.83    0.16
  -4  -4   1    3.21    0.16
   4  -4  -1    2.76    0.15
  -4  -4   1    2.75    0.14
  -4   4   0   25.38    0.79
   4   4   0   26.61    0.79
   4   4   0   25.61    0.79
  -4   4   0   26.01    0.79
  -4  -4   0   25.41    0.79
   4  -4   0   25.08    0.79
  -4  -4   0   26.33    0.79
   4  -4   0   26.13    0.79
   4   4   1    4.14    0.20
  -4   4  -1    4.05    0.19
   4  -4   1    4.30    0.20
  -4  -4  -1    3.90    0.19
   4  -4   1    3.92    0.19
   4   4   2   33.10    1.03
  -4   4  -2   33.89    1.01
   4  -4   2   33.92    1.02
  -4  -4  -2   33.24    1.02
  -4  -4  -2   34.09    1.03
   4  -4   2   34.56    1.03
  -4   4  -3    4.49    0.18
  -4   4  -3    4.73    0.25
  -4   4  -3    4.71    0.18
   4   4   3    4.35    0.23
   4  -4   3    4.86    0.22
  -4  -4  -3    4.84    0.23
   4  -4   3    5.07    0.23
  -4  -4  -3    4.68    0.22
   4   4   4   -0.09    0.10
   4  -4   4    0.09    0.09
   4  -4   4    0.12    0.09
  -4  -4  -4   -0.16    0.07
  -4  -4  -4    0.00    0.08
   4   4   5    0.16    0.12
  -4  -4  -5   -0.03    0.11
   4  -4   5    0.06    0.10
   4   4   6    5.33    0.31
   4  -4   6    5.60    0.28
  -4  -4  -6    5.63    0.34
   4   4   7   -0.10    0.15
   4  -4   7    0.22    0.14
  -4  -4  -7   -0.04    0.16
   4   4   8   -0.07    0.18
  -4  -4  -8   -0.02    0.19
  -4   5   8   -0.17    0.15
   4  -5  -8    0.11    0.20
  -4   5   7    2.01    0.19
   4  -5  -7    1.78    0.26
  -4   5   6   -0.03    0.11
   4  -5  -6   -0.10    0.14
  -4   5   5   10.50    0.39
  -4  -5   5   10.13    0.34
   4  -5  -5   10.02    0.46
  -4  -5   5   10.53    0.34
  -4   5   4   15.54    0.52
   4   5  -4   15.25    0.53
   4  -5  -4   15.96    0.47
  -4  -5   4   15.05    0.48
  -4  -5   4   15.19    0.48
   4  -5  -4   15.39    0.57
  -4   5   3   11.81    0.41
  -4   5   3   10.83    0.40
  -4  -5   3   10.94    0.37
  -4  -5   3   11.61    0.37
   4  -5  -3   10.89    0.38
   4   5  -2    6.13    0.21
  -4   5   2    6.05    0.26
   4   5  -2    6.31    0.21
   4  -5  -2    5.61    0.25
  -4  -5   2    6.17    0.26
  -4  -5   2    6.50    0.24
  -4  -5   2    6.42    0.24
  -4   5   1   12.68    0.44
   4   5  -1   12.28    0.42
  -4  -5   1   13.11    0.43
   4  -5  -1   12.96    0.44
  -4  -5   1   13.50    0.43
  -4   5   0  121.01    3.52
   4   5   0  124.00    3.52
   4  -5   0  119.89    3.52
  -4  -5   0  122.94    3.52
   4   5   1   11.38    0.41
  -4   5  -1   12.38    0.41
  -4  -5  -1   11.45    0.41
   4  -5   1   12.10    0.42
   4  -5   1   11.66    0.41
   4   5   2   39.40    1.19
  -4   5  -2   39.10    1.16
  -4  -5  -2   39.12    1.18
   4  -5   2   40.68    1.19
   4  -5   2   37.71    1.18
   4   5   3    1.83    0.16
  -4   5  -3    1.65    0.12
  -4   5  -3    1.87    0.12
  -4   5  -3    1.80    0.16
  -4  -5  -3    1.87    0.14
   4  -5   3    1.93    0.14
  -4  -5  -3    1.75    0.14
   4  -5   3    1.85    0.14
  -4   5  -4    4.37    0.26
   4   5   4    4.84    0.27
   4  -5   4    4.94    0.24
  -4  -5  -4    5.04    0.27
   4  -5   4    5.08    0.24
  -4  -5  -4    4.52    0.22
  -4   5  -5    0.90    0.14
   4   5   5    0.98    0.16
   4  -5   5    0.97    0.13
  -4  -5  -5    1.14    0.17
   4   5   6    0.28    0.15
  -4  -5  -6    0.21    0.14
   4  -5   6    0.41    0.13
   4   5   7    0.85    0.19
   4  -5   7    0.74    0.15
  -4  -5  -7    1.23    0.23
   4   5   8    0.23    0.19
  -4  -5  -8    0.51    0.23
  -4   6   8   -0.09    0.16
   4  -6  -8    0.03    0.19
  -4   6   7    1.52    0.19
   4  -6  -7    1.18    0.23
  -4   6   6    0.13    0.13
   4  -6  -6   -0.01    0.14
  -4  -6   6    0.21    0.08
  -4   6   5    3.74    0.24
  -4  -6   5    4.07    0.19
   4  -6  -5    4.05    0.29
  -4   6   4    8.55    0.36
  -4  -6   4    8.91    0.31
  -4  -6   4    8.86    0.32
   4  -6  -4    8.63    0.38
   4  -6  -4    9.66    0.32
  -4   6   3   50.41    1.54
   4  -6  -3   50.35    1.52
  -4  -6   3   50.98    1.51
  -4  -6   3   53.02    1.51
   4   6  -2   -0.06    0.05
   4   6  -2   -0.05    0.05
  -4   6   2   -0.12    0.08
   4  -6  -2    0.09    0.08
  -4  -6   2    0.02    0.07
  -4  -6   2   -0.11    0.06
  -4   6   1    5.98    0.25
   4   6  -1    5.64    0.23
   4  -6  -1    5.92    0.25
  -4  -6   1    5.98    0.25
  -4  -6   1    5.70    0.24
   4   6   0   11.07    0.39
  -4   6   0   10.98    0.40
  -4  -6   0   10.85    0.39
   4  -6   0   11.39    0.40
  -4   6  -1   20.80    0.66
   4   6   1   20.96    0.68
  -4  -6  -1   21.66    0.68
   4  -6   1   20.20    0.67
  -4   6  -2    0.75    0.10
   4   6   2    0.67    0.11
   4  -6   2    0.79    0.11
  -4  -6  -2    0.65    0.11
  -4  -6  -2    0.69    0.11
   4   6   3    8.94    0.37
  -4   6  -3    9.66    0.32
   4  -6   3    9.56    0.37
  -4  -6  -3    9.47    0.37
  -4  -6  -3    9.26    0.36
   4  -6   3    9.22    0.36
   4   6   4    1.44    0.16
  -4   6  -4    1.29    0.16
   4  -6   4    1.35    0.14
  -4  -6  -4    1.72    0.15
  -4  -6  -4    1.38    0.16
   4  -6   4    1.52    0.15
   4   6   5    1.13    0.17
   4  -6   5    1.12    0.14
  -4  -6  -5    0.99    0.16
   4   6   6    0.72    0.17
  -4  -6  -6    0.78    0.18
   4  -6   6    0.64    0.14
   4   6   7    0.28    0.18
  -4  -6  -7    0.09    0.16
   4  -6   7    0.14    0.14
   4   6   8   -0.04    0.19
  -4  -6  -8    0.00    0.20
  -4   7   8   -0.01    0.18
  -4   7   7   -0.08    0.14
   4  -7  -7    0.09    0.18
  -4   7   6    0.41    0.15
   4  -7  -6    0.42    0.16
  -4  -7   6    0.55    0.10
   4   7  -5    0.77    0.09
  -4   7   5    0.81    0.15
  -4  -7   5    0.74    0.10
   4  -7  -5    0.72    0.16
  -4   7   4    4.39    0.26
   4  -7  -4    4.65    0.22
   4  -7  -4    3.85    0.26
  -4  -7   4    4.70    0.22
  -4  -7   4    4.31    0.22
  -4   7   3    1.00    0.14
  -4  -7   3    0.76    0.11
  -4  -7   3    0.95    0.10
   4  -7  -3    0.84    0.12
  -4   7   2   13.52    0.50
   4   7  -2   13.69    0.44
  -4  -7   2   14.18    0.47
   4  -7  -2   13.62    0.48
  -4  -7   2   14.19    0.47
   4   7  -1   11.28    0.40
  -4   7   1   11.65    0.43
  -4  -7   1   11.78    0.42
   4  -7  -1   11.93    0.42
  -4   7   0   10.23    0.38
   4   7   0   10.46    0.38
  -4  -7   0   10.04    0.38
   4  -7   0    9.91    0.37
   4   7   1   11.38    0.42
  -4   7  -1   11.55    0.41
  -4  -7  -1   11.99    0.43
   4  -7   1   11.21    0.42
  -4   7  -2   14.75    0.50
   4   7   2   15.02    0.53
   4  -7   2   15.16    0.52
  -4  -7  -2   15.33    0.53
  -4  -7  -2   14.63    0.53
  -4   7  -3    3.34    0.17
   4   7   3    3.44    0.22
  -4  -7  -3    3.49    0.21
  -4  -7  -3    3.23    0.20
   4  -7   3    3.00    0.21
  -4   7  -4    2.07    0.19
   4   7   4    2.02    0.19
  -4  -7  -4    2.55    0.21
   4  -7   4    1.79    0.16
  -4  -7  -4    2.20    0.18
   4   7   5    0.00    0.14
  -4   7  -5    0.00    0.12
  -4  -7  -5    0.19    0.13
   4  -7   5    0.01    0.11
   4   7   6   -0.10    0.15
   4  -7   6    0.11    0.13
  -4  -7  -6   -0.01    0.15
   4   7   7   -0.13    0.18
   4  -7   7   -0.08    0.13
  -4  -7  -7   -0.09    0.16
  -4   8   7    0.72    0.19
   4  -8  -7    1.24    0.24
  -4   8   6    1.27    0.19
  -4  -8   6    1.29    0.13
   4  -8  -6    0.96    0.20
   4   8  -5    0.59    0.10
  -4   8   5    0.88    0.16
  -4  -8   5    0.39    0.11
   4  -8  -5    0.61    0.16
  -4   8   4    3.79    0.25
   4  -8  -4    4.61    0.23
  -4  -8   4    4.26    0.22
  -4   8   3    0.32    0.12
  -4  -8   3    0.29    0.09
   4  -8  -3    0.24    0.10
  -4  -8   3    0.18    0.10
   4   8  -2    7.40    0.28
  -4   8   2    7.54    0.34
   4  -8  -2    7.80    0.33
  -4  -8   2    8.04    0.32
  -4   8   1   10.73    0.41
   4   8  -1   10.53    0.38
  -4  -8   1   10.46    0.40
   4  -8  -1   10.88    0.41
  -4   8   0    0.84    0.12
   4   8   0    0.70    0.12
   4  -8   0    0.87    0.12
  -4  -8   0    0.74    0.12
  -4   8  -1   10.14    0.40
   4   8   1   10.87    0.41
   4  -8   1   10.65    0.41
  -4  -8  -1   10.87    0.41
  -4  -8  -1   10.21    0.40
  -4   8  -2   20.68    0.67
   4   8   2   20.34    0.70
   4  -8   2   20.22    0.69
  -4  -8  -2   20.98    0.70
   4   8   3    5.47    0.29
  -4   8  -3    5.05    0.23
  -4  -8  -3    5.90    0.29
   4  -8   3    5.11    0.27
   4   8   4    1.28    0.17
  -4  -8  -4    1.37    0.16
  -4  -8  -4    1.08    0.15
   4  -8   4    1.55    0.16
  -4   8  -5    0.90    0.17
   4   8   5    0.85    0.17
  -4  -8  -5    1.13    0.18
   4  -8   5    0.91    0.16
  -4   8  -6    1.48    0.18
   4   8   6    1.63    0.23
   4  -8   6    1.70    0.18
  -4  -8  -6    1.24    0.20
   4   8   7    0.46    0.20
   4  -8   7    0.22    0.15
  -4  -8  -7    0.11    0.18
  -4   9   7    1.15    0.21
   4  -9  -7    0.94    0.25
  -4   9   6    1.17    0.20
   4  -9  -6    1.06    0.21
  -4  -9   6    1.09    0.14
  -4   9   5    0.86    0.17
  -4  -9   5    0.70    0.13
   4  -9  -5    0.47    0.15
  -4   9   4    1.87    0.21
  -4  -9   4    2.23    0.18
   4  -9  -4    2.28    0.18
  -4   9   3    0.19    0.13
  -4  -9   3    0.09    0.10
   4  -9  -3    0.11    0.11
  -4   9   2    0.28    0.13
   4   9  -2    0.20    0.08
   4  -9  -2    0.16    0.11
  -4  -9   2    0.27    0.11
   4   9  -1    0.73    0.11
  -4   9   1    0.81    0.14
   4  -9  -1    0.77    0.13
  -4  -9   1    0.44    0.12
  -4   9   0   15.79    0.55
   4   9   0   15.42    0.54
  -4  -9   0   15.20    0.54
   4  -9   0   15.09    0.55
  -4  -9   0   15.69    0.55
   4   9   1    0.95    0.15
  -4   9  -1    1.06    0.14
   4  -9   1    1.06    0.14
  -4  -9  -1    1.00    0.14
  -4  -9  -1    0.76    0.14
  -4   9  -2   13.01    0.47
   4   9   2   13.26    0.50
  -4  -9  -2   13.30    0.49
   4  -9   2   12.51    0.49
   4   9   3   23.49    0.80
  -4   9  -3   23.11    0.73
  -4  -9  -3   23.71    0.79
   4  -9   3   23.80    0.79
   4   9   4    0.94    0.18
   4  -9   4    0.70    0.15
  -4  -9  -4    0.80    0.15
  -4  -9  -4    0.76    0.14
  -4   9  -5    0.09    0.13
   4   9   5   -0.04    0.15
  -4  -9  -5    0.19    0.14
   4  -9   5   -0.06    0.13
   4   9   6    0.47    0.20
  -4   9  -6    0.50    0.15
  -4  -9  -6    0.39    0.17
   4  -9   6    0.36    0.16
   4   9   7   -0.03    0.19
   4  -9   7    0.19    0.16
  -4  -9  -7   -0.01    0.18
  -4  10   7    0.72    0.21
   4 -10  -7    0.40    0.23
  -4  10   6    1.68    0.23
  -4 -10   6    1.52    0.17
  -4 -10   6    1.61    0.17
   4 -10  -6    1.44    0.24
  -4  10   5    2.11    0.23
   4 -10  -5    1.69    0.22
  -4 -10   5    1.92    0.18
  -4  10   4    0.81    0.18
  -4 -10   4    0.52    0.14
   4 -10  -4    0.78    0.15
  -4  10   3    3.94    0.28
   4 -10  -3    4.45    0.28
  -4 -10   3    4.42    0.26
   4  10  -2    1.84    0.14
  -4  10   2    1.62    0.19
   4 -10  -2    1.71    0.18
  -4 -10   2    1.63    0.17
  -4  10   1    1.25    0.16
   4  10  -1    1.29    0.14
  -4 -10   1    1.23    0.15
  -4 -10   1    1.28    0.15
   4 -10  -1    1.30    0.16
   4  10   0    0.05    0.10
  -4  10   0   -0.13    0.11
   4 -10   0    0.15    0.12
  -4 -10   0    0.16    0.12
  -4 -10   0    0.35    0.12
   4  10   1    0.08    0.13
  -4  10  -1    0.20    0.11
  -4 -10  -1    0.02    0.12
   4 -10   1    0.20    0.12
  -4  10  -2    0.07    0.12
   4  10   2   -0.08    0.13
   4 -10   2    0.18    0.13
  -4 -10  -2   -0.07    0.13
  -4  10  -3    3.05    0.20
   4  10   3    2.94    0.25
   4 -10   3    2.85    0.23
  -4 -10  -3    3.12    0.24
   4  10   4    2.93    0.25
  -4 -10  -4    3.01    0.24
  -4 -10  -4    2.53    0.23
   4 -10   4    2.94    0.24
   4  10   5    0.06    0.16
  -4  10  -5    0.34    0.16
  -4 -10  -5    0.48    0.16
   4 -10   5    0.30    0.16
   4  10   6   -0.07    0.18
  -4  10  -6    0.14    0.14
  -4 -10  -6    0.09    0.16
   4 -10   6   -0.08    0.15
   4  10   7    0.33    0.22
  -4 -10  -7    0.25    0.20
   4 -10   7    0.10    0.17
  -4  11   7    0.26    0.21
   4  11  -6    0.57    0.11
  -4  11   6    0.23    0.20
  -4 -11   6    0.44    0.14
   4 -11  -6    0.56    0.21
  -4  11   5    0.19    0.17
   4 -11  -5    0.04    0.15
  -4 -11   5    0.17    0.13
  -4 -11   5    0.15    0.13
  -4  11   4    0.46    0.18
  -4 -11   4    0.76    0.15
  -4 -11   4    0.65    0.15
   4 -11  -4    0.74    0.16
  -4  11   3    0.58    0.17
   4 -11  -3    0.89    0.16
  -4 -11   3    0.75    0.15
  -4 -11   3    0.53    0.15
   4  11  -2    3.39    0.22
  -4  11   2    3.22    0.26
  -4 -11   2    3.56    0.25
  -4 -11   2    3.30    0.24
   4 -11  -2    3.45    0.25
   4  11  -1    1.88    0.17
  -4  11   1    2.23    0.21
   4 -11  -1    1.76    0.19
  -4 -11   1    1.73    0.19
  -4 -11   1    1.75    0.18
   4  11   0    3.81    0.26
  -4  11   0    3.83    0.28
   4 -11   0    4.04    0.26
  -4 -11   0    3.80    0.25
  -4  11  -1   -0.13    0.11
   4  11   1   -0.12    0.12
  -4 -11  -1   -0.11    0.12
   4 -11   1   -0.04    0.12
   4  11   2   12.82    0.53
  -4  11  -2   14.48    0.51
  -4 -11  -2   13.67    0.54
   4 -11   2   12.83    0.52
   4  11   3    1.05    0.19
  -4 -11  -3    0.77    0.18
   4 -11   3    0.90    0.18
   4  11   4   -0.16    0.14
  -4 -11  -4    0.09    0.15
   4 -11   4    0.13    0.15
   4  11   5    0.20    0.17
   4 -11   5    0.57    0.17
  -4 -11  -5    0.25    0.15
   4  11   6   -0.25    0.19
  -4  11  -6   -0.18    0.14
  -4 -11  -6   -0.10    0.14
   4 -11   6   -0.08    0.16
  -4  12   6    0.21    0.20
  -4 -12   6   -0.05    0.15
   4 -12  -6    0.02    0.17
  -4  12   5   -0.15    0.17
  -4 -12   5   -0.04    0.14
   4 -12  -5    0.01    0.14
  -4  12   4    0.31    0.18
  -4 -12   4    0.10    0.14
   4 -12  -4    0.28    0.15
  -4 -12   4    0.06    0.14
  -4  12   3    0.54    0.18
   4 -12  -3    0.40    0.17
  -4 -12   3    0.20    0.15
  -4 -12   3    0.45    0.15
   4  12  -2    0.21    0.11
  -4  12   2    0.25    0.16
  -4 -12   2    0.48    0.15
   4 -12  -2    0.22    0.16
  -4 -12   2    0.23    0.14
  -4  12   1    4.25    0.29
   4  12  -1    3.98    0.25
  -4 -12   1    4.00    0.28
   4 -12  -1    4.08    0.29
   4  12   0    2.71    0.22
  -4  12   0    2.44    0.22
  -4 -12   0    2.37    0.23
   4 -12   0    2.30    0.22
  -4  12  -1    2.40    0.21
   4  12   1    2.25    0.22
  -4 -12  -1    2.30    0.22
   4 -12   1    2.18    0.21
   4  12   2    5.99    0.34
  -4  12  -2    5.83    0.33
   4 -12   2    5.59    0.32
  -4 -12  -2    5.19    0.33
   4  12   3    1.91    0.23
   4 -12   3    1.54    0.20
  -4 -12  -3    1.88    0.22
   4  12   4    0.10    0.17
  -4 -12  -4    0.41    0.17
   4 -12   4   -0.03    0.16
   4  12   5    0.65    0.21
  -4 -12  -5    0.71    0.18
   4 -12   5    0.51    0.19
  -4  12  -6   -0.07    0.16
   4  12   6    0.03    0.21
   4 -12   6   -0.28    0.16
  -4 -12  -6   -0.32    0.15
  -4  13   6    1.02    0.25
   4 -13  -6    0.48    0.22
  -4 -13   6    1.02    0.20
  -4  13   5   -0.07    0.19
  -4 -13   5    0.10    0.16
  -4  13   4    0.20    0.20
  -4 -13   4    0.16    0.16
   4 -13  -4    0.31    0.17
  -4  13   3   -0.13    0.17
  -4 -13   3    0.09    0.14
   4 -13  -3    0.02    0.15
   4  13  -2    0.21    0.12
   4 -13  -2    0.48    0.17
  -4 -13   2    0.17    0.14
  -4  13   1   -0.04    0.15
   4  13  -1   -0.12    0.13
  -4 -13   1   -0.09    0.14
   4 -13  -1   -0.13    0.14
   4  13   0   -0.10    0.14
  -4  13   0    0.11    0.15
  -4 -13   0    0.06    0.15
   4 -13   0   -0.05    0.14
   4  13   1    0.84    0.19
  -4  13  -1    0.98    0.17
   4 -13   1    0.70    0.17
  -4 -13  -1    1.20    0.19
   4  13   2    0.00    0.16
  -4  13  -2    0.37    0.14
  -4 -13  -2    0.09    0.16
   4 -13   2    0.19    0.15
   4  13   3    7.20    0.40
  -4 -13  -3    7.38    0.40
   4 -13   3    7.51    0.38
   4  13   4    0.65    0.21
   4 -13   4    0.93    0.21
  -4 -13  -4    0.76    0.20
   4  13   5   -0.30    0.18
   4 -13   5   -0.14    0.18
  -4 -13  -5   -0.10    0.14
   4  13   6    0.21    0.22
  -4  13  -6    0.01    0.18
  -4 -13  -6    0.18    0.18
   4 -13   6    0.26    0.20
  -4 -14   6    0.70    0.20
  -4  14   5    0.19    0.21
  -4 -14   5   -0.09    0.16
  -4  14   4    0.16    0.21
  -4 -14   4    0.28    0.17
  -4  14   3    0.18    0.20
  -4 -14   3    0.56    0.17
   4 -14  -3    0.17    0.19
  -4  14   2    0.65    0.21
  -4 -14   2    0.43    0.17
   4 -14  -2    0.61    0.19
   4  14  -1    0.18    0.15
  -4  14   1    0.02    0.17
   4 -14  -1    0.21    0.17
  -4 -14   1    0.04    0.16
  -4  14   0    0.50    0.18
   4  14   0    1.01    0.19
  -4 -14   0    0.66    0.19
   4 -14   0    0.88    0.19
  -4  14  -1    0.23    0.16
   4  14   1   -0.24    0.15
   4 -14   1    0.11    0.16
  -4 -14  -1    0.13    0.17
  -4  14  -2    0.33    0.15
   4  14   2    0.48    0.19
  -4 -14  -2    0.46    0.20
   4 -14   2    0.39    0.17
   4  14   3    0.23    0.20
   4 -14   3    0.36    0.19
  -4 -14  -3    0.02    0.18
   4  14   4    0.49    0.21
  -4 -14  -4    0.35    0.20
   4 -14   4    0.33    0.20
   4  14   5   -0.13    0.21
   4 -14   5   -0.01    0.19
  -4 -14  -5    0.12    0.17
  -4  15   5    0.21    0.24
  -4 -15   5    0.26    0.19
  -4  15   4    0.34    0.22
  -4 -15   4    0.27    0.19
  -4  15   3    0.73    0.24
  -4 -15   3    0.43    0.20
   4 -15  -3    0.62    0.21
  -4  15   2    1.10    0.23
  -4 -15   2    1.31    0.22
   4 -15  -2    0.97    0.23
   4  15  -1    1.01    0.20
  -4  15   1    0.59    0.21
  -4 -15   1    0.60    0.19
   4 -15  -1    0.64    0.20
  -4  15   0    0.86    0.20
   4  15   0    0.43    0.19
  -4 -15   0    0.82    0.20
   4 -15   0    0.85    0.20
  -4  15  -1    0.83    0.19
   4  15   1    0.99    0.21
  -4 -15  -1    0.82    0.21
   4 -15   1    0.90    0.21
   4  15   2    1.61    0.25
   4 -15   2    1.86    0.24
  -4 -15  -2    2.01    0.26
   4  15   3   -0.14    0.19
  -4 -15  -3    0.15    0.20
   4 -15   3    0.10    0.19
   4  15   4   -0.05    0.20
  -4 -15  -4    0.18    0.21
   4 -15   4    0.01    0.20
   4  15   5    0.50    0.24
   4 -15   5    0.35    0.21
  -4 -15  -5   -0.05    0.16
  -4  16   4    0.37    0.25
  -4 -16   4   -0.22    0.18
  -4  16   3    0.29    0.23
   4 -16  -3    0.52    0.22
  -4 -16   3   -0.08    0.17
  -4  16   2   -0.28    0.19
  -4 -16   2   -0.19    0.17
   4 -16  -2   -0.13    0.19
  -4  16   1    0.09    0.20
   4 -16  -1    0.30    0.20
  -4 -16   1    0.21    0.19
  -4  16   0    1.40    0.24
   4  16   0    1.21    0.22
  -4 -16   0    0.93    0.22
   4 -16   0    1.36    0.24
   4  16   1   -0.10    0.18
  -4  16  -1   -0.10    0.17
  -4 -16  -1   -0.01    0.19
   4 -16   1   -0.36    0.17
   4  16   2    0.79    0.23
  -4 -16  -2    0.53    0.22
   4 -16   2    1.00    0.22
   4  16   3    0.05    0.21
  -4 -16  -3    0.05    0.22
   4 -16   3    0.09    0.19
   4  16   4   -0.21    0.21
   4 -16   4   -0.04    0.20
  -4  17   4   -0.12    0.23
  -4 -17   4    0.17    0.20
  -4  17   3    0.80    0.25
   4 -17  -3    0.09    0.23
  -4 -17   3    0.17    0.21
  -4  17   2   -0.11    0.23
  -4 -17   2   -0.02    0.19
   4 -17  -2    0.08    0.21
  -4  17   1   -0.07    0.22
   4 -17  -1    0.02    0.21
  -4 -17   1    0.11    0.21
   4  17   0    0.07    0.21
  -4  17   0    0.51    0.21
   4 -17   0   -0.07    0.21
  -4 -17   0    0.19    0.20
   4  17   1   -0.22    0.19
   4 -17   1    0.01    0.20
  -4 -17  -1   -0.31    0.21
   4  17   2    0.15    0.23
   4 -17   2   -0.01    0.21
  -4 -17  -2   -0.08    0.22
   4  17   3    0.26    0.24
  -4 -17  -3    0.08    0.23
   4 -17   3    0.16    0.22
  -4  18   2   -0.21    0.24
   4 -18  -2    0.15    0.23
  -4 -18   2    0.03    0.21
  -4  18   1   -0.14    0.21
  -4 -18   1   -0.38    0.19
   4 -18  -1    0.01    0.22
  -4  18   0    0.53    0.23
  -4 -18   0    0.17    0.22
   4 -18   0    0.05    0.22
   4  18   1   -0.32    0.22
  -4 -18  -1    0.05    0.22
   4 -18   1    0.04    0.21
   4  18   2    0.01    0.24
  -4 -18  -2    0.40    0.24
   4 -18   2    0.12    0.22
  -4 -19   0   -0.02    0.23
   4 -19   0    0.22    0.24
   5   0  -8    2.15    0.30
   5   0  -7    0.02    0.17
  -5   0   6    0.04    0.08
   5   0  -6    0.01    0.12
   5   0  -5    0.07    0.12
  -5   0   5    0.04    0.07
  -5   0   5    0.08    0.07
  -5   0   4    1.37    0.10
   5   0  -4    1.33    0.15
  -5   0   4    1.59    0.11
  -5   0   3   -0.08    0.05
  -5   0   3   -0.12    0.06
  -5   0   3   -0.12    0.05
   5   0  -3   -0.13    0.06
  -5   0   2  325.45    9.41
  -5   0   2  331.70    9.46
   5   0  -2  328.73    9.41
  -5   0   2  340.34   10.45
   5   0  -2  326.96    9.54
   5   0  -2  324.47    9.42
  -5   0   2  327.81    9.39
   5   0  -1    0.07    0.06
   5   0  -1    0.06    0.07
  -5   0   1    0.11    0.06
   5   0  -1   -0.02    0.05
  -5   0   1   -0.06    0.07
  -5   0   1   -0.01    0.06
   5   0  -1    0.04    0.04
  -5   0   0   66.96    1.95
   5   0   0   66.87    2.18
  -5   0   0   65.14    2.18
   5   0   0   65.24    1.95
   5   0   0   66.82    1.95
  -5   0   0   69.70    1.95
   5   0   1    0.01    0.03
   5   0   1    0.01    0.06
  -5   0  -1   -0.04    0.06
  -5   0  -1   -0.01    0.06
   5   0   1   -0.01    0.07
   5   0   1    0.03    0.06
   5   0   2   93.70    2.77
  -5   0  -2   92.80    2.76
   5   0   2   96.91    2.78
   5   0   2   97.17    3.10
   5   0   2   97.44    2.77
   5   0   3   -0.11    0.07
   5   0   3    0.02    0.08
  -5   0  -3    0.00    0.06
  -5   0  -3   -0.07    0.06
   5   0   3    0.08    0.07
  -5   0  -4    0.13    0.09
   5   0   4    0.01    0.09
  -5   0  -4    0.00    0.05
  -5   0  -4    0.00    0.05
  -5   0  -5    0.11    0.12
   5   0   5    0.03    0.11
  -5   0  -6    5.95    0.35
   5   0   6    5.28    0.30
   5   0   7    0.08    0.14
  -5   0  -7    0.03    0.14
   5   0   8    0.53    0.18
   5   1  -8   -0.18    0.17
   5  -1  -8   -0.23    0.18
  -5   1   7    0.10    0.10
   5   1  -7    0.04    0.15
   5  -1  -7    0.05    0.17
  -5   1   6    0.19    0.09
   5   1  -6    0.14    0.14
   5  -1  -6    0.12    0.13
  -5  -1   6    0.21    0.08
   5   1  -5   -0.02    0.10
  -5   1   5    0.05    0.07
  -5   1   5    0.24    0.08
  -5  -1   5    0.06    0.07
  -5  -1   5    0.17    0.06
   5  -1  -5   -0.10    0.11
   5   1  -4    2.00    0.17
  -5   1   4    2.13    0.14
  -5   1   4    2.02    0.14
  -5  -1   4    1.92    0.12
  -5  -1   4    1.79    0.12
   5  -1  -4    1.80    0.16
  -5   1   3    0.26    0.07
   5   1  -3    0.08    0.08
  -5   1   3    0.35    0.08
  -5  -1   3    0.13    0.07
   5  -1  -3    0.30    0.09
  -5  -1   3    0.05    0.07
  -5  -1   3    0.27    0.08
  -5   1   2   15.45    0.51
   5   1  -2   15.29    0.57
   5   1  -2   16.58    0.49
  -5   1   2   15.81    0.58
   5   1  -2   16.13    0.48
  -5   1   2   15.72    0.51
   5   1  -2   16.50    0.52
  -5  -1   2   15.69    0.51
  -5  -1   2   15.30    0.57
   5  -1  -2   15.44    0.52
  -5  -1   2   16.69    0.51
  -5  -1   2   15.67    0.51
   5  -1  -2   15.88    0.50
   5  -1  -2   15.70    0.50
  -5   1   1   20.69    0.65
  -5   1   1   20.62    0.73
   5   1  -1   21.23    0.64
   5   1  -1   20.89    0.73
   5   1  -1   21.22    0.64
  -5   1   1   20.85    0.65
   5   1  -1   21.27    0.62
  -5  -1   1   21.04    0.64
  -5  -1   1   20.82    0.62
   5  -1  -1   19.86    0.64
  -5  -1   1   20.54    0.64
  -5  -1   1   21.25    0.73
   5  -1  -1   21.33    0.64
   5  -1  -1   20.76    0.63
   5   1   0   28.05    0.85
  -5   1   0   28.56    0.85
   5   1   0   27.93    0.85
  -5   1   0   26.88    0.85
   5   1   0   27.99    0.96
  -5  -1   0   28.78    0.85
   5  -1   0   28.30    0.85
   5  -1   0   27.80    0.85
  -5  -1   0   28.72    0.85
  -5  -1   0   27.43    0.95
  -5   1  -1   13.55    0.45
   5   1   1   14.16    0.51
   5   1   1   13.37    0.45
  -5   1  -1   13.76    0.51
   5   1   1   13.35    0.45
  -5  -1  -1   13.53    0.45
   5  -1   1   13.44    0.45
   5  -1   1   13.59    0.42
   5  -1   1   13.66    0.51
   5  -1   1   13.85    0.45
  -5  -1  -1   13.11    0.41
   5   1   2    8.19    0.31
  -5   1  -2    8.41    0.35
   5   1   2    8.03    0.35
   5   1   2    7.79    0.28
   5   1   2    8.03    0.30
  -5   1  -2    7.90    0.29
  -5  -1  -2    8.13    0.29
   5  -1   2    7.83    0.30
  -5  -1  -2    7.90    0.28
   5  -1   2    7.38    0.34
   5  -1   2    7.66    0.30
   5  -1   2    8.08    0.29
   5   1   3    7.33    0.28
  -5   1  -3    7.08    0.26
   5   1   3    7.18    0.30
   5  -1   3    7.15    0.29
  -5  -1  -3    7.23    0.27
   5  -1   3    6.84    0.29
  -5  -1  -3    6.98    0.29
   5  -1   3    7.54    0.29
   5   1   4    2.76    0.20
  -5  -1  -4    2.88    0.20
  -5  -1  -4    2.72    0.14
   5  -1   4    2.86    0.21
   5  -1   4    2.92    0.20
   5   1   5    2.50    0.20
  -5  -1  -5    2.82    0.22
   5  -1   5    2.67    0.19
   5   1   6    0.63    0.14
  -5  -1  -6    0.32    0.15
   5  -1   6    0.32    0.13
   5   1   7    1.49    0.19
  -5  -1  -7    1.37    0.22
   5  -1   7    1.27    0.18
   5   1   8    0.43    0.18
  -5  -1  -8    0.38    0.21
   5  -1   8    0.24    0.17
   5  -2  -8    0.08    0.19
  -5   2   7    0.08    0.11
   5   2  -7    0.10    0.16
   5  -2  -7   -0.12    0.16
   5   2  -6    0.04    0.13
  -5   2   6   -0.06    0.09
   5  -2  -6   -0.01    0.13
  -5  -2   6    0.00    0.06
  -5   2   5    3.07    0.18
   5   2  -5    3.23    0.24
  -5   2   5    3.07    0.18
   5  -2  -5    2.60    0.23
  -5  -2   5    2.80    0.15
  -5  -2   5    2.78    0.14
   5   2  -4    1.20    0.14
  -5   2   4    1.25    0.11
  -5   2   4    1.10    0.11
   5  -2  -4    1.42    0.15
  -5  -2   4    1.23    0.09
  -5  -2   4    1.25    0.09
   5   2  -3   50.66    1.55
  -5   2   3   51.27    1.51
  -5   2   3   50.33    1.51
  -5  -2   3   51.32    1.49
  -5  -2   3   51.76    1.54
  -5  -2   3   51.68    1.49
   5  -2  -3   51.15    1.55
   5  -2  -3   51.43    1.47
  -5   2   2   10.64    0.37
   5   2  -2   10.19    0.36
   5   2  -2   10.23    0.40
  -5   2   2   10.66    0.36
   5   2  -2   10.27    0.33
   5   2  -2    9.84    0.33
   5  -2  -2   10.11    0.35
   5  -2  -2   11.29    0.35
  -5  -2   2   10.53    0.36
  -5  -2   2   10.29    0.35
  -5  -2   2   10.31    0.36
   5  -2  -2   10.71    0.37
  -5   2   1    0.35    0.08
   5   2  -1    0.33    0.06
  -5   2   1    0.34    0.07
   5   2  -1    0.21    0.08
   5   2  -1    0.86    0.08
  -5  -2   1    0.22    0.06
  -5  -2   1    0.36    0.05
   5  -2  -1    0.37    0.07
  -5  -2   1    0.44    0.07
   5  -2  -1    0.39    0.07
   5   2   0    7.15    0.27
  -5   2   0    7.14    0.27
   5   2   0    7.28    0.27
  -5   2   0    6.93    0.27
   5   2   0    7.49    0.31
   5  -2   0    7.15    0.27
  -5  -2   0    7.14    0.27
  -5  -2   0    7.07    0.27
   5  -2   0    7.09    0.27
  -5   2  -1    0.64    0.09
   5   2   1    0.75    0.11
   5   2   1    0.58    0.08
  -5   2  -1    0.62    0.11
   5  -2   1    0.66    0.09
   5  -2   1    0.87    0.10
  -5  -2  -1    0.83    0.06
  -5  -2  -1    0.59    0.08
   5   2   2    0.07    0.08
  -5   2  -2    0.10    0.09
   5   2   2    0.19    0.09
  -5   2  -2    0.13    0.07
   5  -2   2    0.03    0.07
   5  -2   2    0.01    0.07
  -5  -2  -2    0.11    0.05
  -5  -2  -2    0.10    0.07
   5  -2   2    0.10    0.06
   5   2   3    0.97    0.11
  -5   2  -3    0.83    0.08
  -5   2  -3    0.77    0.13
   5  -2   3    0.88    0.11
   5  -2   3    0.90    0.11
  -5  -2  -3    0.73    0.10
   5  -2   3    0.81    0.10
  -5  -2  -3    0.74    0.09
   5   2   4    0.22    0.11
   5  -2   4    0.20    0.10
  -5  -2  -4    0.24    0.10
  -5  -2  -4    0.22    0.08
   5  -2   4    0.30    0.10
   5   2   5    0.88    0.14
  -5  -2  -5    0.90    0.16
   5  -2   5    0.86    0.13
   5   2   6   -0.11    0.13
   5  -2   6   -0.02    0.12
  -5  -2  -6   -0.09    0.13
   5   2   7    0.29    0.16
   5  -2   7    0.03    0.14
  -5  -2  -7    0.23    0.16
   5   2   8    0.03    0.18
   5  -2   8   -0.25    0.15
  -5  -2  -8   -0.18    0.16
   5  -3  -8    0.36    0.21
  -5   3   7   -0.10    0.11
   5  -3  -7   -0.07    0.16
  -5   3   6   -0.02    0.10
   5  -3  -6    0.13    0.13
  -5  -3   6    0.00    0.07
   5   3  -5    0.36    0.12
  -5   3   5    0.26    0.10
   5  -3  -5    0.15    0.12
  -5  -3   5    0.16    0.07
  -5  -3   5    0.23    0.06
  -5   3   4    4.27    0.22
   5   3  -4    4.40    0.24
  -5   3   4    4.39    0.22
  -5  -3   4    4.48    0.19
   5  -3  -4    4.11    0.25
  -5  -3   4    4.61    0.19
  -5   3   3    0.17    0.08
  -5   3   3    0.05    0.07
   5   3  -3    0.07    0.07
   5  -3  -3    0.07    0.07
  -5  -3   3    0.13    0.07
   5  -3  -3    0.19    0.06
  -5  -3   3    0.13    0.07
  -5  -3   3    0.15    0.06
   5  -3  -3    0.22    0.06
   5   3  -2   10.76    0.35
   5   3  -2   11.11    0.43
   5   3  -2   10.32    0.34
  -5   3   2   10.93    0.38
  -5   3   2   11.62    0.39
   5  -3  -2   10.90    0.38
  -5  -3   2   10.46    0.37
  -5  -3   2   10.72    0.39
  -5  -3   2   11.27    0.38
   5   3  -1   64.23    1.90
   5   3  -1   65.55    2.14
  -5   3   1   65.94    1.92
   5   3  -1   65.28    1.90
  -5   3   1   64.35    1.92
  -5  -3   1   65.17    1.91
  -5  -3   1   66.72    1.91
  -5  -3   1   67.77    1.92
   5  -3  -1   64.69    1.91
   5   3   0   10.52    0.38
  -5   3   0   11.60    0.39
  -5  -3   0   11.39    0.38
   5  -3   0   10.69    0.38
  -5  -3   0   10.90    0.38
   5   3   1   20.55    0.65
  -5   3  -1   20.34    0.73
  -5   3  -1   20.62    0.64
   5  -3   1   20.35    0.65
   5  -3   1   20.99    0.65
  -5  -3  -1   20.14    0.61
  -5  -3  -1   20.13    0.65
  -5   3  -2    0.14    0.09
   5   3   2   -0.04    0.08
  -5   3  -2    0.10    0.07
   5  -3   2    0.17    0.06
   5  -3   2    0.06    0.07
  -5  -3  -2    0.05    0.07
   5  -3   2    0.02    0.07
  -5  -3  -2    0.11    0.06
  -5   3  -3   14.58    0.48
   5   3   3   14.36    0.52
  -5   3  -3   15.32    0.57
   5  -3   3   14.41    0.51
  -5  -3  -3   15.10    0.51
   5  -3   3   16.19    0.52
  -5  -3  -3   15.23    0.50
  -5   3  -4    3.71    0.23
   5   3   4    3.15    0.23
  -5  -3  -4    3.82    0.23
  -5  -3  -4    3.61    0.19
   5  -3   4    3.28    0.21
   5  -3   4    4.45    0.23
   5   3   5    5.09    0.28
  -5  -3  -5    5.19    0.30
   5  -3   5    4.45    0.25
   5   3   6    0.54    0.15
  -5  -3  -6    0.73    0.17
   5  -3   6    0.48    0.14
   5   3   7    0.62    0.18
  -5  -3  -7    0.46    0.19
   5  -3   7    0.35    0.14
   5   3   8    0.85    0.21
  -5  -3  -8    0.39    0.21
   5  -4  -8    2.26    0.31
  -5   4   7    0.01    0.13
   5  -4  -7    0.18    0.18
  -5   4   6    0.20    0.11
  -5  -4   6    0.19    0.08
   5  -4  -6    0.15    0.14
  -5   4   5    0.38    0.12
  -5  -4   5    0.45    0.08
   5  -4  -5    0.43    0.14
  -5   4   4    2.52    0.19
  -5   4   4    2.29    0.18
   5   4  -4    2.24    0.15
  -5  -4   4    2.58    0.15
  -5  -4   4    2.55    0.14
   5  -4  -4    2.16    0.19
  -5   4   3    5.40    0.24
  -5   4   3    5.45    0.24
   5  -4  -3    5.36    0.22
  -5  -4   3    5.33    0.22
   5  -4  -3    4.99    0.25
  -5  -4   3    5.12    0.22
   5   4  -2  194.11    5.70
  -5   4   2  207.02    5.74
   5   4  -2  204.11    5.69
  -5   4   2  192.48    5.73
   5   4  -2  199.74    6.38
   5  -4  -2  197.60    5.72
  -5  -4   2  201.02    5.78
  -5  -4   2  204.64    5.72
  -5  -4   2  199.97    5.72
   5   4  -1    0.52    0.08
  -5   4   1    0.47    0.09
  -5  -4   1    0.54    0.08
   5  -4  -1    0.60    0.09
  -5  -4   1    0.42    0.09
   5   4   0   56.18    1.67
  -5   4   0   56.34    1.67
   5  -4   0   56.30    1.67
  -5  -4   0   57.18    1.67
   5   4   1    0.30    0.08
  -5   4  -1    0.25    0.08
   5  -4   1    0.21    0.08
  -5  -4  -1    0.15    0.08
  -5   4  -2   49.45    1.43
   5   4   2   44.72    1.45
  -5   4  -2   49.13    1.62
  -5  -4  -2   49.18    1.44
  -5  -4  -2   49.12    1.44
   5  -4   2   48.10    1.45
  -5   4  -3    0.58    0.08
   5   4   3    0.48    0.12
  -5   4  -3    0.61    0.12
  -5  -4  -3    0.49    0.10
  -5  -4  -3    0.59    0.10
   5  -4   3    0.70    0.11
  -5  -4  -3    0.72    0.11
  -5   4  -4   -0.02    0.11
   5   4   4    0.06    0.11
   5  -4   4    0.08    0.10
  -5  -4  -4   -0.09    0.09
  -5  -4  -4    0.09    0.09
   5   4   5    2.20    0.20
   5  -4   5    2.34    0.18
  -5  -4  -5    2.05    0.21
   5   4   6    3.48    0.26
  -5  -4  -6    3.93    0.30
   5  -4   6    3.54    0.25
   5   4   7    0.11    0.17
   5  -4   7    0.05    0.14
  -5  -4  -7    0.00    0.15
   5   4   8    0.90    0.23
  -5  -4  -8    0.97    0.24
  -5   5   8   -0.21    0.15
   5  -5  -8    0.09    0.21
  -5   5   7    0.14    0.14
   5  -5  -7    0.00    0.17
  -5   5   6    0.16    0.13
   5  -5  -6    0.21    0.14
  -5  -5   6    0.34    0.09
  -5   5   5    4.14    0.24
   5  -5  -5    3.99    0.27
  -5  -5   5    3.93    0.19
   5   5  -4    0.93    0.11
  -5   5   4    1.00    0.13
  -5  -5   4    1.06    0.10
  -5  -5   4    0.72    0.10
   5  -5  -4    0.79    0.14
   5  -5  -4    1.00    0.08
  -5   5   3    0.75    0.12
   5   5  -3    0.86    0.11
  -5  -5   3    0.58    0.10
   5  -5  -3    0.70    0.10
  -5  -5   3    0.72    0.09
  -5   5   2    1.67    0.14
   5   5  -2    1.78    0.12
   5   5  -2    1.47    0.11
  -5  -5   2    1.82    0.13
   5  -5  -2    1.55    0.13
  -5  -5   2    1.51    0.12
  -5  -5   2    1.56    0.13
  -5   5   1    9.99    0.39
   5   5  -1   10.46    0.37
  -5  -5   1   11.43    0.39
  -5  -5   1   10.63    0.38
   5  -5  -1   11.39    0.39
  -5   5   0    2.49    0.18
   5   5   0    2.88    0.17
   5  -5   0    2.54    0.17
  -5  -5   0    2.69    0.17
   5   5   1    8.88    0.35
  -5   5  -1    9.08    0.34
   5  -5   1    9.25    0.35
  -5  -5  -1    9.31    0.35
  -5   5  -2    6.93    0.28
   5   5   2    6.62    0.30
   5  -5   2    7.04    0.29
  -5  -5  -2    6.70    0.29
  -5  -5  -2    6.97    0.27
   5   5   3    0.62    0.12
  -5   5  -3    0.62    0.13
  -5   5  -3    0.64    0.08
  -5  -5  -3    0.39    0.11
  -5  -5  -3    0.57    0.11
   5  -5   3    0.50    0.11
  -5  -5  -3    0.63    0.10
  -5   5  -4    0.46    0.14
   5   5   4    0.51    0.13
  -5  -5  -4    0.48    0.12
   5  -5   4    0.49    0.12
  -5  -5  -4    0.45    0.11
  -5   5  -5    4.16    0.26
   5   5   5    4.47    0.28
  -5  -5  -5    4.60    0.29
   5  -5   5    4.42    0.26
   5   5   6   -0.23    0.14
   5  -5   6    0.07    0.12
  -5  -5  -6    0.12    0.15
   5   5   7    0.42    0.18
   5  -5   7    0.48    0.16
  -5  -5  -7    0.63    0.19
   5   5   8    0.24    0.20
  -5  -5  -8    0.05    0.19
  -5   6   8   -0.15    0.17
   5  -6  -8   -0.34    0.20
  -5   6   7    0.84    0.18
   5  -6  -7    0.83    0.21
  -5   6   6   -0.06    0.13
  -5  -6   6    0.16    0.09
   5  -6  -6   -0.02    0.13
  -5  -6   5    0.29    0.09
   5  -6  -5    0.13    0.12
   5   6  -4    6.03    0.27
  -5   6   4    5.93    0.30
  -5  -6   4    5.75    0.25
   5  -6  -4    6.73    0.26
   5  -6  -4    5.48    0.29
  -5  -6   4    6.57    0.26
  -5   6   3    6.91    0.31
   5  -6  -3    7.36    0.30
  -5  -6   3    7.52    0.29
  -5  -6   3    7.30    0.29
   5   6  -2    6.13    0.23
  -5   6   2    6.08    0.28
  -5  -6   2    6.58    0.27
  -5  -6   2    5.93    0.26
   5  -6  -2    5.95    0.26
   5   6  -1    5.34    0.23
  -5   6   1    5.67    0.26
   5  -6  -1    5.73    0.25
  -5  -6   1    5.35    0.24
   5   6   0    6.27    0.27
  -5   6   0    6.42    0.28
   5  -6   0    6.49    0.28
  -5  -6   0    6.16    0.27
   5   6   1    2.39    0.18
  -5   6  -1    2.66    0.18
   5  -6   1    2.26    0.17
  -5  -6  -1    2.50    0.18
   5   6   2    0.09    0.10
  -5   6  -2    0.17    0.09
  -5  -6  -2    0.13    0.10
   5  -6   2    0.24    0.09
   5   6   3    2.34    0.19
  -5   6  -3    2.31    0.16
  -5   6  -3    2.35    0.21
   5  -6   3    2.34    0.18
  -5  -6  -3    2.57    0.20
  -5  -6  -3    2.47    0.17
   5   6   4    2.59    0.22
  -5   6  -4    2.56    0.22
  -5  -6  -4    3.04    0.22
   5  -6   4    2.38    0.19
  -5  -6  -4    2.84    0.21
  -5   6  -5    0.09    0.13
   5   6   5   -0.10    0.14
  -5  -6  -5   -0.15    0.11
   5  -6   5    0.09    0.12
   5   6   6    0.20    0.16
   5  -6   6    0.10    0.13
  -5  -6  -6   -0.22    0.13
   5   6   7    0.44    0.19
  -5  -6  -7    0.76    0.20
   5  -6   7    0.57    0.16
  -5   7   8    0.15    0.19
  -5   7   7    0.18    0.16
   5  -7  -7   -0.07    0.16
  -5   7   6    0.02    0.14
  -5  -7   6    0.08    0.10
   5  -7  -6    0.15    0.16
   5   7  -5    0.02    0.08
  -5   7   5   -0.06    0.13
   5  -7  -5    0.25    0.13
  -5  -7   5   -0.13    0.09
  -5   7   4    1.84    0.19
   5  -7  -4    2.04    0.15
  -5  -7   4    1.99    0.15
  -5  -7   4    2.34    0.15
   5  -7  -4    1.85    0.19
  -5   7   3    0.02    0.11
  -5  -7   3    0.08    0.09
  -5  -7   3    0.08    0.08
   5  -7  -3    0.01    0.10
   5   7  -2    0.68    0.09
  -5   7   2    1.00    0.13
  -5  -7   2    0.77    0.11
   5  -7  -2    0.97    0.12
   5   7  -1   13.24    0.47
  -5   7   1   13.51    0.49
   5  -7  -1   14.17    0.49
  -5  -7   1   14.34    0.48
   5   7   0    1.52    0.14
  -5   7   0    1.43    0.14
  -5  -7   0    1.50    0.14
   5  -7   0    1.38    0.14
  -5   7  -1    0.73    0.12
   5   7   1    0.62    0.12
  -5  -7  -1    0.78    0.13
   5  -7   1    0.60    0.11
  -5   7  -2    3.28    0.20
   5   7   2    2.89    0.21
   5  -7   2    3.12    0.20
  -5  -7  -2    3.20    0.22
  -5  -7  -2    3.12    0.22
   5   7   3    5.36    0.29
  -5   7  -3    5.32    0.24
  -5  -7  -3    5.21    0.27
   5  -7   3    5.36    0.27
  -5  -7  -3    5.13    0.26
   5   7   4    0.89    0.16
  -5   7  -4    0.81    0.16
  -5  -7  -4    0.90    0.14
   5  -7   4    0.47    0.14
  -5  -7  -4    1.16    0.15
  -5   7  -5    4.17    0.28
   5   7   5    4.50    0.29
  -5  -7  -5    4.30    0.29
   5  -7   5    4.49    0.27
  -5   7  -6    0.31    0.14
   5   7   6    0.60    0.18
  -5  -7  -6    0.56    0.17
   5  -7   6   -0.03    0.14
   5   7   7    0.39    0.19
  -5  -7  -7    0.35    0.19
   5  -7   7    0.28    0.16
  -5   8   7    0.35    0.18
   5  -8  -7    0.42    0.21
  -5   8   6    0.49    0.17
  -5  -8   6    0.37    0.12
   5  -8  -6    0.19    0.17
   5   8  -5    0.89    0.12
  -5   8   5    0.73    0.16
   5  -8  -5    0.67    0.16
  -5  -8   5    0.83    0.13
  -5   8   4    1.87    0.20
  -5  -8   4    1.62    0.15
   5  -8  -4    1.75    0.16
  -5   8   3    6.77    0.32
   5  -8  -3    6.71    0.31
  -5  -8   3    6.54    0.29
   5   8  -2   39.03    1.13
  -5   8   2   37.31    1.18
  -5  -8   2   37.30    1.16
   5  -8  -2   37.42    1.17
  -5   8   1    5.21    0.27
   5   8  -1    4.45    0.24
  -5  -8   1    4.57    0.25
   5  -8  -1    5.13    0.26
  -5   8   0   12.33    0.47
   5   8   0   13.04    0.46
  -5  -8   0   12.43    0.46
   5  -8   0   12.36    0.46
   5   8   1    0.01    0.10
  -5   8  -1    0.04    0.10
   5  -8   1    0.07    0.10
  -5  -8  -1   -0.07    0.10
  -5   8  -2    4.45    0.24
   5   8   2    3.82    0.26
   5  -8   2    4.31    0.25
  -5  -8  -2    4.21    0.26
  -5  -8  -2    4.32    0.26
   5   8   3    0.01    0.13
  -5   8  -3    0.00    0.08
   5  -8   3    0.11    0.12
  -5  -8  -3   -0.16    0.11
   5   8   4    0.24    0.15
  -5   8  -4    0.14    0.14
   5  -8   4   -0.06    0.12
  -5  -8  -4    0.19    0.12
  -5  -8  -4    0.08    0.11
  -5   8  -5    3.48    0.26
   5   8   5    3.05    0.27
   5  -8   5    3.33    0.25
  -5  -8  -5    3.61    0.28
   5   8   6    0.32    0.18
  -5   8  -6    0.39    0.15
   5  -8   6    0.73    0.17
  -5  -8  -6    0.49    0.18
   5   8   7    0.29    0.20
  -5  -8  -7   -0.13    0.17
   5  -8   7    0.15    0.16
  -5   9   7    0.16    0.19
   5  -9  -7    0.01    0.20
  -5   9   6   -0.01    0.17
  -5  -9   6   -0.04    0.12
   5  -9  -6   -0.02    0.15
   5   9  -5    3.26    0.21
  -5   9   5    3.07    0.26
  -5  -9   5    3.36    0.23
   5  -9  -5    3.74    0.29
  -5   9   4    1.54    0.19
   5  -9  -4    1.12    0.15
  -5  -9   4    1.03    0.15
  -5   9   3    0.79    0.16
   5  -9  -3    0.76    0.14
  -5  -9   3    0.66    0.13
  -5   9   2    0.12    0.12
   5   9  -2    0.17    0.08
   5  -9  -2    0.09    0.12
  -5  -9   2    0.19    0.11
   5   9  -1    7.30    0.31
  -5   9   1    6.83    0.33
  -5  -9   1    7.70    0.34
   5  -9  -1    7.58    0.34
   5   9   0    2.09    0.18
  -5   9   0    2.17    0.18
  -5  -9   0    1.99    0.18
   5  -9   0    1.91    0.18
  -5   9  -1    3.64    0.25
   5   9   1    3.51    0.24
  -5  -9  -1    3.71    0.24
   5  -9   1    3.41    0.23
  -5  -9  -1    3.38    0.24
   5   9   2   -0.10    0.12
  -5   9  -2   -0.10    0.10
  -5  -9  -2   -0.18    0.11
   5  -9   2    0.09    0.12
  -5   9  -3    1.58    0.14
   5   9   3    1.35    0.19
  -5  -9  -3    1.51    0.18
   5  -9   3    1.13    0.17
   5   9   4    0.29    0.16
   5  -9   4    0.46    0.15
  -5  -9  -4    0.61    0.15
  -5  -9  -4    0.63    0.14
   5   9   5    5.49    0.35
  -5   9  -5    5.05    0.33
   5  -9   5    5.85    0.32
  -5  -9  -5    5.19    0.33
   5   9   6    0.14    0.19
  -5   9  -6   -0.10    0.15
  -5  -9  -6    0.01    0.15
   5  -9   6    0.01    0.15
   5   9   7    0.21    0.20
  -5  -9  -7   -0.06    0.18
   5  -9   7    0.16    0.17
  -5  10   7    0.32    0.21
   5 -10  -7    0.26    0.21
   5  10  -6    0.31    0.09
  -5  10   6    0.51    0.20
   5 -10  -6    0.40    0.20
  -5 -10   6    0.35    0.14
  -5  10   5    0.09    0.16
  -5 -10   5    0.20    0.13
   5 -10  -5    0.28    0.16
  -5  10   4    2.84    0.25
   5 -10  -4    2.79    0.21
  -5 -10   4    2.60    0.21
  -5  10   3   -0.01    0.14
  -5 -10   3    0.27    0.13
   5 -10  -3    0.34    0.14
   5  10  -2    0.07    0.09
  -5  10   2    0.18    0.13
  -5 -10   2    0.09    0.12
   5 -10  -2    0.12    0.13
  -5  10   1    2.87    0.23
   5  10  -1    2.50    0.20
   5 -10  -1    3.19    0.24
  -5 -10   1    3.34    0.23
  -5  10   0    0.44    0.13
   5  10   0    0.25    0.13
   5 -10   0    0.22    0.12
  -5 -10   0    0.11    0.13
  -5  10  -1    0.83    0.15
   5  10   1    1.26    0.17
  -5 -10  -1    0.57    0.14
  -5 -10  -1    0.95    0.16
   5 -10   1    0.95    0.16
  -5  10  -2    0.44    0.13
   5  10   2    0.43    0.15
   5 -10   2    0.48    0.14
  -5 -10  -2    0.33    0.14
   5  10   3    6.64    0.37
  -5  10  -3    5.78    0.29
   5 -10   3    5.93    0.33
  -5 -10  -3    6.51    0.35
   5  10   4    1.94    0.23
  -5 -10  -4    2.31    0.21
   5 -10   4    1.25    0.19
  -5 -10  -4    2.40    0.22
  -5  10  -5    0.20    0.17
   5  10   5    0.34    0.18
  -5 -10  -5    0.09    0.14
   5 -10   5    0.26    0.16
   5  10   6    0.11    0.19
  -5  10  -6    0.12    0.16
  -5 -10  -6    0.21    0.17
   5 -10   6    0.30    0.17
   5 -10   7    0.37    0.19
  -5 -10  -7    0.02    0.18
  -5  11   7    0.64    0.23
  -5  11   6    0.46    0.20
   5  11  -6    0.18    0.11
  -5 -11   6    0.35    0.15
   5 -11  -6    0.41    0.19
  -5 -11   6    0.25    0.15
  -5  11   5    0.26    0.18
  -5 -11   5    0.25    0.15
   5 -11  -5    0.38    0.15
  -5  11   4    0.39    0.17
   5 -11  -4    0.31    0.15
  -5 -11   4    0.52    0.16
  -5  11   3    0.33    0.17
   5 -11  -3    0.19    0.14
  -5 -11   3    0.10    0.14
  -5  11   2    0.07    0.14
   5  11  -2   -0.19    0.09
  -5 -11   2   -0.21    0.12
   5 -11  -2   -0.14    0.13
   5  11  -1    0.44    0.12
  -5  11   1    0.15    0.14
  -5 -11   1    0.24    0.14
   5 -11  -1    0.33    0.14
  -5  11   0    0.60    0.16
   5  11   0    0.95    0.15
  -5 -11   0    0.55    0.15
  -5 -11   0    0.60    0.16
   5 -11   0    0.69    0.16
  -5  11  -1    1.04    0.17
   5  11   1    0.99    0.17
   5 -11   1    0.93    0.17
  -5 -11  -1    0.93    0.16
   5  11   2    3.19    0.26
  -5  11  -2    3.41    0.23
  -5 -11  -2    3.07    0.25
   5 -11   2    2.73    0.23
   5  11   3   -0.03    0.15
   5 -11   3   -0.08    0.15
  -5 -11  -3    0.06    0.15
   5  11   4   -0.19    0.17
   5 -11   4   -0.16    0.15
  -5 -11  -4    0.09    0.12
  -5 -11  -4    0.16    0.15
   5  11   5    1.03    0.22
  -5  11  -5    0.77    0.19
   5 -11   5    0.86    0.19
  -5 -11  -5    0.65    0.16
   5  11   6    0.68    0.23
  -5  11  -6    0.46    0.18
  -5 -11  -6    0.87    0.21
   5 -11   6    0.35    0.19
   5  12  -6    0.08    0.12
  -5  12   6    0.23    0.21
   5 -12  -6   -0.04    0.16
  -5 -12   6   -0.09    0.15
  -5  12   5    0.63    0.21
   5 -12  -5    0.30    0.17
  -5 -12   5    0.24    0.16
  -5 -12   5    0.51    0.16
  -5  12   4    0.60    0.19
   5 -12  -4    0.74    0.17
  -5 -12   4    0.85    0.17
  -5 -12   4    0.68    0.17
  -5  12   3    1.67    0.23
   5 -12  -3    1.98    0.22
  -5 -12   3    2.09    0.21
  -5 -12   3    1.88    0.21
   5  12  -2    2.79    0.19
  -5  12   2    2.53    0.25
  -5 -12   2    1.95    0.21
  -5 -12   2    2.41    0.23
   5 -12  -2    2.23    0.23
   5  12  -1    2.55    0.21
  -5  12   1    2.54    0.24
   5 -12  -1    2.64    0.23
  -5 -12   1    2.14    0.21
  -5 -12   1    2.18    0.23
  -5  12   0    0.46    0.16
   5  12   0    0.77    0.16
  -5 -12   0    0.48    0.15
  -5 -12   0    0.46    0.16
   5 -12   0    0.59    0.16
  -5  12  -1    0.60    0.16
   5  12   1    0.59    0.16
   5 -12   1    0.31    0.15
  -5 -12  -1    0.01    0.14
   5  12   2    0.01    0.16
  -5  12  -2    0.08    0.13
  -5 -12  -2   -0.16    0.16
   5 -12   2    0.34    0.16
   5  12   3   -0.02    0.16
  -5 -12  -3    0.05    0.17
   5 -12   3    0.23    0.16
   5  12   4    0.39    0.19
  -5 -12  -4    0.41    0.15
  -5 -12  -4    0.40    0.18
   5 -12   4    0.43    0.18
   5  12   5    0.44    0.20
  -5  12  -5    0.14    0.18
  -5 -12  -5    0.56    0.18
   5 -12   5    0.26    0.18
  -5  12  -6    0.01    0.17
   5  12   6    0.21    0.21
  -5 -12  -6    0.04    0.18
   5 -12   6   -0.04    0.18
  -5  13   6    0.03    0.21
  -5 -13   6    0.07    0.17
   5 -13  -6    0.04    0.17
  -5  13   5    0.34    0.20
  -5 -13   5    0.13    0.16
  -5  13   4    0.41    0.20
  -5 -13   4    0.05    0.15
  -5 -13   4   -0.05    0.16
  -5  13   3    0.31    0.19
  -5 -13   3    0.18    0.17
  -5 -13   3    0.17    0.16
   5 -13  -3    0.29    0.17
  -5  13   2    0.01    0.17
  -5 -13   2    0.05    0.15
   5 -13  -2    0.00    0.16
  -5 -13   2   -0.17    0.15
  -5  13   1    0.77    0.19
   5  13  -1    1.07    0.17
  -5 -13   1    0.62    0.16
   5 -13  -1    0.85    0.19
   5  13   0    1.20    0.19
  -5  13   0    1.05    0.19
  -5 -13   0    1.14    0.20
   5 -13   0    1.02    0.19
   5  13   1    0.20    0.16
  -5  13  -1    0.24    0.16
  -5 -13  -1    0.63    0.18
   5 -13   1    0.29    0.17
  -5  13  -2    0.73    0.17
   5  13   2    0.82    0.20
  -5 -13  -2    0.57    0.19
   5 -13   2    0.56    0.17
   5  13   3    0.04    0.18
  -5 -13  -3    0.32    0.18
   5 -13   3    0.03    0.16
   5  13   4    1.11    0.23
  -5 -13  -4    1.44    0.23
   5 -13   4    1.06    0.22
   5  13   5    1.24    0.25
  -5 -13  -5    1.11    0.21
   5 -13   5    0.81    0.22
  -5  14   5   -0.05    0.20
  -5 -14   5   -0.03    0.18
  -5  14   4    0.15    0.20
  -5 -14   4    0.54    0.18
  -5  14   3   -0.21    0.18
  -5 -14   3   -0.27    0.15
   5 -14  -3    0.16    0.19
  -5  14   2    0.53    0.20
   5 -14  -2    0.48    0.19
  -5 -14   2    0.29    0.16
  -5  14   1    0.05    0.17
   5  14  -1    0.36    0.15
  -5 -14   1    0.12    0.16
   5 -14  -1    0.02    0.16
  -5  14   0    0.24    0.17
   5  14   0   -0.06    0.14
   5 -14   0    0.17    0.18
  -5 -14   0   -0.18    0.15
   5  14   1   -0.08    0.17
  -5  14  -1    0.18    0.16
  -5 -14  -1   -0.31    0.15
   5 -14   1   -0.10    0.17
   5  14   2    0.46    0.20
  -5  14  -2    0.68    0.17
   5 -14   2    0.45    0.19
  -5 -14  -2    0.21    0.19
   5  14   3    2.31    0.28
   5 -14   3    2.23    0.26
  -5 -14  -3    2.41    0.27
   5  14   4   -0.05    0.20
  -5 -14  -4    0.14    0.19
   5 -14   4    0.29    0.20
   5  14   5    0.31    0.22
   5 -14   5   -0.14    0.19
  -5 -14  -5    0.18    0.17
  -5  15   5    0.41    0.25
  -5 -15   5    0.39    0.19
  -5  15   4   -0.11    0.21
  -5 -15   4    0.16    0.19
  -5  15   3   -0.10    0.20
   5 -15  -3   -0.18    0.18
  -5 -15   3    0.28    0.18
  -5  15   2    0.09    0.20
   5 -15  -2   -0.29    0.18
  -5 -15   2    0.02    0.18
  -5  15   1   -0.09    0.18
   5  15  -1   -0.12    0.15
   5 -15  -1   -0.21    0.17
  -5 -15   1    0.06    0.18
   5  15   0    0.24    0.17
  -5  15   0    0.02    0.18
   5 -15   0   -0.11    0.17
  -5 -15   0   -0.23    0.17
  -5  15  -1    0.67    0.20
   5  15   1    0.65    0.20
   5 -15   1    0.59    0.20
  -5 -15  -1    0.64    0.21
   5  15   2    0.39    0.22
  -5 -15  -2    0.31    0.20
   5 -15   2    0.27    0.19
   5  15   3    1.08    0.25
  -5 -15  -3    1.28    0.25
   5 -15   3    1.22    0.23
   5  15   4    0.04    0.21
   5 -15   4    0.13    0.20
  -5  16   4    0.23    0.24
  -5 -16   4    0.14    0.20
  -5  16   3    0.10    0.22
   5 -16  -3   -0.24    0.21
  -5 -16   3   -0.02    0.19
  -5  16   2    0.60    0.24
  -5 -16   2   -0.10    0.17
   5 -16  -2   -0.13    0.19
  -5  16   1   -0.22    0.19
  -5 -16   1    0.06    0.20
   5 -16  -1    0.35    0.21
  -5  16   0   -0.07    0.20
   5  16   0   -0.06    0.17
  -5 -16   0   -0.37    0.19
   5 -16   0   -0.03    0.19
  -5  16  -1    0.58    0.21
   5  16   1    0.60    0.22
   5 -16   1    0.27    0.20
  -5 -16  -1    0.36    0.22
   5  16   2    0.00    0.20
  -5 -16  -2   -0.07    0.20
   5 -16   2    0.03    0.20
   5  16   3    0.16    0.22
  -5 -16  -3    0.19    0.23
   5 -16   3    0.00    0.21
   5  16   4    0.22    0.23
   5 -16   4    0.50    0.22
  -5  17   3    0.38    0.26
   5 -17  -3   -0.08    0.22
  -5 -17   3   -0.08    0.19
  -5  17   2    0.04    0.23
  -5 -17   2    0.46    0.21
   5 -17  -2    0.15    0.22
  -5  17   1    0.13    0.21
   5 -17  -1   -0.10    0.20
  -5 -17   1   -0.20    0.19
   5  17   0   -0.46    0.17
  -5  17   0   -0.12    0.20
   5 -17   0   -0.01    0.20
  -5 -17   0   -0.03    0.20
   5  17   1    0.21    0.22
  -5 -17  -1   -0.04    0.22
   5 -17   1   -0.13    0.20
   5  17   2   -0.20    0.22
  -5 -17  -2    0.02    0.23
   5 -17   2   -0.45    0.20
   5  17   3   -0.22    0.22
  -5 -17  -3    0.07    0.23
   5 -17   3    0.10    0.22
  -5  18   2   -0.13    0.25
  -5 -18   2    0.16    0.21
   5 -18  -2    0.12    0.23
  -5  18   1   -0.12    0.22
   5 -18  -1   -0.06    0.22
  -5 -18   1    0.04    0.21
  -5  18   0    0.20    0.22
   5 -18   0   -0.25    0.21
  -5 -18   0   -0.10    0.21
   5  18   1   -0.12    0.23
   5 -18   1   -0.27    0.21
  -5 -18  -1   -0.20    0.22
   5  18   2   -0.16    0.24
   5 -18   2   -0.08    0.21
  -5 -18  -2   -0.05    0.23
   6   0  -8    0.10    0.19
   6   0  -7   -0.17    0.16
   6   0  -6    0.52    0.15
  -6   0   6    0.30    0.10
  -6   0   5    0.10    0.08
   6   0  -5    0.00    0.11
  -6   0   4    0.63    0.09
  -6   0   4    0.45    0.09
   6   0  -4    0.51    0.12
  -6   0   3    0.06    0.06
   6   0  -3   -0.01    0.07
  -6   0   3    0.07    0.07
  -6   0   3   -0.06    0.07
  -6   0   2   86.06    2.71
   6   0  -2   82.53    2.40
   6   0  -2   82.44    2.41
  -6   0   2   84.80    2.42
   6   0  -2   84.13    2.44
  -6   0   2   80.23    2.42
   6   0  -1    0.01    0.07
  -6   0   1    0.10    0.07
  -6   0   1    0.01    0.07
   6   0  -1   -0.03    0.04
  -6   0   1    0.00    0.09
  -6   0   0  126.59    3.64
   6   0   0  125.39    3.65
   6   0   0  127.19    4.07
   6   0   1    0.08    0.04
   6   0   1    0.02    0.09
  -6   0  -1    0.07    0.09
   6   0   1    0.11    0.09
  -6   0  -1   -0.05    0.10
   6   0   2   81.45    2.61
   6   0   2   81.16    2.32
   6   0   2   76.53    2.33
  -6   0  -2   78.71    2.32
  -6   0  -3    0.08    0.08
   6   0   3   -0.02    0.09
   6   0   3    0.01    0.06
   6   0   4    6.61    0.31
  -6   0  -4    6.34    0.30
  -6   0  -4    6.60    0.26
  -6   0  -5    0.03    0.12
   6   0   5    0.26    0.13
   6   0   6    0.65    0.16
   6   0   7    0.17    0.15
   6   0   8    0.65    0.19
   6   1  -8    0.27    0.20
   6  -1  -8    0.28    0.22
   6   1  -7    0.20    0.17
  -6   1   7    0.18    0.11
   6  -1  -7    0.15    0.16
   6   1  -6    2.65    0.26
  -6   1   6    2.86    0.20
  -6  -1   6    2.69    0.18
   6  -1  -6    2.84    0.26
   6   1  -5    1.06    0.15
  -6   1   5    1.13    0.12
  -6  -1   5    1.31    0.11
   6  -1  -5    1.24    0.17
  -6   1   4   10.44    0.36
  -6   1   4   10.39    0.36
   6   1  -4    9.73    0.40
  -6  -1   4    9.67    0.35
   6  -1  -4    9.90    0.40
  -6  -1   4    9.58    0.35
  -6   1   3    1.99    0.14
   6   1  -3    1.85    0.15
  -6   1   3    1.81    0.14
  -6  -1   3    2.07    0.14
   6  -1  -3    2.12    0.09
   6  -1  -3    1.88    0.15
  -6  -1   3    1.95    0.14
  -6  -1   3    2.28    0.14
  -6   1   2   19.02    0.67
   6   1  -2   18.61    0.66
   6   1  -2   18.12    0.57
  -6   1   2   17.96    0.59
  -6   1   2   18.41    0.59
   6   1  -2   17.87    0.58
   6   1  -2   18.21    0.57
   6  -1  -2   18.50    0.59
  -6  -1   2   18.89    0.58
  -6  -1   2   18.24    0.66
  -6  -1   2   18.42    0.59
  -6  -1   2   17.82    0.59
   6  -1  -2   18.25    0.58
  -6   1   1   24.85    0.79
   6   1  -1   25.55    0.89
  -6   1   1   26.29    0.89
   6   1  -1   25.70    0.76
   6   1  -1   25.23    0.78
  -6   1   1   25.54    0.79
   6  -1  -1   25.31    0.76
  -6  -1   1   25.45    0.79
  -6  -1   1   25.75    0.89
   6  -1  -1   25.32    0.79
  -6  -1   1   26.02    0.79
   6   1   0   94.85    2.75
   6   1   0   95.37    3.08
  -6   1   0   93.35    2.75
  -6  -1   0   94.28    3.08
  -6  -1   0   94.88    2.75
   6  -1   0   96.49    2.76
   6   1   1   39.40    1.42
  -6   1  -1   42.81    1.27
  -6   1  -1   44.33    1.43
   6   1   1   42.83    1.27
   6  -1   1   42.08    1.42
   6  -1   1   41.36    1.27
   6  -1   1   42.01    1.24
  -6  -1  -1   43.31    1.27
   6   1   2   13.20    0.41
  -6   1  -2   12.15    0.43
   6   1   2   12.30    0.45
  -6   1  -2   12.80    0.51
   6   1   2   12.70    0.51
  -6  -1  -2   13.04    0.44
   6  -1   2   12.29    0.51
   6  -1   2   12.85    0.42
   6  -1   2   12.82    0.45
  -6  -1  -2   12.67    0.42
  -6   1  -3    2.93    0.18
   6   1   3    3.03    0.21
   6   1   3    3.11    0.18
  -6  -1  -3    3.21    0.18
  -6  -1  -3    3.09    0.18
   6  -1   3    2.84    0.19
   6  -1   3    3.03    0.18
  -6   1  -4    6.02    0.24
   6   1   4    6.16    0.29
  -6  -1  -4    6.20    0.29
   6  -1   4    6.14    0.29
  -6  -1  -4    6.43    0.25
  -6  -1  -4    5.76    0.26
   6   1   5    1.40    0.17
  -6  -1  -5    1.53    0.18
   6  -1   5    1.46    0.17
   6   1   6   -0.13    0.13
   6  -1   6    0.19    0.14
  -6  -1  -6   -0.12    0.13
   6   1   7    0.28    0.16
  -6  -1  -7    0.18    0.17
   6  -1   7    0.23    0.16
   6   1   8   -0.13    0.18
   6  -1   8   -0.15    0.17
   6  -2  -8    0.51    0.23
  -6   2   7    1.51    0.16
   6   2  -7    1.51    0.24
   6  -2  -7    1.41    0.23
   6   2  -6    0.15    0.15
  -6   2   6    0.28    0.11
  -6  -2   6    0.24    0.09
   6  -2  -6    0.07    0.15
  -6   2   5    0.15    0.09
   6   2  -5    0.23    0.12
   6  -2  -5   -0.07    0.11
  -6  -2   5    0.24    0.09
  -6   2   4    5.20    0.23
   6   2  -4    4.52    0.26
  -6   2   4    5.07    0.23
  -6  -2   4    4.87    0.21
   6  -2  -4    4.09    0.25
  -6  -2   4    4.17    0.22
  -6   2   3    1.03    0.11
  -6   2   3    1.16    0.11
   6   2  -3    1.23    0.12
  -6  -2   3    0.95    0.10
  -6  -2   3    0.91    0.10
   6  -2  -3    1.17    0.08
   6  -2  -3    1.20    0.08
  -6  -2   3    1.05    0.11
   6  -2  -3    0.95    0.11
   6   2  -2    4.82    0.19
  -6   2   2    4.86    0.25
   6   2  -2    4.40    0.24
  -6   2   2    4.67    0.22
  -6   2   2    4.71    0.22
   6   2  -2    4.65    0.19
  -6  -2   2    4.83    0.22
   6  -2  -2    4.63    0.21
   6  -2  -2    4.50    0.20
  -6  -2   2    4.89    0.20
  -6  -2   2    4.44    0.21
   6   2  -1    6.47    0.26
   6   2  -1    6.69    0.30
  -6   2   1    6.32    0.30
  -6   2   1    6.61    0.27
  -6  -2   1    6.72    0.22
  -6  -2   1    6.83    0.27
  -6  -2   1    6.28    0.26
   6  -2  -1    6.74    0.26
  -6   2   0    0.48    0.10
  -6   2   0    0.95    0.12
   6   2   0    1.09    0.12
   6   2   0    0.70    0.13
   6  -2   0    0.80    0.12
  -6  -2   0    0.95    0.12
   6   2   1   51.38    1.53
   6   2   1   50.43    1.72
  -6   2  -1   50.60    1.52
  -6   2  -1   51.47    1.71
  -6  -2  -1   51.38    1.49
   6  -2   1   51.41    1.53
  -6  -2  -1   52.21    1.53
   6   2   2    6.05    0.26
  -6   2  -2    5.41    0.24
   6   2   2    5.02    0.28
  -6   2  -2    5.61    0.30
   6  -2   2    5.31    0.25
  -6  -2  -2    5.58    0.25
  -6  -2  -2    5.62    0.22
   6  -2   2    5.88    0.23
  -6   2  -3    9.03    0.40
  -6   2  -3    8.53    0.33
   6   2   3    8.85    0.36
  -6  -2  -3    9.31    0.34
   6  -2   3    8.62    0.36
  -6  -2  -3    8.70    0.34
   6  -2   3    9.53    0.35
  -6   2  -4    3.41    0.17
   6   2   4    3.62    0.23
  -6  -2  -4    3.54    0.19
  -6  -2  -4    3.99    0.21
  -6  -2  -4    3.16    0.23
   6  -2   4    3.65    0.23
   6   2   5    4.29    0.27
  -6  -2  -5    4.29    0.28
   6  -2   5    5.00    0.27
   6   2   6   -0.09    0.13
   6  -2   6    0.19    0.13
  -6  -2  -6   -0.06    0.13
   6   2   7   -0.07    0.16
   6  -2   7    0.08    0.15
  -6  -2  -7    0.07    0.16
   6   2   8    0.08    0.19
  -6  -2  -8   -0.07    0.19
   6  -2   8   -0.02    0.17
   6  -3  -8    0.27    0.22
  -6   3   7    0.18    0.13
   6  -3  -7    0.06    0.18
  -6   3   6    0.87    0.14
   6  -3  -6    0.74    0.18
  -6  -3   6    0.68    0.11
  -6   3   5    0.68    0.12
  -6  -3   5    0.53    0.10
   6  -3  -5    0.49    0.14
  -6   3   4   13.01    0.46
  -6   3   4   13.36    0.46
  -6  -3   4   13.53    0.44
  -6  -3   4   13.45    0.44
   6  -3  -4   12.24    0.49
  -6   3   3    9.89    0.35
   6   3  -3    8.90    0.37
  -6   3   3    9.37    0.35
   6  -3  -3    9.28    0.36
  -6  -3   3    9.75    0.36
   6  -3  -3    9.07    0.32
  -6  -3   3    8.90    0.33
  -6  -3   3    8.96    0.33
   6   3  -2    4.37    0.18
   6   3  -2    4.27    0.18
   6   3  -2    4.30    0.24
  -6   3   2    4.42    0.22
  -6  -3   2    4.44    0.19
  -6  -3   2    4.55    0.21
  -6  -3   2    4.35    0.21
   6  -3  -2    4.44    0.21
   6   3  -1    1.33    0.11
   6   3  -1    1.09    0.13
  -6   3   1    1.15    0.12
   6  -3  -1    1.42    0.12
  -6  -3   1    1.31    0.09
  -6  -3   1    1.39    0.12
  -6  -3   1    1.42    0.12
  -6   3   0   33.71    1.01
   6   3   0   32.57    1.13
   6   3   0   31.93    1.01
   6  -3   0   33.19    1.01
  -6  -3   0   33.20    1.01
  -6   3  -1   64.12    2.11
  -6   3  -1   63.06    1.87
   6   3   1   63.59    2.10
   6   3   1   63.63    1.88
  -6  -3  -1   64.47    1.88
  -6  -3  -1   62.21    1.84
   6  -3   1   64.06    1.88
  -6   3  -2    2.08    0.16
  -6   3  -2    1.90    0.18
   6   3   2    1.69    0.15
   6   3   2    2.09    0.18
  -6  -3  -2    1.74    0.15
  -6  -3  -2    1.75    0.12
   6  -3   2    1.85    0.15
   6  -3   2    2.21    0.14
   6   3   3    4.55    0.25
  -6   3  -3    4.48    0.22
  -6  -3  -3    4.80    0.24
   6  -3   3    4.60    0.24
  -6  -3  -3    4.49    0.22
  -6   3  -4    1.94    0.13
  -6   3  -4    1.94    0.20
   6   3   4    1.81    0.18
   6  -3   4    1.76    0.17
  -6  -3  -4    2.00    0.15
  -6  -3  -4    2.00    0.18
   6   3   5    6.63    0.34
  -6  -3  -5    6.51    0.34
   6  -3   5    6.55    0.33
   6   3   6    0.07    0.15
  -6  -3  -6    0.42    0.16
   6  -3   6    0.28    0.14
   6   3   7    0.25    0.17
   6  -3   7    0.66    0.17
  -6  -3  -7    0.42    0.18
   6   3   8    0.05    0.18
  -6  -3  -8    0.07    0.20
   6  -4  -8    0.54    0.22
  -6   4   7    0.09    0.14
   6  -4  -7    0.00    0.16
  -6   4   6    0.10    0.12
  -6  -4   6   -0.01    0.09
   6  -4  -6    0.07    0.14
  -6   4   5    2.20    0.18
  -6  -4   5    1.99    0.14
   6  -4  -5    2.11    0.21
   6   4  -4    3.88    0.21
  -6   4   4    4.56    0.23
   6  -4  -4    3.87    0.24
  -6  -4   4    3.91    0.21
  -6  -4   4    4.00    0.21
  -6   4   3    0.06    0.08
   6   4  -3    0.10    0.08
   6  -4  -3    0.19    0.07
  -6  -4   3    0.04    0.08
   6  -4  -3   -0.03    0.07
  -6  -4   3    0.03    0.07
   6   4  -2   24.43    0.75
  -6   4   2   24.22    0.79
   6   4  -2   24.52    0.87
  -6  -4   2   24.94    0.77
   6  -4  -2   25.15    0.78
  -6  -4   2   24.99    0.78
  -6  -4   2   25.47    0.78
   6   4  -1    0.09    0.07
  -6   4   1    0.19    0.09
   6   4  -1    0.12    0.09
  -6  -4   1    0.28    0.09
  -6  -4   1    0.30    0.05
   6  -4  -1    0.20    0.09
  -6   4   0   53.63    1.56
   6   4   0   51.91    1.55
  -6  -4   0   50.91    1.55
   6  -4   0   52.09    1.56
   6   4   1   14.44    0.48
  -6   4  -1   13.10    0.47
  -6   4  -1   13.02    0.53
   6  -4   1   13.57    0.48
  -6  -4  -1   13.58    0.47
  -6   4  -2   19.79    0.72
   6   4   2   18.68    0.64
  -6   4  -2   19.19    0.62
  -6  -4  -2   18.89    0.63
  -6  -4  -2   18.76    0.60
   6  -4   2   19.37    0.63
   6   4   3   10.33    0.41
  -6   4  -3   10.40    0.37
  -6   4  -3   11.04    0.46
  -6  -4  -3   10.70    0.40
   6  -4   3    9.75    0.40
  -6  -4  -3   10.68    0.39
   6   4   4    1.72    0.18
  -6   4  -4    0.97    0.17
  -6   4  -4    1.32    0.10
  -6  -4  -4    2.13    0.15
   6  -4   4    1.46    0.17
  -6  -4  -4    1.67    0.17
   6   4   5    0.16    0.14
   6  -4   5    0.19    0.13
  -6  -4  -5    0.07    0.12
   6   4   6    0.94    0.19
  -6  -4  -6    0.86    0.18
   6  -4   6    1.19    0.18
   6   4   7   -0.12    0.16
  -6  -4  -7    0.20    0.17
   6  -4   7   -0.03    0.14
  -6   5   8    0.34    0.17
   6  -5  -8   -0.01    0.21
  -6   5   7    0.11    0.15
   6  -5  -7   -0.04    0.17
  -6   5   6    2.24    0.20
  -6  -5   6    2.42    0.18
   6  -5  -6    2.53    0.25
  -6   5   5   -0.08    0.11
   6  -5  -5    0.09    0.12
  -6  -5   5    0.05    0.09
  -6   5   4    5.54    0.28
   6   5  -4    5.49    0.27
  -6  -5   4    5.88    0.25
   6  -5  -4    6.18    0.23
  -6  -5   4    5.64    0.25
   6  -5  -4    5.45    0.30
  -6   5   3    0.10    0.09
   6   5  -3   -0.01    0.10
  -6  -5   3    0.07    0.09
   6  -5  -3    0.07    0.08
   6  -5  -3    0.11    0.08
  -6  -5   3    0.01    0.08
  -6   5   2    3.86    0.22
   6   5  -2    3.59    0.17
  -6  -5   2    3.75    0.21
   6  -5  -2    3.74    0.21
  -6  -5   2    3.79    0.20
  -6  -5   2    3.78    0.19
  -6   5   1    4.78    0.24
   6   5  -1    4.85    0.22
  -6  -5   1    4.83    0.23
   6  -5  -1    4.96    0.25
  -6   5   0   55.45    1.67
   6   5   0   56.82    1.67
  -6  -5   0   54.84    1.66
   6  -5   0   56.28    1.67
  -6   5  -1    1.06    0.12
   6   5   1    1.26    0.13
  -6  -5  -1    1.08    0.13
   6  -5   1    1.13    0.13
  -6   5  -2    1.90    0.15
  -6   5  -2    1.71    0.18
   6   5   2    1.89    0.17
   6  -5   2    1.80    0.16
  -6  -5  -2    1.85    0.16
  -6  -5  -2    2.00    0.13
  -6   5  -3    6.22    0.26
  -6   5  -3    5.92    0.33
   6   5   3    5.89    0.30
  -6  -5  -3    6.92    0.30
  -6  -5  -3    6.05    0.28
   6  -5   3    6.11    0.29
   6   5   4    9.74    0.41
  -6   5  -4    9.85    0.45
  -6  -5  -4    9.84    0.40
   6  -5   4    9.49    0.40
  -6  -5  -4    9.61    0.38
   6   5   5    1.66    0.20
  -6   5  -5    1.63    0.19
  -6  -5  -5    1.80    0.20
   6  -5   5    1.97    0.19
   6   5   6    0.18    0.17
   6  -5   6    0.23    0.14
  -6  -5  -6    0.04    0.14
   6   5   7   -0.03    0.18
  -6  -5  -7    0.18    0.18
   6  -5   7   -0.09    0.15
  -6   6   8    0.01    0.18
   6  -6  -8    0.39    0.21
  -6   6   7    1.19    0.19
   6  -6  -7    0.65    0.20
  -6   6   6    0.21    0.15
  -6  -6   6    0.08    0.10
   6  -6  -6    0.32    0.16
  -6   6   5    0.19    0.13
  -6  -6   5    0.34    0.11
   6  -6  -5    0.43    0.14
  -6   6   4    6.30    0.31
   6   6  -4    6.49    0.31
  -6  -6   4    6.59    0.28
   6  -6  -4    6.75    0.27
   6  -6  -4    5.90    0.31
  -6  -6   4    6.12    0.28
   6   6  -3   19.53    0.74
  -6   6   3   19.92    0.69
  -6  -6   3   22.21    0.68
  -6  -6   3   21.31    0.67
   6  -6  -3   20.66    0.67
   6   6  -2    0.75    0.09
  -6   6   2    0.76    0.12
  -6  -6   2    0.42    0.11
   6  -6  -2    0.72    0.12
  -6  -6   2    0.72    0.10
   6   6  -1    5.17    0.25
  -6   6   1    5.32    0.27
   6  -6  -1    5.77    0.28
  -6  -6   1    6.03    0.26
  -6   6   0    0.86    0.13
   6   6   0    0.72    0.11
   6  -6   0    0.71    0.12
  -6  -6   0    0.67    0.12
   6   6   1    3.42    0.22
  -6   6  -1    3.68    0.23
   6  -6   1    3.13    0.21
  -6  -6  -1    3.70    0.22
  -6   6  -2    4.12    0.23
   6   6   2    4.51    0.25
  -6  -6  -2    4.37    0.26
   6  -6   2    4.72    0.24
  -6   6  -3   18.19    0.59
   6   6   3   18.23    0.64
  -6   6  -3   17.97    0.71
   6  -6   3   17.97    0.63
  -6  -6  -3   18.78    0.63
  -6  -6  -3   17.95    0.62
  -6  -6  -3   18.45    0.63
  -6   6  -4    7.27    0.38
   6   6   4    7.48    0.36
   6  -6   4    7.13    0.34
  -6  -6  -4    7.39    0.35
  -6  -6  -4    7.04    0.33
  -6   6  -5    0.34    0.15
   6   6   5    0.25    0.16
  -6  -6  -5    0.30    0.14
   6  -6   5    0.18    0.14
   6   6   6    0.08    0.17
  -6  -6  -6   -0.01    0.15
   6  -6   6    0.00    0.14
   6   6   7    0.65    0.21
  -6  -6  -7    0.35    0.19
   6  -6   7    0.42    0.17
  -6   7   7    0.09    0.17
   6  -7  -7    0.10    0.18
  -6   7   6    0.23    0.15
   6  -7  -6    0.15    0.16
  -6  -7   6    0.17    0.11
   6   7  -5    0.34    0.10
  -6   7   5    0.13    0.14
   6  -7  -5    0.35    0.14
  -6  -7   5    0.28    0.11
  -6   7   4   11.56    0.45
   6   7  -4   10.77    0.45
   6  -7  -4   11.57    0.41
   6  -7  -4   10.42    0.45
  -6  -7   4   11.02    0.41
  -6   7   3    5.25    0.29
  -6  -7   3    6.37    0.29
  -6  -7   3    5.85    0.28
   6  -7  -3    5.63    0.28
  -6   7   2    3.45    0.22
   6   7  -2    2.81    0.17
   6  -7  -2    3.68    0.23
  -6  -7   2    2.95    0.21
   6   7  -1    0.09    0.09
  -6   7   1   -0.23    0.10
   6  -7  -1   -0.11    0.11
  -6  -7   1   -0.01    0.09
  -6   7   0   10.12    0.40
   6   7   0   10.03    0.39
   6  -7   0    9.96    0.39
  -6  -7   0    9.20    0.38
   6   7   1   20.13    0.69
  -6   7  -1   21.02    0.68
   6  -7   1   20.27    0.69
  -6  -7  -1   20.62    0.69
  -6   7  -2    2.93    0.21
   6   7   2    2.88    0.22
   6  -7   2    3.12    0.21
  -6  -7  -2    2.49    0.21
  -6   7  -3    3.97    0.27
  -6   7  -3    3.70    0.22
   6   7   3    3.44    0.25
  -6  -7  -3    3.15    0.21
  -6  -7  -3    3.96    0.27
   6  -7   3    3.66    0.23
  -6  -7  -3    3.38    0.25
  -6   7  -4    3.26    0.28
   6   7   4    3.61    0.27
   6  -7   4    3.69    0.26
  -6  -7  -4    3.96    0.25
  -6  -7  -4    3.68    0.25
   6   7   5    2.83    0.27
  -6   7  -5    3.34    0.28
   6  -7   5    3.54    0.26
  -6  -7  -5    3.39    0.26
   6   7   6    2.57    0.26
  -6  -7  -6    2.13    0.25
   6  -7   6    2.26    0.23
   6   7   7    0.72    0.22
   6  -7   7    0.53    0.19
  -6  -7  -7    0.90    0.22
  -6   8   7    0.02    0.17
   6  -8  -7    0.18    0.19
  -6   8   6    0.03    0.16
  -6  -8   6   -0.02    0.12
   6  -8  -6    0.08    0.17
  -6   8   5    0.49    0.16
   6   8  -5    0.38    0.11
  -6  -8   5    0.39    0.12
   6  -8  -5    0.58    0.15
  -6   8   4    4.82    0.30
   6  -8  -4    4.73    0.26
  -6  -8   4    4.58    0.26
   6  -8  -4    4.39    0.28
  -6   8   3    2.85    0.23
   6  -8  -3    3.63    0.24
  -6  -8   3    3.54    0.23
   6   8  -2    2.16    0.17
  -6   8   2    2.23    0.20
   6  -8  -2    2.09    0.19
  -6  -8   2    2.21    0.18
  -6   8   1    1.93    0.19
   6   8  -1    2.00    0.16
   6  -8  -1    1.91    0.18
  -6  -8   1    1.71    0.17
  -6   8   0    5.24    0.28
   6   8   0    5.75    0.27
   6  -8   0    5.42    0.28
  -6  -8   0    5.04    0.27
   6   8   1    0.95    0.15
  -6   8  -1    1.34    0.16
  -6  -8  -1    1.25    0.16
   6  -8   1    1.11    0.15
  -6   8  -2    0.01    0.10
   6   8   2    0.07    0.12
  -6  -8  -2    0.06    0.12
  -6  -8  -2   -0.18    0.11
   6  -8   2    0.06    0.12
  -6   8  -3    3.61    0.22
   6   8   3    3.35    0.26
  -6  -8  -3    3.59    0.25
   6  -8   3    3.29    0.24
  -6  -8  -3    3.27    0.21
   6   8   4    0.09    0.14
  -6   8  -4    0.23    0.15
  -6  -8  -4    0.00    0.11
  -6  -8  -4    0.19    0.13
   6  -8   4    0.06    0.14
   6   8   5   -0.17    0.15
  -6   8  -5    0.13    0.16
   6  -8   5    0.17    0.16
  -6  -8  -5    0.19    0.15
  -6   8  -6    0.95    0.19
   6   8   6    1.37    0.23
  -6  -8  -6    1.44    0.22
   6  -8   6    1.43    0.21
   6   8   7    0.31    0.20
   6  -8   7    0.19    0.18
  -6  -8  -7    0.11    0.19
  -6   9   7    0.34    0.19
   6  -9  -7    0.11    0.18
  -6   9   6    0.16    0.17
   6  -9  -6   -0.10    0.15
  -6  -9   6    0.13    0.13
  -6   9   5    0.34    0.17
   6   9  -5    0.42    0.13
  -6  -9   5    0.21    0.13
   6  -9  -5    0.26    0.15
  -6   9   4    1.41    0.20
   6  -9  -4    1.96    0.18
  -6  -9   4    1.79    0.18
  -6   9   3    0.42    0.16
  -6  -9   3    0.13    0.12
   6  -9  -3    0.39    0.14
  -6   9   2    0.66    0.15
   6   9  -2    0.62    0.11
  -6  -9   2    0.70    0.14
   6  -9  -2    0.75    0.14
  -6   9   1    0.00    0.12
   6   9  -1    0.14    0.10
  -6  -9   1   -0.04    0.11
   6  -9  -1   -0.22    0.11
  -6   9   0    6.00    0.31
   6   9   0    6.31    0.30
   6  -9   0    6.45    0.31
  -6  -9   0    5.96    0.31
   6   9   1    0.05    0.12
  -6   9  -1    0.05    0.12
   6  -9   1    0.08    0.12
  -6  -9  -1   -0.10    0.12
   6   9   2    0.06    0.13
  -6   9  -2    0.23    0.12
  -6  -9  -2    0.26    0.14
  -6  -9  -2    0.29    0.13
   6  -9   2    0.39    0.14
   6   9   3   11.35    0.49
  -6   9  -3   11.64    0.44
  -6  -9  -3   12.29    0.49
   6  -9   3   11.85    0.48
  -6   9  -4    0.24    0.17
   6   9   4    0.26    0.16
  -6  -9  -4    0.14    0.14
   6  -9   4    0.37    0.16
  -6  -9  -4    0.41    0.13
  -6   9  -5    2.79    0.26
   6   9   5    2.94    0.27
  -6  -9  -5    2.97    0.26
   6  -9   5    2.82    0.25
  -6   9  -6    0.06    0.16
   6   9   6   -0.01    0.18
   6  -9   6    0.09    0.16
  -6  -9  -6    0.40    0.18
   6   9   7   -0.04    0.21
   6  -9   7   -0.07    0.18
  -6  -9  -7    0.02    0.18
  -6  10   7    0.45    0.22
   6 -10  -7    0.40    0.22
  -6  10   6    0.14    0.18
   6  10  -6   -0.05    0.09
  -6 -10   6    0.01    0.14
   6 -10  -6   -0.17    0.15
   6  10  -5    0.16    0.13
  -6  10   5   -0.01    0.15
   6 -10  -5    0.10    0.15
  -6 -10   5    0.11    0.13
  -6  10   4    0.24    0.16
   6 -10  -4    0.81    0.15
  -6 -10   4    0.27    0.14
  -6  10   3   13.40    0.54
   6 -10  -3   13.62    0.53
  -6 -10   3   12.82    0.51
   6  10  -2    1.51    0.14
  -6  10   2    1.22    0.18
  -6 -10   2    1.34    0.17
   6 -10  -2    1.32    0.18
  -6  10   1    1.28    0.19
   6  10  -1    1.82    0.17
   6 -10  -1    1.43    0.19
  -6 -10   1    1.48    0.18
   6  10   0    0.02    0.12
  -6  10   0    0.11    0.13
  -6 -10   0    0.22    0.14
   6 -10   0    0.09    0.12
   6  10   1   -0.14    0.12
  -6  10  -1    0.10    0.12
  -6 -10  -1   -0.05    0.12
   6 -10   1    0.01    0.12
  -6 -10  -1    0.17    0.14
   6  10   2   -0.20    0.13
  -6  10  -2    0.09    0.12
  -6 -10  -2    0.00    0.14
  -6 -10  -2   -0.19    0.13
   6 -10   2    0.08    0.13
   6  10   3    7.03    0.38
  -6  10  -3    6.94    0.32
   6 -10   3    7.26    0.36
  -6 -10  -3    7.51    0.39
   6  10   4    0.59    0.20
  -6 -10  -4    0.91    0.16
   6 -10   4    1.10    0.19
  -6 -10  -4    0.79    0.18
  -6  10  -5    0.33    0.18
   6  10   5    0.44    0.19
   6 -10   5    0.28    0.17
  -6 -10  -5    0.30    0.15
  -6  10  -6    0.24    0.18
   6  10   6    0.44    0.22
  -6 -10  -6    0.33    0.18
   6 -10   6    0.42    0.19
  -6  11   6   -0.01    0.18
   6  11  -6   -0.06    0.11
   6 -11  -6   -0.03    0.16
  -6 -11   6    0.07    0.15
  -6  11   5    0.61    0.20
  -6 -11   5    0.46    0.16
   6 -11  -5    0.43    0.16
  -6  11   4    3.17    0.28
  -6 -11   4    3.19    0.25
   6 -11  -4    2.84    0.23
  -6  11   3    0.66    0.18
   6 -11  -3    0.59    0.17
  -6 -11   3    0.67    0.17
   6  11  -2    2.53    0.18
  -6  11   2    2.43    0.24
   6 -11  -2    2.54    0.23
  -6 -11   2    2.53    0.23
   6  11  -1    0.71    0.15
  -6  11   1    0.53    0.17
  -6 -11   1    0.87    0.17
   6 -11  -1    0.53    0.16
  -6  11   0    1.67    0.20
   6  11   0    1.73    0.19
   6 -11   0    1.61    0.20
  -6 -11   0    1.57    0.20
  -6  11  -1    2.19    0.21
   6  11   1    2.31    0.22
   6 -11   1    1.99    0.21
  -6 -11  -1    2.30    0.23
  -6 -11  -1    2.13    0.22
   6  11   2    4.38    0.30
  -6  11  -2    4.72    0.29
   6 -11   2    4.13    0.30
  -6 -11  -2    4.06    0.30
   6  11   3   -0.03    0.16
  -6 -11  -3    0.30    0.17
   6 -11   3    0.34    0.16
   6  11   4    2.46    0.26
  -6 -11  -4    2.41    0.23
   6 -11   4    2.58    0.25
  -6 -11  -4    2.76    0.25
   6  11   5    0.23    0.19
  -6  11  -5   -0.02    0.18
  -6 -11  -5    0.00    0.15
   6 -11   5    0.20    0.18
  -6  11  -6    0.31    0.20
   6  11   6    1.03    0.24
   6 -11   6    0.97    0.23
  -6 -11  -6    0.79    0.20
   6  12  -6    0.15    0.14
  -6  12   6    0.24    0.22
  -6 -12   6    0.11    0.16
   6 -12  -6   -0.14    0.16
  -6 -12   6   -0.01    0.15
  -6  12   5   -0.08    0.18
  -6 -12   5    0.09    0.16
   6 -12  -5    0.27    0.17
  -6  12   4    0.56    0.20
  -6 -12   4    0.43    0.18
  -6  12   3    2.80    0.28
   6 -12  -3    2.96    0.26
  -6 -12   3    2.51    0.24
  -6  12   2    0.32    0.19
   6  12  -2    0.34    0.13
   6 -12  -2    0.40    0.18
  -6 -12   2    0.43    0.17
  -6  12   1    1.31    0.21
   6  12  -1    1.10    0.17
   6 -12  -1    1.23    0.19
  -6 -12   1    1.10    0.19
  -6 -12   1    1.33    0.19
   6  12   0    1.28    0.19
  -6  12   0    0.99    0.19
  -6 -12   0    0.84    0.19
  -6 -12   0    1.01    0.18
   6 -12   0    0.60    0.17
   6  12   1    0.03    0.16
  -6  12  -1    0.07    0.15
  -6 -12  -1   -0.22    0.13
   6 -12   1    0.09    0.14
  -6  12  -2   -0.03    0.14
   6  12   2    0.26    0.17
  -6 -12  -2    0.05    0.17
   6 -12   2    0.28    0.17
   6  12   3   -0.07    0.17
  -6 -12  -3   -0.34    0.16
   6 -12   3   -0.27    0.15
   6  12   4   -0.12    0.18
  -6 -12  -4    0.24    0.18
   6 -12   4   -0.02    0.16
  -6 -12  -4    0.21    0.14
   6  12   5    0.28    0.21
  -6  12  -5    0.02    0.19
   6 -12   5    0.16    0.19
  -6 -12  -5    0.33    0.17
  -6  12  -6    0.96    0.23
   6  12   6    1.59    0.28
  -6 -12  -6    1.32    0.23
   6 -12   6    1.23    0.24
  -6  13   6    0.70    0.23
   6  13  -6    0.55    0.16
  -6 -13   6    0.20    0.18
  -6 -13   6    0.74    0.20
  -6  13   5    0.24    0.20
   6 -13  -5    0.13    0.17
  -6 -13   5   -0.20    0.16
  -6 -13   5    0.16    0.17
  -6  13   4    0.33    0.20
  -6 -13   4    0.44    0.18
  -6 -13   4    0.44    0.18
  -6  13   3    0.42    0.20
   6 -13  -3    0.46    0.19
  -6 -13   3    0.47    0.19
  -6 -13   3    0.26    0.17
  -6  13   2    0.21    0.19
  -6 -13   2    0.15    0.16
  -6 -13   2   -0.08    0.17
   6 -13  -2   -0.05    0.17
  -6  13   1   -0.31    0.16
   6  13  -1   -0.17    0.13
  -6 -13   1   -0.04    0.14
   6 -13  -1   -0.11    0.15
  -6 -13   1   -0.07    0.17
   6  13   0   -0.12    0.14
  -6  13   0    0.21    0.16
  -6 -13   0   -0.29    0.16
   6 -13   0   -0.02    0.16
  -6 -13   0    0.27    0.16
  -6  13  -1    0.09    0.17
   6  13   1    0.25    0.17
  -6 -13  -1    0.34    0.17
   6 -13   1    0.18    0.16
   6  13   2    0.63    0.21
  -6  13  -2    0.75    0.18
  -6 -13  -2    0.89    0.20
   6 -13   2    0.60    0.18
   6  13   3    3.65    0.32
   6 -13   3    2.90    0.28
  -6 -13  -3    3.13    0.29
   6  13   4    1.60    0.26
  -6 -13  -4    1.59    0.24
  -6 -13  -4    1.76    0.21
   6 -13   4    1.63    0.24
  -6  13  -5    0.14    0.20
   6  13   5    0.78    0.24
   6 -13   5    0.19    0.20
  -6 -13  -5    0.45    0.19
  -6  14   5    0.27    0.22
  -6 -14   5    0.22    0.18
  -6  14   4    0.20    0.21
  -6 -14   4   -0.08    0.17
  -6 -14   4   -0.18    0.18
  -6  14   3    1.69    0.27
  -6 -14   3    1.74    0.24
  -6 -14   3    1.56    0.23
   6 -14  -3    1.77    0.24
  -6  14   2    0.90    0.22
  -6 -14   2    0.97    0.20
  -6 -14   2    0.78    0.20
   6 -14  -2    1.24    0.23
  -6  14   1    0.21    0.19
   6  14  -1    0.08    0.15
   6 -14  -1    0.19    0.18
  -6 -14   1    0.28    0.16
   6  14   0   -0.05    0.16
  -6  14   0    0.02    0.17
  -6 -14   0   -0.09    0.16
   6 -14   0   -0.07    0.17
   6  14   1    0.41    0.18
  -6  14  -1    0.07    0.18
   6 -14   1    0.07    0.18
  -6 -14  -1   -0.04    0.18
   6  14   2   -0.04    0.18
   6 -14   2   -0.15    0.16
  -6 -14  -2    0.20    0.19
   6  14   3    0.26    0.21
   6 -14   3    0.37    0.20
  -6 -14  -3    0.38    0.21
   6  14   4    0.17    0.21
  -6 -14  -4    0.10    0.20
  -6 -14  -4    0.17    0.15
   6 -14   4    0.20    0.20
   6  14   5    0.37    0.24
   6 -14   5    0.70    0.23
  -6 -14  -5    0.29    0.18
  -6  15   5    0.46    0.25
  -6 -15   5    0.40    0.19
  -6  15   4    0.06    0.23
  -6 -15   4    0.25    0.18
  -6  15   3    0.08    0.21
   6 -15  -3   -0.09    0.20
  -6 -15   3    0.02    0.17
  -6  15   2    0.15    0.22
  -6 -15   2   -0.03    0.17
   6 -15  -2   -0.41    0.19
  -6  15   1   -0.05    0.19
   6 -15  -1    0.31    0.20
  -6 -15   1   -0.01    0.17
   6  15   0   -0.13    0.17
  -6  15   0    0.03    0.18
  -6 -15   0    0.17    0.18
   6 -15   0    0.06    0.19
   6  15   1    0.18    0.19
  -6  15  -1    0.26    0.18
  -6 -15  -1    0.17    0.20
   6 -15   1    0.18    0.18
   6  15   2    0.47    0.23
   6 -15   2    0.74    0.22
  -6 -15  -2    0.49    0.21
   6  15   3   -0.02    0.21
  -6 -15  -3   -0.05    0.19
   6 -15   3    0.05    0.20
   6  15   4    0.55    0.25
   6 -15   4    0.44    0.23
  -6  16   4   -0.04    0.23
  -6 -16   4    0.23    0.21
  -6  16   3    0.07    0.24
  -6 -16   3    0.25    0.19
   6 -16  -3    0.03    0.20
  -6  16   2    0.27    0.23
   6 -16  -2    0.13    0.22
  -6 -16   2    0.27    0.21
  -6  16   1    0.31    0.22
  -6 -16   1    0.25    0.20
   6 -16  -1    0.24    0.20
  -6  16   0    0.25    0.21
   6  16   0    0.28    0.20
   6 -16   0   -0.16    0.19
  -6 -16   0    0.14    0.20
   6  16   1   -0.18    0.20
  -6  16  -1    0.17    0.20
   6 -16   1   -0.11    0.20
  -6 -16  -1   -0.06    0.22
   6  16   2   -0.56    0.19
   6 -16   2   -0.22    0.20
  -6 -16  -2   -0.08    0.20
   6  16   3    0.19    0.23
   6 -16   3    0.23    0.22
  -6 -16  -3   -0.36    0.22
  -6  17   3   -0.15    0.23
   6 -17  -3    0.37    0.22
  -6 -17   3    0.01    0.21
  -6  17   2   -0.10    0.24
  -6 -17   2    0.16    0.20
   6 -17  -2   -0.37    0.22
  -6  17   1    0.15    0.23
   6 -17  -1    0.11    0.22
  -6 -17   1    0.10    0.21
  -6  17   0    0.25    0.23
  -6 -17   0   -0.19    0.19
   6 -17   0    0.10    0.21
   6  17   1    0.45    0.24
   6 -17   1    0.30    0.22
  -6 -17  -1    0.31    0.22
   6  17   2    0.74    0.26
  -6 -17  -2    0.46    0.24
   6 -17   2    0.56    0.23
   6 -17   3   -0.07    0.21
  -6 -18   2    0.40    0.23
  -6  18   1    0.30    0.25
   6 -18  -1   -0.18    0.22
  -6 -18   1   -0.04    0.22
  -6  18   0   -0.11    0.21
   6 -18   0   -0.17    0.23
  -6 -18   0   -0.10    0.21
   6  18   1   -0.31    0.23
  -6 -18  -1   -0.12    0.23
   6 -18   1    0.23    0.23
   7   0  -8    1.05    0.25
   7   0  -7    0.07    0.17
  -7   0   7    0.08    0.11
  -7   0   6    4.71    0.25
   7   0  -6    4.84    0.32
  -7   0   5    0.03    0.10
   7   0  -5   -0.12    0.11
  -7   0   4    0.52    0.10
  -7   0   4    0.49    0.11
   7   0  -4    0.58    0.12
  -7   0   3    0.00    0.08
   7   0  -3   -0.01    0.04
   7   0  -3   -0.04    0.07
  -7   0   3   -0.04    0.08
   7   0  -3    0.01    0.04
   7   0  -2   54.50    1.56
   7   0  -2   55.10    1.57
  -7   0   2   46.32    1.76
  -7   0   2   54.10    1.57
  -7   0   2   54.18    1.58
   7   0  -1   -0.11    0.08
  -7   0   1   -0.29    0.08
   7   0  -1   -0.04    0.04
  -7   0   1   -0.25    0.10
   7   0   0   16.20    0.55
  -7   0   0   16.29    0.55
   7   0   0   16.24    0.61
   7   0   1   -0.03    0.09
   7   0   1    0.06    0.03
  -7   0  -1   -0.05    0.10
   7   0   1    0.02    0.08
  -7   0  -1   -0.02    0.08
   7   0   2    0.27    0.06
   7   0   2    0.24    0.10
   7   0   2    0.14    0.11
  -7   0  -2    0.12    0.09
   7   0   3    0.00    0.07
  -7   0  -3    0.04    0.08
   7   0   3    0.02    0.10
  -7   0  -4   11.68    0.42
   7   0   4   11.85    0.46
   7   0   5    0.05    0.14
   7   0   6    0.27    0.15
   7   0   7   -0.05    0.15
   7   1  -8    0.17    0.21
   7  -1  -8    0.08    0.21
  -7   1   7    0.13    0.12
   7   1  -7    0.10    0.17
   7  -1  -7    0.23    0.18
  -7   1   6    0.59    0.13
   7   1  -6    0.59    0.16
   7  -1  -6    0.68    0.18
  -7  -1   6    0.72    0.12
   7   1  -5    1.03    0.16
  -7   1   5    0.72    0.12
   7  -1  -5    1.06    0.16
  -7  -1   5    0.77    0.12
   7   1  -4    1.77    0.17
  -7   1   4    1.68    0.14
  -7   1   4    1.94    0.15
  -7  -1   4    1.66    0.13
  -7  -1   4    1.65    0.14
   7  -1  -4    1.70    0.16
   7   1  -3    1.37    0.13
  -7   1   3    1.46    0.13
  -7   1   3    1.48    0.14
  -7  -1   3    1.26    0.13
   7  -1  -3    1.24    0.13
  -7  -1   3    1.46    0.12
   7  -1  -3    1.52    0.10
  -7  -1   3    1.24    0.12
  -7   1   2    6.03    0.27
   7   1  -2    6.13    0.24
   7   1  -2    5.84    0.24
  -7   1   2    6.02    0.31
  -7  -1   2    5.79    0.26
  -7  -1   2    5.55    0.25
  -7  -1   2    6.26    0.30
   7  -1  -2    5.31    0.24
   7  -1  -2    6.16    0.24
  -7   1   1    9.37    0.36
   7   1  -1    9.57    0.42
   7   1  -1    9.44    0.36
  -7   1   1    9.67    0.42
   7  -1  -1    9.38    0.31
  -7  -1   1    9.39    0.37
   7  -1  -1    9.73    0.37
  -7  -1   1   10.23    0.42
  -7   1   0    2.29    0.17
   7   1   0    2.51    0.20
  -7   1   0    2.34    0.20
   7   1   0    2.55    0.17
   7  -1   0    2.37    0.17
  -7  -1   0    2.53    0.17
  -7   1  -1    4.95    0.24
   7   1   1    4.65    0.24
   7   1   1    4.89    0.28
  -7  -1  -1    4.76    0.24
   7  -1   1    5.15    0.18
   7  -1   1    5.05    0.24
   7   1   2   19.08    0.72
  -7   1  -2   19.35    0.62
   7   1   2   18.38    0.64
  -7   1  -2   18.14    0.72
   7  -1   2   19.63    0.60
   7  -1   2   19.34    0.72
  -7  -1  -2   19.33    0.63
   7  -1   2   18.03    0.63
   7   1   3    0.06    0.07
  -7   1  -3    0.06    0.09
   7   1   3   -0.12    0.10
   7  -1   3    0.11    0.07
  -7  -1  -3    0.13    0.10
   7  -1   3    0.00    0.10
  -7  -1  -3    0.14    0.08
  -7   1  -4    0.87    0.11
   7   1   4    0.82    0.16
  -7  -1  -4    1.02    0.14
   7  -1   4    0.86    0.15
  -7  -1  -4    0.94    0.12
   7   1   5    8.14    0.39
   7  -1   5    8.29    0.39
  -7  -1  -5    9.45    0.41
   7   1   6    0.12    0.15
   7  -1   6    0.03    0.15
  -7  -1  -6    0.25    0.15
   7   1   7    0.07    0.17
   7  -1   7    0.00    0.17
   7  -2  -8    0.06    0.21
   7   2  -7    0.07    0.15
  -7   2   7   -0.12    0.12
   7  -2  -7    0.08    0.17
   7   2  -6   -0.17    0.12
  -7   2   6    0.15    0.12
   7  -2  -6    0.07    0.15
  -7  -2   6   -0.10    0.10
  -7   2   5    0.36    0.11
   7   2  -5    0.56    0.14
  -7  -2   5    0.55    0.11
   7  -2  -5    0.44    0.13
  -7   2   4    0.87    0.12
   7   2  -4    0.79    0.13
  -7   2   4    0.83    0.12
   7  -2  -4    0.72    0.12
  -7  -2   4    0.73    0.10
  -7  -2   4    0.72    0.12
   7   2  -3    4.18    0.21
  -7   2   3    3.95    0.21
   7  -2  -3    4.20    0.19
  -7  -2   3    4.16    0.21
  -7  -2   3    4.26    0.22
   7  -2  -3    4.01    0.21
  -7  -2   3    3.87    0.20
   7   2  -2    0.27    0.08
  -7   2   2    0.17    0.11
  -7   2   2    0.37    0.11
   7   2  -2    0.04    0.09
  -7  -2   2    0.00    0.09
   7  -2  -2    0.05    0.06
  -7  -2   2    0.06    0.05
  -7  -2   2    0.11    0.08
   7  -2  -2    0.10    0.08
  -7   2   1  106.56    3.10
   7   2  -1  109.01    3.47
  -7   2   1  109.73    3.48
   7   2  -1  106.53    3.09
   7  -2  -1  104.35    3.10
  -7  -2   1  104.83    3.10
  -7  -2   1  106.77    3.08
   7   2   0    2.49    0.20
   7   2   0    2.29    0.18
  -7   2   0    2.57    0.18
   7  -2   0    2.63    0.17
  -7  -2   0    2.31    0.17
   7   2   1    7.99    0.33
   7   2   1    9.01    0.39
  -7   2  -1    8.21    0.32
  -7   2  -1    7.64    0.37
  -7  -2  -1    7.75    0.32
   7  -2   1    8.07    0.33
  -7   2  -2    0.14    0.09
   7   2   2    0.09    0.10
   7   2   2    0.01    0.11
  -7  -2  -2    0.23    0.10
   7  -2   2    0.05    0.10
   7  -2   2    0.07    0.06
  -7  -2  -2    0.08    0.06
  -7   2  -3   -0.03    0.08
  -7   2  -3    0.14    0.12
   7   2   3   -0.13    0.10
   7  -2   3   -0.07    0.09
  -7  -2  -3    0.08    0.07
  -7  -2  -3   -0.02    0.09
   7   2   4    0.12    0.12
  -7   2  -4   -0.07    0.08
  -7  -2  -4    0.11    0.11
   7  -2   4   -0.04    0.12
  -7  -2  -4   -0.21    0.09
   7   2   5    0.03    0.14
  -7  -2  -5    0.10    0.13
   7  -2   5   -0.18    0.13
   7   2   6    0.20    0.15
  -7  -2  -6    0.04    0.14
   7  -2   6   -0.04    0.15
   7   2   7    0.33    0.19
   7  -2   7    0.47    0.18
  -7  -2  -7    0.39    0.19
   7  -3  -8    0.08    0.21
  -7   3   7   -0.16    0.13
   7  -3  -7   -0.09    0.17
  -7   3   6   -0.03    0.12
  -7  -3   6    0.11    0.11
   7  -3  -6    0.08    0.14
  -7   3   5    1.17    0.15
   7  -3  -5    1.19    0.17
  -7  -3   5    1.24    0.13
  -7   3   4    2.68    0.20
  -7  -3   4    2.79    0.20
  -7  -3   4    2.81    0.18
   7  -3  -4    2.71    0.20
  -7   3   3    0.28    0.10
   7   3  -3    0.11    0.09
  -7  -3   3    0.15    0.09
   7  -3  -3    0.11    0.08
   7  -3  -3    0.11    0.07
  -7  -3   3    0.08    0.08
  -7  -3   3    0.10    0.07
  -7   3   2    3.02    0.20
   7   3  -2    3.22    0.23
  -7   3   2    3.45    0.23
   7   3  -2    2.96    0.17
  -7  -3   2    2.99    0.16
   7  -3  -2    3.39    0.19
  -7  -3   2    3.03    0.20
   7  -3  -2    3.47    0.17
  -7  -3   2    2.99    0.20
   7   3  -1    0.22    0.09
   7   3  -1    0.44    0.12
  -7   3   1    0.55    0.13
  -7   3   1    0.09    0.10
  -7  -3   1    0.36    0.10
  -7  -3   1    0.28    0.05
   7  -3  -1    0.32    0.10
  -7   3   0    0.40    0.10
   7   3   0    0.28    0.11
   7   3   0    0.47    0.10
  -7  -3   0    0.61    0.11
   7  -3   0    0.47    0.10
  -7   3  -1    0.63    0.11
   7   3   1    0.60    0.12
   7   3   1    0.49    0.11
  -7   3  -1    0.78    0.14
  -7  -3  -1    0.60    0.11
  -7  -3  -1    0.66    0.05
   7  -3   1    0.48    0.11
  -7   3  -2    7.99    0.32
   7   3   2    7.72    0.34
  -7   3  -2    8.46    0.39
   7  -3   2    8.03    0.34
   7  -3   2    7.96    0.31
  -7  -3  -2    8.33    0.29
  -7  -3  -2    8.79    0.34
   7   3   3    0.07    0.11
  -7   3  -3    0.13    0.09
  -7   3  -3    0.03    0.13
  -7  -3  -3   -0.07    0.10
   7  -3   3   -0.02    0.10
  -7  -3  -3   -0.06    0.08
  -7   3  -4    0.16    0.15
   7   3   4    0.32    0.14
  -7   3  -4    0.16    0.08
  -7  -3  -4    0.15    0.11
  -7  -3  -4    0.14    0.11
   7  -3   4    0.23    0.13
  -7  -3  -4    0.17    0.11
   7   3   5    9.43    0.42
  -7  -3  -5    9.56    0.43
   7  -3   5    9.58    0.42
   7   3   6    0.45    0.17
  -7  -3  -6    0.39    0.16
   7  -3   6    0.25    0.15
   7   3   7    0.96    0.21
   7  -3   7    0.87    0.19
  -7  -3  -7    0.75    0.21
   7  -4  -8    0.46    0.22
  -7   4   7   -0.07    0.14
   7  -4  -7   -0.17    0.16
  -7   4   6    1.74    0.19
   7  -4  -6    1.89    0.23
  -7  -4   6    1.82    0.16
  -7   4   5    0.20    0.12
   7  -4  -5    0.26    0.12
  -7  -4   5    0.34    0.11
  -7   4   4    0.40    0.12
  -7  -4   4    0.32    0.11
   7  -4  -4    0.22    0.05
  -7  -4   4    0.31    0.10
   7  -4  -4    0.31    0.11
  -7   4   3    0.51    0.12
   7   4  -3    0.46    0.12
  -7  -4   3    0.48    0.10
   7  -4  -3    0.54    0.10
   7  -4  -3    0.51    0.10
  -7  -4   3    0.59    0.11
   7   4  -2   33.54    1.01
  -7   4   2   33.81    1.05
  -7  -4   2   32.95    1.03
  -7  -4   2   34.03    1.03
   7  -4  -2   33.97    1.04
  -7   4   1    4.99    0.25
   7   4  -1    4.73    0.24
   7   4  -1    5.05    0.28
  -7  -4   1    4.74    0.19
   7  -4  -1    5.16    0.25
  -7  -4   1    4.81    0.24
  -7   4   0    1.67    0.15
   7   4   0    2.10    0.16
   7   4   0    2.19    0.19
  -7  -4   0    2.11    0.16
   7  -4   0    1.81    0.15
  -7   4  -1    0.18    0.09
  -7   4  -1    0.36    0.12
   7   4   1    0.28    0.12
   7   4   1    0.21    0.10
  -7  -4  -1    0.24    0.05
   7  -4   1    0.15    0.09
  -7  -4  -1    0.20    0.10
   7   4   2    1.69    0.19
  -7   4  -2    1.62    0.15
   7   4   2    1.80    0.17
  -7   4  -2    1.79    0.19
  -7  -4  -2    1.87    0.16
  -7  -4  -2    1.70    0.12
   7  -4   2    1.31    0.15
  -7   4  -3   -0.12    0.09
  -7   4  -3   -0.18    0.12
   7   4   3   -0.01    0.12
  -7  -4  -3    0.05    0.08
  -7  -4  -3   -0.07    0.10
   7  -4   3   -0.12    0.10
  -7   4  -4    9.32    0.45
  -7   4  -4    9.83    0.34
   7   4   4    8.88    0.41
  -7  -4  -4    9.34    0.37
  -7  -4  -4    9.39    0.39
   7  -4   4    9.46    0.40
  -7  -4  -4    9.03    0.39
   7   4   5    0.19    0.15
   7  -4   5   -0.16    0.15
  -7  -4  -5    0.03    0.14
   7   4   6   -0.11    0.16
   7  -4   6    0.40    0.16
  -7  -4  -6    0.15    0.15
   7   4   7    0.18    0.18
  -7  -4  -7   -0.06    0.16
   7  -4   7    0.06    0.17
  -7   5   8    0.34    0.18
   7  -5  -8    0.32    0.24
  -7   5   7    0.40    0.16
   7  -5  -7    0.54    0.20
  -7   5   6    1.15    0.17
   7  -5  -6    0.72    0.18
  -7  -5   6    1.17    0.14
  -7   5   5    0.33    0.14
  -7  -5   5    0.49    0.12
   7  -5  -5    0.44    0.15
   7   5  -4    0.15    0.11
  -7   5   4    0.14    0.12
  -7  -5   4    0.11    0.11
   7  -5  -4    0.23    0.08
   7  -5  -4    0.17    0.11
   7   5  -3    3.34    0.23
  -7   5   3    2.88    0.21
  -7  -5   3    3.06    0.21
  -7  -5   3    3.36    0.21
   7  -5  -3    2.98    0.20
   7  -5  -3    3.35    0.20
   7   5  -2    0.93    0.10
   7   5  -2    1.16    0.15
  -7   5   2    0.90    0.13
  -7  -5   2    0.85    0.13
  -7  -5   2    0.84    0.10
   7  -5  -2    0.76    0.12
  -7   5   1   38.68    1.21
   7   5  -1   40.41    1.35
   7   5  -1   39.05    1.19
   7  -5  -1   38.22    1.20
  -7  -5   1   38.44    1.19
  -7  -5   1   38.79    1.16
  -7   5   0    0.14    0.11
   7   5   0    0.29    0.10
   7  -5   0    0.29    0.10
  -7  -5   0    0.07    0.10
   7   5   1    5.70    0.28
  -7   5  -1    5.58    0.30
  -7   5  -1    5.48    0.28
   7  -5   1    5.40    0.27
  -7  -5  -1    5.23    0.27
   7   5   2   12.13    0.47
  -7   5  -2   12.11    0.52
  -7   5  -2   11.64    0.44
   7  -5   2   12.40    0.46
  -7  -5  -2   12.29    0.41
  -7  -5  -2   11.91    0.45
  -7   5  -3    2.53    0.24
   7   5   3    2.59    0.22
  -7   5  -3    2.63    0.20
   7  -5   3    3.21    0.23
  -7  -5  -3    2.92    0.21
  -7  -5  -3    2.76    0.18
   7   5   4    1.94    0.21
  -7   5  -4    0.94    0.20
  -7  -5  -4    1.77    0.18
  -7  -5  -4    1.81    0.17
  -7  -5  -4    1.46    0.17
   7  -5   4    1.57    0.19
  -7   5  -5    2.78    0.25
   7   5   5    2.69    0.25
  -7  -5  -5    2.61    0.24
   7  -5   5    2.31    0.22
   7   5   6   -0.17    0.16
   7  -5   6    0.14    0.15
  -7  -5  -6    0.18    0.16
   7   5   7   -0.09    0.19
   7  -5   7    0.19    0.17
  -7  -5  -7   -0.14    0.18
  -7   6   7    0.18    0.17
   7  -6  -7   -0.28    0.15
  -7   6   6    0.27    0.15
  -7  -6   6    0.11    0.12
   7  -6  -6    0.05    0.14
  -7   6   5    0.21    0.14
  -7  -6   5    0.25    0.12
   7  -6  -5   -0.06    0.12
  -7   6   4    1.49    0.17
   7   6  -4    1.54    0.17
  -7  -6   4    1.73    0.16
   7  -6  -4    1.86    0.14
   7  -6  -4    1.74    0.18
  -7   6   3    0.38    0.13
   7   6  -3    0.44    0.13
  -7  -6   3    0.43    0.12
   7  -6  -3    0.42    0.12
   7   6  -2    0.00    0.07
   7   6  -2    0.21    0.11
  -7   6   2    0.01    0.11
  -7  -6   2    0.07    0.07
   7  -6  -2    0.12    0.10
  -7  -6   2    0.02    0.10
  -7   6   1   64.47    1.92
   7   6  -1   65.04    1.90
  -7  -6   1   61.47    1.91
   7  -6  -1   65.07    1.92
   7   6   0    0.03    0.09
  -7   6   0   -0.05    0.10
   7  -6   0    0.01    0.10
  -7  -6   0   -0.03    0.10
   7   6   1    0.04    0.10
  -7   6  -1    0.48    0.11
   7  -6   1    0.35    0.11
  -7  -6  -1    0.11    0.11
   7   6   2    0.20    0.11
  -7   6  -2   -0.04    0.13
  -7   6  -2    0.23    0.11
  -7  -6  -2    0.20    0.12
   7  -6   2    0.34    0.12
  -7  -6  -2    0.15    0.07
   7   6   3    0.94    0.16
  -7   6  -3    1.09    0.13
  -7   6  -3    0.92    0.18
  -7  -6  -3    0.77    0.16
  -7  -6  -3    1.13    0.13
   7  -6   3    0.65    0.15
  -7   6  -4    0.23    0.16
   7   6   4    0.05    0.14
  -7  -6  -4    0.21    0.12
   7  -6   4    0.01    0.13
  -7  -6  -4   -0.01    0.11
  -7   6  -5    0.29    0.17
   7   6   5    0.54    0.18
   7  -6   5    0.49    0.16
  -7  -6  -5    0.35    0.14
   7   6   6    0.26    0.19
   7  -6   6   -0.01    0.16
  -7  -6  -6    0.05    0.15
   7   6   7    0.14    0.20
  -7  -6  -7    0.22    0.19
   7  -6   7    0.31    0.19
  -7   7   7   -0.19    0.17
   7  -7  -7    0.12    0.18
  -7   7   6   -0.02    0.15
   7  -7  -6    0.00    0.16
  -7  -7   6    0.14    0.12
   7   7  -5    0.41    0.12
  -7   7   5    0.42    0.16
  -7  -7   5    0.53    0.13
   7  -7  -5    0.51    0.16
  -7   7   4    1.13    0.17
   7   7  -4    0.82    0.15
   7  -7  -4    1.03    0.15
   7  -7  -4    1.48    0.14
  -7  -7   4    1.07    0.15
  -7   7   3    1.12    0.16
   7   7  -3    1.26    0.17
   7  -7  -3    1.35    0.15
  -7  -7   3    1.30    0.15
   7   7  -2    0.67    0.10
  -7   7   2    0.72    0.14
  -7  -7   2    0.39    0.12
   7  -7  -2    0.48    0.13
  -7   7   1    1.37    0.17
   7   7  -1    1.76    0.15
   7  -7  -1    1.33    0.16
  -7  -7   1    1.23    0.15
  -7   7   0    0.28    0.12
   7   7   0    0.01    0.10
  -7  -7   0    0.07    0.11
   7  -7   0    0.06    0.09
  -7   7  -1    0.23    0.12
   7   7   1    0.16    0.11
   7  -7   1   -0.01    0.11
  -7  -7  -1    0.08    0.12
  -7   7  -2    2.48    0.19
   7   7   2    2.44    0.21
   7  -7   2    2.24    0.20
  -7  -7  -2    2.48    0.21
  -7   7  -3   -0.08    0.15
   7   7   3   -0.12    0.14
  -7   7  -3   -0.16    0.10
  -7  -7  -3   -0.12    0.13
  -7  -7  -3   -0.09    0.13
   7  -7   3   -0.18    0.12
  -7  -7  -3    0.08    0.10
   7   7   4    1.82    0.22
  -7   7  -4    1.85    0.23
  -7  -7  -4    2.14    0.20
   7  -7   4    2.04    0.21
  -7  -7  -4    2.19    0.20
   7   7   5    2.15    0.25
  -7  -7  -5    2.20    0.23
   7  -7   5    2.41    0.23
   7   7   6    0.27    0.19
   7  -7   6   -0.13    0.15
  -7  -7  -6    0.22    0.16
   7   7   7    0.97    0.24
   7  -7   7    1.17    0.22
  -7  -7  -7    0.92    0.22
  -7   8   7    0.39    0.19
   7  -8  -7    0.22    0.20
  -7   8   6   -0.03    0.16
   7  -8  -6   -0.04    0.16
  -7  -8   6    0.08    0.13
  -7   8   5    0.10    0.15
   7   8  -5   -0.05    0.11
  -7  -8   5    0.20    0.13
   7  -8  -5    0.04    0.14
  -7   8   4    0.19    0.14
   7   8  -4    0.21    0.12
   7  -8  -4    0.02    0.12
   7  -8  -4    0.04    0.11
  -7  -8   4    0.14    0.12
  -7   8   3    0.67    0.16
  -7  -8   3    0.84    0.15
   7  -8  -3    0.81    0.15
   7   8  -2   10.39    0.39
  -7   8   2   10.45    0.44
   7  -8  -2   10.92    0.43
  -7  -8   2   10.96    0.43
  -7   8   1    1.04    0.16
   7   8  -1    1.16    0.14
   7  -8  -1    0.70    0.15
  -7  -8   1    1.02    0.15
   7   8   0    0.11    0.12
  -7   8   0   -0.08    0.12
   7  -8   0    0.19    0.12
  -7  -8   0    0.36    0.13
  -7   8  -1    0.79    0.15
   7   8   1    0.99    0.15
   7  -8   1    0.89    0.15
  -7  -8  -1    0.71    0.15
   7   8   2    1.48    0.18
  -7   8  -2    1.61    0.17
   7  -8   2    1.15    0.17
  -7  -8  -2    1.91    0.20
  -7   8  -3    0.05    0.11
  -7   8  -3    0.12    0.16
   7   8   3   -0.11    0.14
  -7  -8  -3   -0.17    0.14
  -7  -8  -3   -0.03    0.14
   7  -8   3   -0.06    0.13
  -7  -8  -3    0.02    0.10
   7   8   4    3.21    0.27
  -7   8  -4    3.27    0.29
  -7  -8  -4    3.34    0.25
  -7  -8  -4    3.44    0.26
   7  -8   4    2.73    0.25
  -7   8  -5   -0.04    0.16
   7   8   5    0.45    0.19
   7  -8   5    0.23    0.17
  -7  -8  -5   -0.02    0.13
   7   8   6    0.27    0.19
  -7   8  -6    0.05    0.17
   7  -8   6    0.17    0.18
  -7  -8  -6    0.09    0.17
   7   8   7    0.15    0.22
   7  -8   7    0.03    0.18
  -7  -8  -7    0.15    0.19
  -7   9   7    0.75    0.22
   7  -9  -7    0.82    0.24
  -7   9   6    0.18    0.18
   7  -9  -6    0.36    0.18
  -7  -9   6    0.18    0.14
   7   9  -5    0.70    0.15
  -7   9   5    0.62    0.19
  -7  -9   5    0.81    0.16
   7  -9  -5    0.63    0.16
  -7   9   4    0.07    0.16
   7   9  -4   -0.06    0.13
   7  -9  -4    0.14    0.13
  -7  -9   4   -0.03    0.13
  -7   9   3    5.02    0.32
  -7  -9   3    4.76    0.30
   7  -9  -3    5.37    0.31
  -7   9   2    0.89    0.17
   7   9  -2    1.14    0.13
   7  -9  -2    0.89    0.16
  -7  -9   2    0.99    0.16
   7   9  -1   15.92    0.56
  -7   9   1   14.78    0.58
   7  -9  -1   15.40    0.58
  -7  -9   1   15.85    0.57
  -7   9   0    2.33    0.22
   7   9   0    2.56    0.21
   7  -9   0    2.00    0.20
  -7  -9   0    2.26    0.21
   7   9   1    1.04    0.16
  -7   9  -1    0.89    0.16
  -7  -9  -1    0.73    0.16
   7  -9   1    0.94    0.16
   7   9   2    1.86    0.21
  -7   9  -2    2.03    0.19
   7  -9   2    1.77    0.20
  -7  -9  -2    2.33    0.22
  -7  -9  -2    1.88    0.21
  -7   9  -3    3.75    0.25
   7   9   3    3.43    0.28
   7  -9   3    3.04    0.25
  -7  -9  -3    2.86    0.21
  -7  -9  -3    3.00    0.25
  -7   9  -4    1.22    0.22
   7   9   4    1.41    0.21
  -7  -9  -4    0.67    0.16
   7  -9   4    1.22    0.20
  -7  -9  -4    1.48    0.20
  -7   9  -5    0.08    0.18
   7   9   5    0.15    0.18
  -7  -9  -5   -0.08    0.13
   7  -9   5   -0.21    0.16
   7   9   6   -0.05    0.20
  -7   9  -6    0.22    0.18
  -7  -9  -6    0.00    0.16
   7  -9   6    0.30    0.18
   7  10  -6   -0.02    0.10
  -7  10   6    0.24    0.18
  -7 -10   6    0.03    0.15
   7 -10  -6    0.04    0.18
  -7  10   5    0.07    0.18
   7  10  -5   -0.03    0.14
   7 -10  -5    0.04    0.14
  -7 -10   5    0.00    0.14
  -7  10   4    0.36    0.17
  -7 -10   4    0.09    0.14
  -7  10   3    0.00    0.16
  -7 -10   3   -0.01    0.14
   7 -10  -3    0.12    0.14
   7  10  -2    0.54    0.12
  -7  10   2    0.62    0.17
  -7 -10   2    0.54    0.16
   7 -10  -2    0.77    0.17
   7  10  -1    8.73    0.38
  -7  10   1    8.29    0.40
   7 -10  -1    8.48    0.40
  -7 -10   1    8.43    0.39
  -7  10   0    1.30    0.20
   7  10   0    1.59    0.18
  -7 -10   0    1.33    0.19
   7 -10   0    1.28    0.19
   7  10   1    0.09    0.14
  -7  10  -1   -0.03    0.14
  -7 -10  -1    0.00    0.14
   7 -10   1   -0.17    0.13
  -7  10  -2    0.72    0.15
   7  10   2    0.64    0.17
  -7 -10  -2    0.50    0.16
   7 -10   2    0.80    0.18
  -7 -10  -2    0.62    0.18
   7  10   3    1.61    0.22
   7 -10   3    1.46    0.20
  -7 -10  -3    1.75    0.21
  -7 -10  -3    1.34    0.16
  -7  10  -4   -0.05    0.17
   7  10   4    0.23    0.19
  -7 -10  -4   -0.12    0.16
   7 -10   4    0.13    0.17
  -7 -10  -4    0.04    0.13
  -7  10  -5    0.17    0.19
   7  10   5    0.37    0.20
  -7 -10  -5    0.37    0.16
   7 -10   5    0.12    0.18
   7  10   6    0.08    0.20
  -7  10  -6    0.03    0.19
   7 -10   6    0.20    0.19
  -7 -10  -6    0.09    0.18
   7  11  -6   -0.04    0.12
  -7  11   6    0.15    0.19
   7 -11  -6   -0.05    0.16
  -7 -11   6    0.28    0.16
  -7  11   5    0.05    0.19
   7  11  -5    0.05    0.14
  -7 -11   5   -0.02    0.15
   7 -11  -5   -0.05    0.15
  -7  11   4   -0.09    0.16
  -7 -11   4    0.13    0.15
  -7  11   3    1.92    0.23
   7 -11  -3    1.93    0.22
  -7 -11   3    1.43    0.20
  -7  11   2    0.40    0.18
   7  11  -2    0.36    0.12
   7 -11  -2    0.26    0.17
  -7 -11   2    0.53    0.16
  -7  11   1    0.14    0.16
   7  11  -1    0.53    0.14
  -7 -11   1    0.24    0.16
   7 -11  -1    0.28    0.16
  -7  11   0   -0.02    0.15
   7  11   0    0.26    0.15
   7 -11   0    0.11    0.15
  -7 -11   0   -0.17    0.14
   7  11   1    0.63    0.17
  -7  11  -1    0.38    0.16
   7 -11   1    0.41    0.16
  -7 -11  -1    0.12    0.15
  -7 -11  -1    0.27    0.17
  -7  11  -2    1.20    0.18
   7  11   2    1.31    0.20
  -7 -11  -2    0.98    0.20
  -7 -11  -2    1.12    0.20
   7 -11   2    1.25    0.20
   7  11   3    0.11    0.18
  -7 -11  -3   -0.03    0.16
   7 -11   3    0.13    0.16
   7  11   4    0.79    0.22
  -7  11  -4    0.38    0.21
  -7 -11  -4    0.66    0.16
  -7 -11  -4    0.46    0.19
   7 -11   4    0.44    0.18
  -7  11  -5    0.05    0.19
   7  11   5   -0.05    0.19
  -7 -11  -5   -0.03    0.15
   7 -11   5    0.05    0.19
   7  11   6    0.51    0.24
  -7  11  -6    0.16    0.20
   7 -11   6    0.13    0.20
  -7 -11  -6    0.15    0.17
   7  12  -6    0.03    0.13
  -7  12   6    0.11    0.21
   7 -12  -6    0.29    0.20
  -7 -12   6   -0.06    0.16
   7  12  -5    0.05    0.15
  -7  12   5   -0.22    0.19
   7 -12  -5   -0.07    0.14
  -7 -12   5    0.13    0.17
  -7  12   4    0.70    0.20
  -7 -12   4    0.70    0.19
  -7  12   3    0.85    0.22
   7 -12  -3    1.30    0.20
  -7 -12   3    0.91    0.20
  -7  12   2    3.31    0.29
  -7 -12   2    3.09    0.27
   7 -12  -2    3.21    0.28
   7  12  -1    0.11    0.14
  -7  12   1   -0.08    0.18
  -7 -12   1    0.20    0.16
   7 -12  -1   -0.05    0.16
   7  12   0    0.64    0.17
  -7  12   0    0.39    0.18
  -7 -12   0    0.57    0.18
  -7 -12   0    0.68    0.18
   7 -12   0    0.62    0.18
   7  12   1    0.80    0.19
  -7  12  -1    0.58    0.18
  -7 -12  -1    0.52    0.19
   7 -12   1    0.50    0.18
  -7 -12  -1    0.76    0.18
  -7  12  -2    0.18    0.15
   7  12   2    0.44    0.18
   7 -12   2    0.48    0.17
  -7 -12  -2    0.19    0.16
   7  12   3    0.03    0.19
  -7 -12  -3   -0.23    0.16
   7 -12   3    0.20    0.18
   7  12   4    0.53    0.21
  -7 -12  -4    0.88    0.21
   7 -12   4    0.72    0.21
  -7 -12  -4    0.67    0.17
  -7  12  -5   -0.12    0.19
   7  12   5   -0.13    0.21
   7 -12   5   -0.07    0.19
  -7 -12  -5   -0.20    0.14
  -7  13   5    0.15    0.21
  -7 -13   5    0.37    0.19
   7 -13  -5    0.15    0.18
  -7  13   4    0.43    0.22
  -7 -13   4    0.71    0.20
  -7  13   3    2.35    0.28
  -7 -13   3    2.51    0.26
   7 -13  -3    2.91    0.28
  -7  13   2    1.42    0.24
   7 -13  -2    1.50    0.22
  -7 -13   2    1.17    0.21
  -7  13   1    1.48    0.24
   7  13  -1    2.00    0.22
  -7 -13   1    1.05    0.22
  -7 -13   1    1.55    0.22
   7 -13  -1    1.74    0.24
  -7  13   0    0.84    0.21
   7  13   0    1.21    0.19
  -7 -13   0    0.85    0.20
   7 -13   0    0.67    0.20
  -7 -13   0    1.09    0.21
  -7  13  -1   -0.34    0.15
   7  13   1    0.14    0.17
   7 -13   1    0.14    0.17
  -7 -13  -1   -0.23    0.15
   7  13   2    0.45    0.20
  -7  13  -2    0.60    0.18
  -7 -13  -2    0.38    0.19
   7 -13   2    0.56    0.19
   7  13   3    0.24    0.20
  -7 -13  -3    0.88    0.22
   7 -13   3    0.59    0.20
   7  13   4    0.03    0.20
  -7 -13  -4    0.20    0.20
  -7 -13  -4    0.15    0.15
   7 -13   4   -0.15    0.19
   7  13   5    0.09    0.22
  -7  13  -5    0.04    0.21
   7 -13   5    0.01    0.20
  -7 -13  -5    0.32    0.17
  -7  14   5    0.41    0.23
   7 -14  -5    0.07    0.16
  -7 -14   5    0.01    0.17
  -7 -14   5   -0.13    0.19
  -7  14   4   -0.03    0.20
  -7 -14   4    0.09    0.17
  -7 -14   4    0.05    0.19
  -7  14   3    0.09    0.20
  -7 -14   3    0.14    0.17
   7 -14  -3    0.17    0.19
  -7 -14   3   -0.14    0.19
  -7  14   2    0.01    0.20
  -7 -14   2    0.17    0.19
   7 -14  -2    0.23    0.20
  -7 -14   2    0.37    0.18
  -7  14   1    0.19    0.20
   7  14  -1   -0.12    0.15
   7 -14  -1    0.01    0.18
  -7 -14   1    0.07    0.18
  -7 -14   1    0.25    0.19
  -7  14   0    0.16    0.20
   7  14   0    0.51    0.19
   7 -14   0    0.33    0.20
  -7 -14   0    0.20    0.20
  -7 -14   0    0.43    0.19
   7  14   1    0.32    0.19
  -7  14  -1    0.29    0.19
  -7 -14  -1    0.37    0.20
   7 -14   1    0.29    0.19
   7  14   2    0.04    0.19
   7 -14   2    0.04    0.19
  -7 -14  -2   -0.06    0.20
   7  14   3    0.67    0.23
   7 -14   3    0.70    0.22
  -7 -14  -3    1.07    0.24
   7  14   4    0.40    0.23
   7 -14   4    0.16    0.20
  -7 -14  -4    0.17    0.16
  -7  15   4    0.43    0.23
  -7 -15   4    0.15    0.20
  -7 -15   4   -0.20    0.20
  -7  15   3    0.44    0.24
  -7 -15   3    0.21    0.20
   7 -15  -3    0.56    0.22
  -7 -15   3    0.30    0.20
  -7  15   2    0.61    0.23
  -7 -15   2    0.28    0.22
   7 -15  -2    0.07    0.21
  -7 -15   2    0.62    0.20
  -7  15   1    0.16    0.21
   7 -15  -1    0.03    0.19
  -7 -15   1   -0.12    0.17
  -7  15   0    0.13    0.21
   7  15   0   -0.04    0.17
  -7 -15   0   -0.04    0.18
   7 -15   0    0.03    0.19
   7  15   1   -0.20    0.18
  -7  15  -1    0.14    0.19
   7 -15   1    0.01    0.20
  -7 -15  -1    0.22    0.20
   7  15   2    0.89    0.24
   7 -15   2    0.94    0.22
  -7 -15  -2    0.90    0.23
   7  15   3    0.88    0.25
  -7 -15  -3    0.78    0.23
   7 -15   3    0.93    0.23
   7  15   4   -0.04    0.25
   7 -15   4    0.12    0.21
  -7 -15  -4    0.27    0.16
  -7  16   3    0.12    0.24
  -7 -16   3    0.34    0.20
   7 -16  -3    0.07    0.22
  -7  16   2    1.17    0.27
  -7 -16   2    0.66    0.22
   7 -16  -2    0.69    0.24
  -7  16   1   -0.04    0.22
   7 -16  -1    0.17    0.23
  -7 -16   1    0.27    0.20
  -7  16   0    0.21    0.22
   7  16   0    0.50    0.22
  -7 -16   0    0.26    0.21
   7 -16   0    0.55    0.22
   7  16   1   -0.04    0.22
  -7 -16  -1   -0.01    0.21
   7 -16   1    0.07    0.20
   7  16   2    0.12    0.22
  -7 -16  -2   -0.08    0.21
   7 -16   2    0.02    0.22
   7  16   3   -0.13    0.24
   7 -16   3    0.06    0.22
  -7 -16  -3   -0.36    0.22
  -7  17   2    0.04    0.24
  -7 -17   2   -0.10    0.22
   7 -17  -2    0.32    0.24
  -7  17   1   -0.03    0.24
  -7 -17   1    0.04    0.21
   7 -17  -1    0.07    0.24
  -7  17   0   -0.44    0.23
  -7 -17   0    0.08    0.22
   7 -17   0   -0.02    0.22
   7  17   1    0.40    0.24
   7 -17   1    0.05    0.23
  -7 -17  -1    0.38    0.24
   7  17   2    0.55    0.26
  -7 -17  -2    0.43    0.24
   7 -17   2    0.25    0.22
   8   0  -8    0.73    0.24
  -8   0   7    0.10    0.13
   8   0  -7   -0.08    0.16
   8   0  -6    0.54    0.17
  -8   0   6    0.70    0.15
  -8   0   5   -0.11    0.12
   8   0  -5    0.08    0.12
  -8   0   4    0.99    0.14
  -8   0   4    1.15    0.13
   8   0  -4    1.26    0.16
   8   0  -3    0.16    0.07
  -8   0   3    0.14    0.11
   8   0  -3    0.05    0.09
  -8   0   2    2.84    0.23
  -8   0   2    3.06    0.19
   8   0  -2    3.47    0.16
   8   0  -2    3.00    0.18
   8   0  -1    0.02    0.04
  -8   0   1   -0.06    0.09
   8   0  -1   -0.02    0.08
  -8   0   1   -0.08    0.10
  -8   0   0   11.89    0.44
   8   0   0   12.51    0.50
   8   0   0   11.98    0.44
  -8   0   0   12.30    0.51
   8   0   1    0.03    0.03
  -8   0  -1    0.05    0.11
  -8   0  -1   -0.16    0.09
   8   0   1    0.06    0.11
   8   0   1   -0.01    0.09
  -8   0  -2    7.28    0.32
   8   0   2    7.46    0.38
   8   0   2    7.20    0.26
   8   0   2    7.30    0.33
  -8   0  -3    0.03    0.12
   8   0   3   -0.21    0.12
   8   0   3   -0.02    0.07
  -8   0  -4   15.43    0.53
   8   0   4   14.75    0.58
   8   0   5   -0.03    0.14
   8   0   6    3.50    0.28
   8   0   7   -0.01    0.18
   8   1  -8   -0.03    0.19
   8  -1  -8    0.05    0.20
   8   1  -7    0.04    0.17
  -8   1   7    0.06    0.14
   8  -1  -7    0.02    0.16
  -8   1   6    1.32    0.16
   8   1  -6    1.43    0.21
   8  -1  -6    1.41    0.21
  -8  -1   6    1.05    0.16
   8   1  -5    0.25    0.13
  -8   1   5    0.37    0.13
  -8  -1   5    0.22    0.13
   8  -1  -5    0.43    0.15
  -8   1   4    7.66    0.34
   8   1  -4    7.52    0.34
   8  -1  -4    7.55    0.34
  -8  -1   4    7.29    0.32
  -8  -1   4    7.72    0.33
   8   1  -3    2.77    0.15
   8   1  -3    2.95    0.18
  -8   1   3    2.80    0.21
   8  -1  -3    3.12    0.17
  -8  -1   3    2.80    0.20
   8  -1  -3    2.70    0.18
   8   1  -2    0.38    0.09
  -8   1   2    0.25    0.11
   8   1  -2    0.48    0.07
  -8   1   2    0.45    0.12
  -8  -1   2    0.38    0.11
   8  -1  -2    0.46    0.07
  -8  -1   2    0.74    0.13
   8  -1  -2    0.24    0.09
  -8   1   1    0.35    0.12
   8   1  -1    0.16    0.11
  -8   1   1    0.13    0.10
   8   1  -1    0.11    0.09
  -8  -1   1    0.31    0.11
   8  -1  -1    0.18    0.09
   8  -1  -1    0.18    0.05
  -8  -1   1    0.10    0.10
  -8   1   0    8.44    0.42
   8   1   0    9.03    0.42
   8   1   0    9.65    0.37
  -8   1   0    9.80    0.37
  -8  -1   0    9.19    0.36
   8  -1   0    8.86    0.36
   8   1   1    4.60    0.29
  -8   1  -1    4.90    0.25
   8   1   1    4.65    0.25
  -8  -1  -1    5.03    0.25
   8  -1   1    4.92    0.18
   8  -1   1    4.62    0.25
  -8   1  -2    0.65    0.12
  -8   1  -2    0.43    0.15
   8   1   2    0.45    0.14
   8   1   2    0.49    0.12
   8  -1   2    0.60    0.08
  -8  -1  -2    0.61    0.12
   8  -1   2    0.38    0.12
  -8   1  -3    3.95    0.25
   8   1   3    3.56    0.26
   8  -1   3    3.77    0.21
   8  -1   3    3.47    0.25
  -8  -1  -3    3.91    0.26
   8   1   4   13.16    0.53
  -8   1  -4   13.39    0.47
  -8  -1  -4   13.36    0.48
   8  -1   4   12.42    0.51
   8   1   5    1.56    0.21
   8  -1   5    1.60    0.21
   8   1   6    0.36    0.17
   8  -1   6    0.05    0.16
   8   1   7    0.33    0.19
   8  -1   7    0.57    0.19
   8  -2  -8    0.09    0.19
  -8   2   7    0.53    0.16
   8   2  -7    0.16    0.18
   8  -2  -7    0.39    0.18
   8   2  -6   -0.01    0.15
  -8   2   6    0.16    0.14
  -8  -2   6    0.10    0.13
   8  -2  -6    0.34    0.16
  -8   2   5    6.12    0.29
   8   2  -5    5.39    0.31
   8  -2  -5    4.96    0.31
  -8  -2   5    5.62    0.28
  -8   2   4    0.36    0.13
   8   2  -4    0.17    0.12
  -8  -2   4    0.34    0.13
  -8  -2   4    0.20    0.11
   8  -2  -4    0.29    0.12
   8   2  -3    1.96    0.12
   8   2  -3    2.10    0.16
  -8   2   3    2.08    0.18
   8   2  -3    2.36    0.12
  -8  -2   3    2.57    0.17
   8  -2  -3    2.52    0.17
   8  -2  -3    2.46    0.18
  -8  -2   3    2.28    0.17
   8   2  -2    1.52    0.17
  -8   2   2    1.64    0.18
  -8   2   2    1.62    0.16
   8   2  -2    1.58    0.13
   8  -2  -2    1.50    0.13
  -8  -2   2    1.38    0.10
   8  -2  -2    1.50    0.12
  -8  -2   2    1.31    0.14
  -8   2   1   23.54    0.85
  -8   2   1   22.83    0.75
   8   2  -1   22.13    0.74
   8   2  -1   24.40    0.85
  -8  -2   1   22.10    0.74
   8  -2  -1   23.06    0.75
   8   2   0    0.58    0.14
  -8   2   0    0.19    0.10
  -8   2   0    0.37    0.11
   8   2   0    0.36    0.11
   8  -2   0    0.37    0.11
  -8  -2   0    0.56    0.12
  -8   2  -1    6.98    0.30
   8   2   1    6.47    0.35
   8   2   1    6.55    0.30
  -8   2  -1    7.00    0.36
  -8  -2  -1    6.22    0.30
   8  -2   1    6.52    0.24
   8  -2   1    6.68    0.31
   8   2   2    3.80    0.26
   8   2   2    3.94    0.24
  -8   2  -2    3.77    0.24
   8  -2   2    3.82    0.24
  -8  -2  -2    3.52    0.23
   8  -2   2    3.88    0.19
  -8   2  -3   55.64    1.65
   8   2   3   54.22    1.68
  -8   2  -3   56.13    1.88
   8  -2   3   51.71    1.67
  -8  -2  -3   56.32    1.66
  -8  -2  -3   55.77    1.65
  -8   2  -4    2.55    0.18
   8   2   4    2.62    0.23
   8  -2   4    2.47    0.23
  -8  -2  -4    2.68    0.20
  -8  -2  -4    2.84    0.21
   8   2   5    5.17    0.34
  -8  -2  -5    6.45    0.34
   8  -2   5    5.74    0.34
   8   2   6   -0.02    0.17
  -8  -2  -6    0.18    0.15
   8  -2   6    0.03    0.16
   8   2   7    0.63    0.22
   8  -2   7    0.45    0.19
   8  -3  -8    0.14    0.20
  -8   3   7   -0.02    0.14
   8  -3  -7    0.02    0.17
  -8   3   6    2.04    0.19
   8  -3  -6    1.85    0.23
  -8  -3   6    1.87    0.18
  -8   3   5    0.17    0.13
  -8  -3   5   -0.03    0.11
   8  -3  -5   -0.03    0.12
  -8   3   4    7.52    0.33
  -8  -3   4    7.16    0.32
   8  -3  -4    6.65    0.33
   8   3  -3   11.72    0.49
  -8   3   3   11.71    0.45
   8   3  -3   12.11    0.37
   8  -3  -3   12.37    0.42
  -8  -3   3   11.64    0.44
  -8  -3   3   12.32    0.43
   8  -3  -3   11.80    0.44
  -8   3   2    8.44    0.40
  -8   3   2    8.57    0.35
   8   3  -2    8.52    0.33
   8   3  -2    8.70    0.39
   8  -3  -2    8.60    0.32
  -8  -3   2    8.64    0.31
  -8  -3   2    8.36    0.35
   8  -3  -2    8.84    0.35
   8   3  -1    1.52    0.17
  -8   3   1    1.57    0.15
   8   3  -1    1.52    0.15
  -8   3   1    1.40    0.17
   8  -3  -1    1.40    0.14
  -8  -3   1    1.65    0.09
  -8  -3   1    1.56    0.15
  -8   3   0   20.81    0.69
   8   3   0   19.42    0.68
   8   3   0   21.09    0.79
  -8  -3   0   20.86    0.69
   8  -3   0   21.06    0.69
  -8   3  -1    7.77    0.34
  -8   3  -1    8.06    0.40
   8   3   1    7.70    0.34
  -8  -3  -1    8.48    0.34
   8  -3   1    7.70    0.34
   8   3   2    0.40    0.12
   8   3   2    0.02    0.11
  -8   3  -2    0.15    0.11
  -8   3  -2    0.16    0.13
   8  -3   2    0.68    0.09
  -8  -3  -2    0.43    0.12
  -8  -3  -2    0.24    0.06
   8  -3   2    0.01    0.11
  -8   3  -3   13.96    0.51
   8   3   3   15.44    0.54
  -8  -3  -3   13.50    0.48
  -8  -3  -3   13.97    0.51
   8  -3   3   11.88    0.52
  -8   3  -4    5.27    0.27
   8   3   4    5.77    0.33
  -8   3  -4    5.68    0.35
  -8  -3  -4    5.69    0.29
   8  -3   4    5.00    0.30
  -8  -3  -4    5.03    0.30
   8   3   5    0.66    0.18
  -8  -3  -5    0.53    0.15
   8  -3   5    0.69    0.18
   8   3   6    0.40    0.19
  -8  -3  -6   -0.19    0.13
   8  -3   6    0.01    0.17
   8   3   7    0.52    0.22
   8  -3   7    0.45    0.19
  -8  -3  -7    0.38    0.19
  -8   4   7    0.12    0.15
   8  -4  -7   -0.04    0.17
  -8   4   6    1.27    0.18
   8  -4  -6    1.19    0.21
  -8  -4   6    1.13    0.15
  -8   4   5    1.11    0.16
  -8  -4   5    1.26    0.15
   8  -4  -5    0.74    0.16
  -8   4   4    0.11    0.13
  -8  -4   4    0.19    0.12
   8  -4  -4    0.12    0.11
   8  -4  -4    0.09    0.07
   8   4  -3    0.29    0.13
  -8   4   3    0.24    0.12
   8  -4  -3    0.29    0.10
  -8  -4   3    0.46    0.13
   8  -4  -3    0.32    0.10
  -8   4   2    6.34    0.31
   8   4  -2    7.21    0.35
   8   4  -2    6.56    0.28
   8  -4  -2    7.08    0.31
  -8  -4   2    6.59    0.30
  -8  -4   2    6.89    0.27
  -8   4   1    2.91    0.22
   8   4  -1    2.51    0.18
  -8   4   1    2.92    0.23
   8  -4  -1    2.91    0.22
  -8  -4   1    2.86    0.13
  -8  -4   1    2.48    0.19
   8   4   0   14.04    0.50
  -8   4   0   13.17    0.49
   8  -4   0   13.72    0.50
  -8  -4   0   13.49    0.50
  -8   4  -1    0.59    0.12
   8   4   1    0.67    0.14
   8   4   1    0.44    0.12
  -8   4  -1    0.78    0.15
  -8  -4  -1    0.53    0.05
  -8  -4  -1    0.50    0.12
   8  -4   1    0.52    0.12
   8   4   2    3.07    0.26
  -8   4  -2    2.81    0.21
  -8   4  -2    3.64    0.27
   8   4   2    3.03    0.23
  -8  -4  -2    2.91    0.16
   8  -4   2    3.02    0.23
  -8  -4  -2    3.32    0.23
   8  -4   2    2.94    0.19
  -8   4  -3    6.84    0.41
   8   4   3    6.42    0.34
  -8   4  -3    6.17    0.31
   8  -4   3    6.32    0.33
  -8  -4  -3    6.98    0.33
  -8  -4  -3    7.04    0.30
   8   4   4    4.95    0.31
  -8   4  -4    5.35    0.34
  -8  -4  -4    5.54    0.30
   8  -4   4    4.95    0.32
  -8  -4  -4    5.27    0.29
   8   4   5    3.29    0.27
   8  -4   5    2.42    0.24
  -8  -4  -5    2.76    0.24
   8   4   6    1.07    0.22
   8  -4   6    0.50    0.19
  -8  -4  -6    0.65    0.18
   8   4   7    0.30    0.21
   8  -4   7    0.08    0.17
  -8  -4  -7    0.15    0.17
  -8   5   7   -0.12    0.16
   8  -5  -7   -0.07    0.16
  -8   5   6    0.20    0.15
  -8  -5   6    0.33    0.13
   8  -5  -6    0.45    0.16
  -8   5   5    0.50    0.14
  -8  -5   5    0.25    0.13
   8  -5  -5    0.18    0.14
  -8   5   4    0.49    0.14
   8   5  -4    0.79    0.14
   8  -5  -4    0.61    0.10
  -8  -5   4    0.66    0.13
   8  -5  -4    0.66    0.14
   8   5  -3    3.93    0.27
  -8   5   3    4.28    0.26
   8   5  -3    4.75    0.16
   8  -5  -3    4.04    0.23
   8  -5  -3    4.96    0.25
  -8  -5   3    4.11    0.25
   8   5  -2    1.55    0.13
  -8   5   2    1.65    0.18
   8   5  -2    1.51    0.18
  -8  -5   2    1.77    0.17
   8  -5  -2    1.44    0.16
  -8  -5   2    1.81    0.13
  -8   5   1    0.10    0.11
   8   5  -1   -0.05    0.10
   8   5  -1    0.10    0.12
  -8  -5   1   -0.01    0.11
   8  -5  -1    0.27    0.11
  -8  -5   1    0.11    0.06
   8   5   0    4.70    0.27
  -8   5   0    4.81    0.27
   8   5   0    4.62    0.30
  -8  -5   0    4.73    0.26
   8  -5   0    5.10    0.27
   8   5   1    7.68    0.34
   8   5   1    6.91    0.37
  -8   5  -1    7.29    0.33
  -8   5  -1    7.88    0.40
   8  -5   1    7.03    0.33
  -8  -5  -1    7.37    0.25
  -8  -5  -1    7.51    0.33
   8   5   2    5.93    0.35
  -8   5  -2    5.14    0.34
  -8   5  -2    5.73    0.28
   8   5   2    5.06    0.30
  -8  -5  -2    6.02    0.31
  -8  -5  -2    5.58    0.23
   8  -5   2    5.02    0.29
  -8   5  -3    1.01    0.20
   8   5   3    0.98    0.18
  -8   5  -3    1.20    0.15
  -8  -5  -3    0.92    0.12
   8  -5   3    1.19    0.18
  -8  -5  -3    0.99    0.17
   8   5   4    6.08    0.35
   8  -5   4    6.28    0.35
  -8  -5  -4    7.18    0.33
  -8  -5  -4    6.89    0.35
  -8  -5  -4    6.18    0.33
  -8   5  -5    1.53    0.23
   8   5   5    1.91    0.23
   8  -5   5    1.66    0.22
  -8  -5  -5    1.65    0.20
   8   5   6    0.07    0.18
  -8  -5  -6    0.11    0.16
   8  -5   6    0.29    0.17
   8   5   7    0.97    0.24
   8  -5   7    1.06    0.22
  -8  -5  -7    1.09    0.23
  -8   6   7    0.28    0.18
   8  -6  -7    0.00    0.18
  -8   6   6   -0.22    0.14
   8  -6  -6   -0.06    0.15
  -8  -6   6    0.22    0.13
  -8   6   5    1.69    0.19
  -8  -6   5    1.35    0.16
   8  -6  -5    1.44    0.19
   8   6  -4    0.16    0.12
  -8   6   4   -0.02    0.14
   8  -6  -4    0.16    0.11
  -8  -6   4    0.09    0.11
   8  -6  -4    0.08    0.10
   8   6  -3    0.20    0.14
  -8   6   3    0.17    0.13
   8  -6  -3    0.33    0.11
  -8  -6   3    0.10    0.13
   8   6  -2    0.22    0.13
   8   6  -2    0.09    0.09
  -8   6   2    0.30    0.14
  -8  -6   2    0.20    0.12
   8  -6  -2    0.23    0.12
  -8  -6   2    0.31    0.08
   8   6  -1    2.12    0.21
  -8   6   1    1.86    0.19
   8   6  -1    1.92    0.17
  -8  -6   1    1.82    0.18
  -8  -6   1    2.13    0.14
   8  -6  -1    1.95    0.18
  -8   6   0    0.24    0.13
   8   6   0    0.34    0.12
  -8  -6   0    0.31    0.12
   8  -6   0    0.34    0.12
   8   6   1    0.38    0.13
  -8   6  -1    0.29    0.13
  -8   6  -1    0.34    0.15
   8  -6   1    0.07    0.12
  -8  -6  -1    0.19    0.13
   8   6   2   12.07    0.49
  -8   6  -2   11.96    0.55
  -8   6  -2   13.05    0.47
  -8  -6  -2   12.99    0.43
   8  -6   2   12.00    0.49
  -8  -6  -2   13.05    0.50
  -8   6  -3   16.36    0.67
  -8   6  -3   15.94    0.56
   8   6   3   15.41    0.60
   8  -6   3   15.94    0.60
  -8  -6  -3   16.28    0.59
  -8  -6  -3   15.40    0.55
  -8   6  -4    5.19    0.36
   8   6   4    4.68    0.32
   8  -6   4    5.60    0.33
  -8  -6  -4    5.07    0.30
  -8  -6  -4    4.91    0.29
  -8  -6  -4    5.43    0.31
   8   6   5    0.05    0.17
  -8   6  -5    0.00    0.17
   8  -6   5    0.02    0.16
  -8  -6  -5   -0.03    0.14
   8   6   6   -0.11    0.18
  -8  -6  -6    0.13    0.17
   8  -6   6   -0.06    0.18
   8   6   7    0.60    0.22
   8  -6   7    0.29    0.19
  -8  -6  -7    0.48    0.21
  -8   7   7    0.16    0.18
   8  -7  -7   -0.05    0.19
  -8   7   6    0.67    0.19
   8  -7  -6    0.60    0.19
  -8  -7   6    0.70    0.15
   8   7  -5    0.43    0.13
  -8   7   5    0.42    0.16
   8  -7  -5    0.22    0.15
  -8  -7   5    0.25    0.13
  -8   7   4   -0.08    0.14
   8   7  -4    0.05    0.13
   8  -7  -4    0.04    0.11
  -8  -7   4    0.10    0.13
  -8   7   3   10.60    0.45
   8   7  -3   11.52    0.49
  -8  -7   3   10.10    0.43
   8  -7  -3   11.08    0.44
  -8   7   2    4.09    0.27
   8   7  -2    4.10    0.29
   8   7  -2    4.17    0.23
   8  -7  -2    4.12    0.26
  -8  -7   2    4.19    0.22
  -8  -7   2    4.10    0.27
   8   7  -1    1.54    0.16
  -8   7   1    1.79    0.19
  -8  -7   1    1.42    0.17
   8  -7  -1    1.60    0.18
  -8   7   0   14.47    0.55
   8   7   0   15.01    0.54
   8  -7   0   14.89    0.55
  -8  -7   0   14.55    0.55
   8   7   1    6.67    0.34
  -8   7  -1    7.13    0.33
   8  -7   1    6.98    0.34
  -8  -7  -1    6.84    0.34
  -8   7  -2    0.26    0.15
   8   7   2    0.44    0.15
  -8   7  -2    0.30    0.14
  -8  -7  -2    0.36    0.15
  -8  -7  -2    0.32    0.09
   8  -7   2    0.27    0.14
  -8   7  -3    6.57    0.40
   8   7   3    7.47    0.38
  -8   7  -3    7.18    0.34
   8  -7   3    6.68    0.37
  -8  -7  -3    7.17    0.38
  -8  -7  -3    7.31    0.32
  -8   7  -4   -0.02    0.16
   8   7   4   -0.11    0.15
   8  -7   4   -0.17    0.15
  -8  -7  -4    0.01    0.11
  -8  -7  -4    0.12    0.15
  -8   7  -5   -0.12    0.17
   8   7   5   -0.07    0.17
  -8  -7  -5   -0.13    0.12
   8  -7   5   -0.16    0.16
   8   7   6    1.09    0.24
  -8  -7  -6    1.31    0.22
   8  -7   6    1.18    0.22
  -8   8   7    0.14    0.20
   8  -8  -7   -0.21    0.18
  -8   8   6    0.20    0.18
  -8  -8   6    0.29    0.15
   8  -8  -6    0.29    0.18
   8   8  -5    1.84    0.19
  -8   8   5    1.57    0.21
  -8  -8   5    1.95    0.19
   8  -8  -5    1.60    0.22
  -8   8   4    0.46    0.17
  -8  -8   4    0.65    0.16
   8  -8  -4    0.66    0.14
  -8   8   3    0.57    0.16
   8   8  -3    0.61    0.17
  -8  -8   3    0.65    0.16
   8  -8  -3    0.62    0.15
  -8   8   2    3.24    0.26
   8   8  -2    4.46    0.23
   8  -8  -2    3.41    0.25
  -8  -8   2    3.88    0.25
  -8   8   1    0.13    0.14
   8   8  -1   -0.12    0.11
  -8  -8   1   -0.07    0.14
   8  -8  -1   -0.10    0.12
   8   8   0    3.51    0.25
  -8   8   0    3.75    0.27
  -8  -8   0    4.04    0.26
   8  -8   0    3.49    0.26
   8   8   1    1.78    0.19
  -8   8  -1    1.95    0.20
   8  -8   1    1.96    0.20
  -8  -8  -1    1.37    0.19
   8   8   2    0.20    0.14
  -8   8  -2    0.31    0.14
   8  -8   2    0.26    0.14
  -8  -8  -2    0.31    0.16
  -8   8  -3    2.77    0.29
  -8   8  -3    3.49    0.26
   8   8   3    2.95    0.26
  -8  -8  -3    3.22    0.22
   8  -8   3    3.07    0.25
  -8  -8  -3    3.13    0.26
  -8  -8  -3    3.04    0.26
  -8   8  -4    0.24    0.19
   8   8   4    0.23    0.17
   8  -8   4    0.52    0.17
  -8  -8  -4    0.19    0.13
  -8  -8  -4    0.39    0.16
   8   8   5    0.72    0.20
  -8   8  -5    0.60    0.21
  -8  -8  -5    0.86    0.18
   8  -8   5    0.65    0.19
  -8   8  -6    0.01    0.18
   8   8   6    0.19    0.21
  -8  -8  -6    0.43    0.18
   8  -8   6    0.06    0.19
  -8   9   7    0.08    0.20
   8  -9  -7    0.28    0.21
  -8   9   6    0.28    0.19
  -8  -9   6    0.15    0.15
   8  -9  -6   -0.01    0.16
   8   9  -5    0.17    0.14
  -8   9   5    0.03    0.17
  -8  -9   5    0.23    0.15
   8  -9  -5    0.10    0.14
   8   9  -4    0.12    0.14
  -8   9   4   -0.11    0.16
   8  -9  -4   -0.10    0.12
  -8  -9   4    0.05    0.15
  -8   9   3    5.47    0.34
   8  -9  -3    6.54    0.34
   8   9  -2    0.03    0.10
  -8   9   2   -0.20    0.14
   8  -9  -2   -0.07    0.15
  -8  -9   2    0.10    0.14
   8   9  -1    0.03    0.12
  -8   9   1    0.05    0.15
  -8  -9   1    0.07    0.14
   8  -9  -1   -0.13    0.13
   8   9   0    5.34    0.30
  -8   9   0    5.06    0.32
  -8  -9   0    5.24    0.31
   8  -9   0    5.51    0.32
   8   9   1    3.68    0.28
  -8   9  -1    4.50    0.31
  -8  -9  -1    4.11    0.28
   8  -9   1    3.78    0.28
   8   9   2    1.70    0.21
  -8   9  -2    1.62    0.19
   8  -9   2    1.90    0.21
  -8  -9  -2    2.07    0.22
  -8   9  -3    1.26    0.23
   8   9   3    1.08    0.21
  -8   9  -3    1.27    0.16
   8  -9   3    1.43    0.20
  -8  -9  -3    1.43    0.21
  -8  -9  -3    1.51    0.21
  -8  -9  -3    1.44    0.16
   8   9   4    0.63    0.19
  -8   9  -4    0.57    0.21
  -8  -9  -4    0.58    0.18
   8  -9   4    0.65    0.19
  -8  -9  -4    0.69    0.16
   8   9   5    0.68    0.21
  -8   9  -5    0.59    0.21
  -8  -9  -5    1.10    0.19
   8  -9   5    0.80    0.21
   8   9   6    0.52    0.24
  -8   9  -6    0.28    0.20
   8  -9   6    0.13    0.20
  -8  -9  -6    0.68    0.20
   8  10  -6    0.04    0.12
  -8  10   6    0.13    0.19
   8 -10  -6   -0.28    0.14
  -8 -10   6    0.03    0.15
  -8  10   5    0.18    0.18
   8  10  -5    0.14    0.15
  -8 -10   5    0.52    0.17
   8 -10  -5    0.23    0.15
  -8  10   4   -0.01    0.16
   8  10  -4    0.08    0.15
  -8 -10   4    0.01    0.15
  -8  10   3    1.30    0.22
   8 -10  -3    1.31    0.19
  -8 -10   3    1.38    0.19
  -8  10   2    1.48    0.21
   8  10  -2    1.60    0.16
   8 -10  -2    1.33    0.20
  -8 -10   2    1.68    0.20
  -8  10   1    0.38    0.17
   8  10  -1    0.19    0.14
   8 -10  -1    0.47    0.16
  -8 -10   1    0.31    0.16
   8  10   0    0.71    0.16
  -8  10   0    0.81    0.19
  -8 -10   0    0.54    0.17
   8 -10   0    0.91    0.18
   8  10   1    0.45    0.17
  -8  10  -1    0.57    0.17
  -8 -10  -1    0.48    0.18
   8 -10   1    0.30    0.16
   8  10   2    4.28    0.31
  -8  10  -2    4.34    0.30
  -8 -10  -2    3.98    0.31
   8 -10   2    4.46    0.30
  -8 -10  -2    4.00    0.30
   8  10   3    3.35    0.29
  -8 -10  -3    2.66    0.26
   8 -10   3    3.20    0.28
  -8 -10  -3    3.40    0.28
  -8 -10  -3    3.16    0.23
   8  10   4    0.36    0.20
  -8  10  -4    0.60    0.21
  -8 -10  -4    0.33    0.14
  -8 -10  -4    0.28    0.18
   8 -10   4    0.55    0.19
   8  10   5    0.05    0.19
  -8  10  -5   -0.03    0.19
  -8 -10  -5    0.37    0.16
   8 -10   5    0.03    0.19
   8  10   6    0.34    0.22
  -8  10  -6    0.01    0.20
   8 -10   6    0.11    0.20
  -8  11   6    0.20    0.21
   8  11  -6    0.30    0.14
   8 -11  -6    0.13    0.19
  -8 -11   6    0.17    0.17
   8  11  -5   -0.08    0.15
  -8  11   5    0.19    0.20
  -8 -11   5   -0.01    0.16
   8 -11  -5   -0.01    0.16
  -8  11   4    0.28    0.18
  -8 -11   4    0.52    0.18
  -8  11   3    2.65    0.27
   8 -11  -3    2.78    0.25
  -8 -11   3    2.62    0.25
  -8  11   2    0.32    0.18
  -8 -11   2    0.16    0.16
   8 -11  -2    0.31    0.18
   8  11  -1    0.44    0.15
  -8  11   1    0.19    0.17
   8 -11  -1    0.11    0.16
  -8 -11   1    0.02    0.15
  -8  11   0    5.99    0.36
   8  11   0    5.96    0.35
  -8 -11   0    6.00    0.35
   8 -11   0    4.81    0.34
   8  11   1    0.98    0.20
  -8  11  -1    0.93    0.20
  -8 -11  -1    0.72    0.20
   8 -11   1    0.99    0.20
   8  11   2    0.98    0.21
  -8  11  -2    0.92    0.18
   8 -11   2    0.65    0.18
  -8 -11  -2    0.35    0.18
  -8 -11  -2    0.44    0.19
   8  11   3    0.72    0.22
  -8 -11  -3    0.78    0.20
   8 -11   3    0.84    0.19
  -8 -11  -3    0.44    0.13
   8  11   4    0.44    0.21
  -8  11  -4    0.28    0.22
  -8 -11  -4    0.50    0.16
   8 -11   4    0.32    0.19
  -8 -11  -4    0.60    0.19
  -8  11  -5    0.00    0.20
   8  11   5   -0.08    0.20
  -8 -11  -5    0.24    0.16
   8 -11   5    0.11    0.20
   8 -12  -6   -0.11    0.19
  -8  12   5    0.30    0.20
   8  12  -5    0.15    0.17
  -8 -12   5    0.27    0.18
   8 -12  -5    0.06    0.17
  -8  12   4    0.66    0.22
  -8 -12   4    0.58    0.20
  -8  12   3    0.58    0.20
   8 -12  -3    0.38    0.19
  -8 -12   3    0.27    0.19
  -8  12   2    0.10    0.19
  -8 -12   2    0.08    0.18
   8 -12  -2    0.20    0.17
  -8  12   1    0.60    0.20
   8  12  -1    0.00    0.14
  -8 -12   1    0.21    0.19
   8 -12  -1    0.13    0.17
   8  12   0    0.18    0.17
  -8  12   0   -0.03    0.18
   8 -12   0    0.08    0.17
  -8 -12   0    0.43    0.19
  -8  12  -1    1.72    0.24
   8  12   1    1.66    0.24
  -8 -12  -1    1.86    0.25
  -8 -12  -1    1.92    0.24
   8 -12   1    1.62    0.23
  -8  12  -2   -0.20    0.15
   8  12   2   -0.12    0.17
   8 -12   2   -0.04    0.16
  -8 -12  -2   -0.05    0.19
  -8 -12  -2    0.26    0.18
   8  12   3    0.03    0.19
  -8 -12  -3    0.09    0.19
   8 -12   3    0.13    0.19
  -8  12  -4    0.18    0.22
   8  12   4    0.55    0.22
   8 -12   4    0.62    0.21
  -8 -12  -4    0.40    0.16
  -8 -12  -4    0.52    0.21
  -8  12  -5   -0.17    0.21
   8  12   5    0.13    0.23
   8 -12   5   -0.41    0.19
   8  13  -5   -0.20    0.16
  -8  13   5   -0.11    0.20
   8 -13  -5   -0.08    0.17
  -8 -13   5    0.20    0.18
  -8  13   4    0.02    0.20
  -8 -13   4   -0.41    0.16
  -8  13   3    1.27    0.25
   8 -13  -3    1.79    0.24
  -8 -13   3    1.12    0.23
  -8  13   2    1.82    0.26
  -8 -13   2    1.92    0.25
   8 -13  -2    1.71    0.26
   8  13  -1    0.20    0.16
  -8  13   1    0.19    0.20
  -8 -13   1    0.21    0.19
   8 -13  -1    0.07    0.20
  -8  13   0    3.37    0.31
   8  13   0    4.06    0.31
   8 -13   0    2.57    0.28
  -8 -13   0    2.70    0.28
  -8 -13   0    3.27    0.31
   8  13   1    0.35    0.19
  -8  13  -1    0.12    0.18
  -8 -13  -1    0.08    0.18
  -8 -13  -1   -0.01    0.19
   8 -13   1    0.17    0.18
   8  13   2    0.12    0.19
  -8  13  -2   -0.03    0.16
   8 -13   2    0.03    0.17
  -8 -13  -2    0.08    0.19
   8  13   3    0.95    0.24
  -8 -13  -3    1.31    0.24
   8 -13   3    0.75    0.22
  -8  13  -4   -0.13    0.22
   8  13   4   -0.04    0.21
  -8 -13  -4    0.06    0.15
   8 -13   4   -0.09    0.19
  -8  14   5    0.40    0.23
   8 -14  -5    0.14    0.18
  -8  14   4    0.20    0.23
  -8 -14   4   -0.10    0.20
  -8  14   3    0.23    0.23
  -8 -14   3    0.09    0.20
   8 -14  -3    0.43    0.21
  -8  14   2    1.24    0.25
   8 -14  -2    1.03    0.24
  -8 -14   2    0.98    0.23
  -8  14   1    0.88    0.23
  -8 -14   1    0.82    0.23
  -8 -14   1    0.66    0.20
   8 -14  -1    1.01    0.22
   8  14   0    0.68    0.21
  -8  14   0    0.56    0.22
   8 -14   0    0.42    0.21
  -8 -14   0    0.64    0.23
  -8 -14   0    0.52    0.20
  -8  14  -1    0.54    0.22
   8  14   1    0.95    0.22
  -8 -14  -1    0.56    0.21
   8 -14   1    1.03    0.24
   8  14   2    0.77    0.23
   8 -14   2    0.71    0.21
  -8 -14  -2    0.51    0.23
   8  14   3    1.76    0.28
   8 -14   3    1.46    0.25
  -8 -14  -3    1.67    0.26
   8  14   4   -0.04    0.22
   8 -14   4   -0.05    0.20
  -8  15   4    0.12    0.23
  -8 -15   4    0.04    0.20
  -8 -15   4    0.39    0.22
  -8  15   3    0.15    0.23
  -8 -15   3    0.30    0.20
  -8 -15   3    0.05    0.21
   8 -15  -3    0.17    0.21
  -8  15   2    0.12    0.24
  -8 -15   2    0.20    0.20
   8 -15  -2    0.03    0.20
  -8 -15   2    0.11    0.21
  -8  15   1   -0.13    0.22
  -8 -15   1    0.18    0.20
  -8 -15   1   -0.13    0.21
   8 -15  -1    0.01    0.22
  -8  15   0    0.63    0.24
   8  15   0    0.85    0.22
   8 -15   0    0.64    0.23
  -8 -15   0    1.11    0.22
   8  15   1    0.16    0.21
  -8  15  -1    0.20    0.21
   8 -15   1    0.19    0.22
  -8 -15  -1    0.10    0.21
   8  15   2    0.33    0.23
  -8 -15  -2    0.31    0.22
   8 -15   2    0.06    0.20
   8  15   3    0.04    0.23
   8 -15   3   -0.50    0.18
  -8 -15  -3    0.09    0.22
  -8  16   3   -0.09    0.23
  -8 -16   3    0.08    0.22
  -8 -16   3    0.24    0.21
  -8  16   2    0.47    0.25
  -8 -16   2   -0.02    0.19
   8 -16  -2    0.49    0.24
  -8 -16   2    0.12    0.21
  -8  16   1    0.06    0.24
   8 -16  -1   -0.15    0.20
  -8 -16   1    0.20    0.20
  -8  16   0    0.45    0.26
   8 -16   0    0.60    0.25
  -8 -16   0    0.35    0.23
   8  16   1    0.68    0.25
   8 -16   1    0.78    0.24
  -8 -16  -1    0.15    0.22
   8  16   2    0.16    0.24
   8 -16   2    0.19    0.21
  -8 -16  -2   -0.04    0.23
  -8 -17   2    0.14    0.23
  -8  17   1    0.31    0.27
   8 -17  -1    0.62    0.26
  -8 -17   1    0.11    0.22
  -8  17   0    0.69    0.27
   8 -17   0    0.57    0.25
  -8 -17   0    0.31    0.25
   8  17   1   -0.02    0.24
   8 -17   1    0.05    0.23
  -8 -17  -1    0.01    0.23
   9   0  -7    0.16    0.18
  -9   0   7    0.06    0.16
   9   0  -6   -0.04    0.15
  -9   0   6    0.20    0.14
   9   0  -5   -0.24    0.11
  -9   0   5   -0.04    0.13
  -9   0   4    2.73    0.21
   9   0  -4    2.58    0.20
   9   0  -3   -0.08    0.09
   9   0  -3   -0.05    0.08
  -9   0   3    0.13    0.13
  -9   0   2   37.57    1.29
   9   0  -2   35.70    1.10
   9   0  -2   36.93    1.13
  -9   0   2   35.91    1.14
  -9   0   1   -0.10    0.12
   9   0  -1   -0.10    0.10
  -9   0   1   -0.12    0.10
   9   0  -1    0.04    0.04
  -9   0   0   20.00    0.76
   9   0   0   19.64    0.75
  -9   0   0   19.41    0.66
   9   0   0   19.13    0.67
   9   0   1   -0.06    0.10
  -9   0  -1   -0.06    0.11
  -9   0  -1    0.08    0.11
   9   0   1   -0.02    0.11
  -9   0  -2    1.04    0.15
   9   0   2    1.11    0.09
   9   0   2    0.99    0.16
   9   0   2    1.13    0.17
   9   0   3   -0.03    0.08
   9   0   3   -0.03    0.14
  -9   0  -3    0.00    0.13
  -9   0  -4   12.34    0.47
   9   0   4   12.27    0.51
   9   0   5   -0.15    0.15
   9   0   6    0.19    0.18
   9   0   7   -0.16    0.19
  -9   1   7    0.23    0.16
   9   1  -7    0.09    0.18
  -9  -1   7    0.27    0.16
   9  -1  -7    0.06    0.18
   9   1  -6    0.08    0.15
  -9   1   6    0.05    0.14
   9  -1  -6    0.13    0.16
  -9  -1   6    0.10    0.14
   9   1  -5    1.07    0.17
  -9   1   5    0.96    0.16
   9  -1  -5    0.92    0.17
  -9  -1   5    0.99    0.16
  -9   1   4    1.84    0.19
   9   1  -4    2.15    0.18
   9  -1  -4    2.01    0.19
  -9  -1   4    1.66    0.18
  -9   1   3    1.98    0.18
   9   1  -3    1.75    0.15
   9   1  -3    2.03    0.15
   9  -1  -3    2.07    0.15
   9  -1  -3    1.88    0.16
  -9  -1   3    1.59    0.17
  -9   1   2    4.03    0.31
   9   1  -2    4.15    0.19
  -9   1   2    4.51    0.27
   9   1  -2    4.16    0.24
   9  -1  -2    3.93    0.20
   9  -1  -2    4.18    0.25
  -9  -1   2    3.69    0.25
  -9   1   1    0.07    0.12
  -9   1   1    0.04    0.15
   9   1  -1    0.01    0.11
   9   1  -1    0.21    0.12
   9  -1  -1    0.20    0.11
  -9  -1   1    0.07    0.13
   9  -1  -1    0.27    0.06
  -9   1   0    1.25    0.16
   9   1   0    1.44    0.18
   9   1   0    1.33    0.15
  -9   1   0    0.98    0.18
   9  -1   0    1.27    0.16
  -9  -1   0    1.21    0.15
   9   1   1    2.56    0.24
  -9   1  -1    2.78    0.21
  -9   1  -1    2.61    0.24
   9   1   1    2.14    0.19
   9  -1   1    2.47    0.11
   9  -1   1    2.26    0.19
  -9  -1  -1    2.58    0.20
   9   1   2    2.54    0.24
   9   1   2    2.42    0.21
  -9   1  -2    2.48    0.24
  -9   1  -2    2.79    0.20
   9  -1   2    2.29    0.20
   9  -1   2    2.79    0.15
  -9  -1  -2    2.51    0.20
   9   1   3    5.27    0.32
  -9   1  -3    5.77    0.31
  -9  -1  -3    5.93    0.31
   9  -1   3    5.99    0.27
   9  -1   3    5.50    0.33
   9   1   4   -0.06    0.16
  -9   1  -4    0.31    0.13
  -9  -1  -4    0.45    0.14
   9  -1   4    0.10    0.15
   9   1   5    1.73    0.22
   9  -1   5    1.92    0.23
   9   1   6    0.73    0.20
   9  -1   6    0.98    0.21
   9   1   7   -0.04    0.19
   9  -1   7    0.40    0.20
  -9   2   7    0.09    0.16
   9  -2  -7   -0.24    0.16
   9   2  -6    0.05    0.15
  -9   2   6    0.18    0.14
   9  -2  -6    0.00    0.14
  -9  -2   6   -0.17    0.14
  -9   2   5    1.46    0.17
   9   2  -5    1.12    0.17
  -9  -2   5    1.19    0.16
   9  -2  -5    1.13    0.18
  -9   2   4    1.05    0.17
   9   2  -4    0.98    0.15
  -9  -2   4    0.92    0.16
   9  -2  -4    0.98    0.15
   9   2  -3    6.02    0.24
  -9   2   3    5.54    0.30
  -9  -2   3    5.79    0.29
   9  -2  -3    5.77    0.26
   9  -2  -3    5.78    0.27
   9   2  -2    0.13    0.13
  -9   2   2   -0.02    0.14
  -9   2   2   -0.09    0.12
   9   2  -2    0.16    0.10
   9  -2  -2    0.10    0.08
  -9  -2   2    0.13    0.13
   9  -2  -2   -0.07    0.11
   9   2  -1   35.05    1.28
   9   2  -1   36.55    1.14
  -9   2   1   38.91    1.31
  -9   2   1   35.71    1.15
  -9  -2   1   35.77    1.14
   9  -2  -1   36.94    1.09
   9  -2  -1   37.31    1.15
   9   2   0    0.31    0.11
   9   2   0    0.36    0.14
  -9   2   0    0.14    0.12
  -9   2   0    0.20    0.12
  -9  -2   0    0.15    0.11
   9  -2   0    0.28    0.12
   9   2   1    4.53    0.26
  -9   2  -1    4.33    0.25
   9   2   1    4.64    0.30
   9  -2   1    3.61    0.25
  -9  -2  -1    4.40    0.26
   9  -2   1    4.20    0.17
  -9   2  -2    0.41    0.16
  -9   2  -2    0.34    0.13
   9   2   2    0.26    0.13
   9   2   2    0.50    0.15
  -9  -2  -2    0.55    0.14
   9  -2   2    0.52    0.08
   9  -2   2    0.37    0.14
  -9   2  -3    4.63    0.33
   9   2   3    4.47    0.29
  -9   2  -3    4.63    0.28
   9  -2   3    4.29    0.29
  -9  -2  -3    4.44    0.27
  -9   2  -4    0.29    0.12
   9   2   4    0.23    0.15
   9  -2   4    0.05    0.15
  -9  -2  -4    0.05    0.13
   9   2   5    1.23    0.21
   9  -2   5    1.44    0.21
   9   2   6    0.30    0.19
   9  -2   6    0.10    0.18
   9   2   7    0.56    0.22
   9  -2   7    0.67    0.21
  -9   3   7    0.63    0.18
   9  -3  -7    0.53    0.20
  -9   3   6    0.33    0.15
  -9  -3   6    0.08    0.14
   9  -3  -6    0.13    0.16
  -9   3   5    0.17    0.13
   9  -3  -5    0.06    0.13
  -9  -3   5    0.07    0.13
  -9   3   4    0.83    0.16
   9  -3  -4    1.29    0.16
  -9  -3   4    1.08    0.16
   9   3  -3    0.91    0.16
   9   3  -3    0.84    0.09
  -9   3   3    0.83    0.16
  -9  -3   3    0.69    0.14
   9  -3  -3    0.72    0.12
  -9  -3   3    0.86    0.11
   9  -3  -3    0.79    0.12
   9   3  -2    6.25    0.28
   9   3  -2    6.33    0.35
  -9   3   2    6.26    0.35
  -9   3   2    6.18    0.31
  -9  -3   2    5.75    0.23
   9  -3  -2    5.85    0.25
  -9  -3   2    5.69    0.30
   9  -3  -2    5.58    0.30
   9   3  -1    1.58    0.20
  -9   3   1    1.93    0.22
  -9   3   1    1.48    0.17
   9   3  -1    1.46    0.16
  -9  -3   1    1.43    0.17
   9  -3  -1    1.33    0.17
   9   3   0    1.71    0.20
  -9   3   0    1.21    0.16
   9   3   0    1.56    0.17
  -9  -3   0    1.30    0.16
   9  -3   0    1.40    0.16
  -9   3  -1    0.55    0.16
  -9   3  -1    0.50    0.13
   9   3   1    0.33    0.12
   9   3   1    0.43    0.14
  -9  -3  -1    0.46    0.13
   9  -3   1    0.69    0.14
  -9   3  -2    6.14    0.40
  -9   3  -2    8.14    0.35
   9   3   2    7.60    0.41
   9   3   2    7.21    0.35
   9  -3   2    7.20    0.29
   9  -3   2    6.65    0.34
  -9  -3  -2    7.41    0.34
  -9   3  -3   10.75    0.52
  -9   3  -3   11.28    0.44
   9   3   3   10.37    0.46
  -9  -3  -3   10.72    0.45
   9  -3   3   10.46    0.46
  -9  -3  -3   10.40    0.39
   9   3   4   -0.17    0.14
  -9  -3  -4    0.02    0.13
  -9  -3  -4   -0.14    0.10
   9  -3   4   -0.03    0.16
   9   3   5    3.20    0.28
  -9  -3  -5    2.98    0.24
   9  -3   5    2.96    0.26
   9   3   6    1.29    0.23
  -9  -3  -6    0.87    0.19
   9  -3   6    0.76    0.20
   9   3   7    0.13    0.21
   9  -3   7   -0.07    0.18
  -9   4   7    0.43    0.18
   9  -4  -7   -0.12    0.18
  -9   4   6    0.18    0.16
   9  -4  -6   -0.02    0.14
  -9  -4   6    0.07    0.14
  -9   4   5    0.11    0.14
  -9  -4   5    0.03    0.13
   9  -4  -5    0.00    0.12
  -9   4   4    1.94    0.20
  -9  -4   4    1.82    0.19
   9  -4  -4    1.59    0.18
   9   4  -3    0.36    0.14
  -9   4   3    0.41    0.14
   9   4  -3    0.59    0.08
  -9  -4   3    0.48    0.14
   9  -4  -3    0.50    0.11
   9  -4  -3    0.49    0.12
  -9   4   2   19.36    0.69
   9   4  -2   20.63    0.78
  -9   4   2   20.19    0.79
   9   4  -2   19.97    0.66
   9  -4  -2   20.40    0.69
  -9  -4   2   19.18    0.68
   9  -4  -2   19.16    0.65
  -9  -4   2   21.35    0.64
  -9   4   1    1.36    0.20
  -9   4   1    0.95    0.16
   9   4  -1    1.40    0.19
   9   4  -1    1.09    0.15
   9  -4  -1    1.28    0.16
  -9  -4   1    1.30    0.08
  -9  -4   1    1.08    0.16
  -9   4   0   12.24    0.48
   9   4   0   13.42    0.57
   9   4   0   12.44    0.48
  -9  -4   0   12.64    0.48
   9  -4   0   11.62    0.48
  -9   4  -1   -0.04    0.13
   9   4   1    0.09    0.12
  -9   4  -1    0.00    0.11
   9  -4   1    0.11    0.12
  -9  -4  -1    0.04    0.12
  -9   4  -2   -0.12    0.11
  -9   4  -2   -0.08    0.14
   9   4   2    0.00    0.13
  -9  -4  -2    0.02    0.06
   9  -4   2    0.25    0.13
   9  -4   2   -0.02    0.08
  -9  -4  -2    0.00    0.13
   9   4   3    1.72    0.21
  -9   4  -3    1.86    0.18
  -9   4  -3    1.70    0.25
  -9  -4  -3    2.23    0.17
   9  -4   3    1.82    0.22
  -9  -4  -3    1.97    0.21
  -9   4  -4    7.74    0.43
   9   4   4    6.78    0.38
  -9  -4  -4    7.60    0.34
  -9  -4  -4    7.26    0.38
   9  -4   4    7.62    0.38
   9   4   5    0.43    0.18
   9  -4   5    0.14    0.17
  -9  -4  -5    0.14    0.14
   9   4   6    0.18    0.18
   9  -4   6   -0.03    0.18
  -9  -4  -6   -0.21    0.15
   9   4   7    0.03    0.21
   9  -4   7    0.20    0.19
  -9   5   7    0.09    0.17
   9  -5  -7   -0.26    0.16
  -9   5   6    0.05    0.15
   9  -5  -6   -0.28    0.14
  -9  -5   6    0.01    0.14
  -9   5   5    0.69    0.16
   9  -5  -5    0.25    0.15
  -9  -5   5    0.52    0.15
   9   5  -4    2.52    0.22
  -9   5   4    2.58    0.22
  -9  -5   4    2.80    0.21
   9  -5  -4    2.27    0.20
  -9   5   3   -0.08    0.14
   9   5  -3    0.13    0.14
   9   5  -3   -0.10    0.07
  -9  -5   3    0.00    0.13
   9  -5  -3   -0.11    0.11
   9  -5  -3    0.01    0.09
  -9   5   2    3.89    0.30
   9   5  -2    3.76    0.31
  -9   5   2    3.66    0.28
   9   5  -2    3.52    0.23
  -9  -5   2    3.60    0.27
  -9  -5   2    3.83    0.20
   9  -5  -2    3.48    0.25
   9   5  -1    6.70    0.38
  -9   5   1    6.10    0.33
   9   5  -1    6.43    0.31
  -9   5   1    6.37    0.38
  -9  -5   1    6.26    0.32
  -9  -5   1    6.17    0.23
   9  -5  -1    6.56    0.33
  -9   5   0   -0.03    0.04
  -9   5   0   -0.04    0.13
   9   5   0   -0.05    0.11
   9   5   0   -0.04    0.12
  -9  -5   0    0.07    0.12
   9  -5   0    0.04    0.12
   9   5   1    0.76    0.15
   9   5   1    0.94    0.17
  -9   5  -1    0.93    0.18
  -9   5  -1    1.41    0.17
  -9  -5  -1    0.76    0.15
   9  -5   1    0.67    0.15
  -9  -5  -1    0.94    0.07
   9   5   2    1.26    0.18
  -9   5  -2    1.80    0.19
  -9   5  -2    1.59    0.22
  -9  -5  -2    1.30    0.19
  -9  -5  -2    1.63    0.12
   9  -5   2    1.34    0.18
  -9   5  -3    0.85    0.21
   9   5   3    1.16    0.20
  -9   5  -3    1.16    0.16
  -9  -5  -3    1.19    0.13
  -9  -5  -3    0.80    0.18
  -9   5  -4    0.75    0.21
   9   5   4    0.52    0.18
   9  -5   4    0.90    0.18
  -9  -5  -4    0.75    0.14
  -9  -5  -4    0.92    0.17
   9   5   5    0.36    0.20
   9  -5   5    0.41    0.19
  -9  -5  -5    0.24    0.15
   9   5   6    0.55    0.21
   9  -5   6    0.34    0.19
  -9  -5  -6    0.60    0.17
  -9   6   7    0.14    0.17
   9  -6  -7    0.09    0.20
  -9   6   6    0.14    0.16
  -9  -6   6    0.13    0.14
   9  -6  -6    0.10    0.16
  -9   6   5    0.54    0.17
  -9  -6   5    0.24    0.14
   9  -6  -5    0.45    0.16
  -9   6   4    3.78    0.26
   9   6  -4    3.30    0.27
  -9  -6   4    3.28    0.25
   9  -6  -4    2.94    0.24
   9   6  -3    0.62    0.17
  -9   6   3    0.56    0.17
   9  -6  -3    0.72    0.12
  -9  -6   3    0.48    0.15
   9  -6  -3    0.93    0.15
   9   6  -2    0.39    0.17
  -9   6   2    0.42    0.16
   9   6  -2    0.38    0.12
  -9  -6   2    0.39    0.14
   9  -6  -2    0.33    0.15
  -9  -6   2    0.40    0.09
   9   6  -1   10.29    0.48
  -9   6   1    9.58    0.42
   9   6  -1    9.42    0.40
  -9  -6   1    9.75    0.41
  -9  -6   1    9.78    0.34
   9  -6  -1    9.56    0.42
   9   6   0    0.22    0.15
  -9   6   0    0.22    0.09
   9   6   0    0.38    0.13
  -9   6   0    0.32    0.14
  -9  -6   0    0.23    0.13
   9  -6   0    0.28    0.13
  -9   6  -1    0.11    0.13
  -9   6  -1   -0.08    0.15
   9   6   1    0.02    0.12
   9   6   1    0.20    0.13
   9  -6   1   -0.10    0.12
  -9  -6  -1   -0.14    0.13
  -9  -6  -1    0.06    0.05
   9   6   2    1.41    0.20
  -9   6  -2    1.71    0.23
  -9   6  -2    1.67    0.19
  -9  -6  -2    1.83    0.20
   9  -6   2    1.17    0.19
  -9  -6  -2    1.90    0.14
  -9   6  -3    2.38    0.27
   9   6   3    2.44    0.24
  -9   6  -3    2.01    0.20
   9  -6   3    2.22    0.23
  -9  -6  -3    2.13    0.22
  -9  -6  -3    2.26    0.17
   9   6   4   -0.09    0.15
  -9   6  -4    0.45    0.21
  -9  -6  -4    0.37    0.13
  -9  -6  -4    0.48    0.17
   9  -6   4    0.22    0.17
  -9  -6  -4    0.38    0.15
   9   6   5    0.43    0.20
  -9   6  -5    0.26    0.19
  -9  -6  -5    0.24    0.15
   9  -6   5    0.36    0.18
   9   6   6    0.74    0.23
   9  -6   6    0.95    0.22
  -9   7   7    0.63    0.21
   9  -7  -7    0.55    0.21
  -9   7   6    0.03    0.17
   9  -7  -6    0.16    0.17
  -9  -7   6    0.09    0.15
   9   7  -5   -0.16    0.12
  -9   7   5   -0.13    0.16
   9  -7  -5    0.05    0.14
  -9  -7   5    0.11    0.14
   9   7  -4    1.54    0.19
  -9   7   4    1.22    0.19
  -9  -7   4    1.34    0.18
   9  -7  -4    1.18    0.17
  -9   7   3   -0.26    0.14
   9   7  -3   -0.23    0.15
  -9  -7   3   -0.30    0.13
   9  -7  -3   -0.07    0.13
   9   7  -2    7.04    0.40
  -9   7   2    6.19    0.36
   9   7  -2    6.39    0.31
  -9  -7   2    6.93    0.30
   9  -7  -2    7.49    0.37
  -9  -7   2    6.56    0.34
   9   7  -1    0.52    0.14
  -9   7   1    0.46    0.16
   9   7  -1    0.50    0.17
  -9  -7   1    0.65    0.15
  -9  -7   1    0.51    0.09
   9  -7  -1    0.69    0.16
  -9   7   0    1.45    0.19
   9   7   0    1.70    0.18
   9   7   0    1.59    0.21
   9  -7   0    1.61    0.19
  -9  -7   0    1.37    0.18
  -9   7  -1    3.01    0.28
  -9   7  -1    3.04    0.24
   9   7   1    2.83    0.24
   9  -7   1    2.67    0.23
  -9  -7  -1    2.85    0.24
  -9   7  -2   11.16    0.46
   9   7   2    9.65    0.46
  -9   7  -2   10.91    0.54
   9  -7   2   11.10    0.46
  -9  -7  -2   10.44    0.39
  -9  -7  -2   11.03    0.46
  -9   7  -3    3.70    0.33
  -9   7  -3    3.87    0.28
   9   7   3    3.50    0.29
  -9  -7  -3    4.10    0.31
  -9  -7  -3    3.94    0.23
   9  -7   3    3.88    0.28
  -9   7  -4   -0.10    0.18
   9   7   4    0.18    0.17
  -9  -7  -4    0.23    0.16
  -9  -7  -4    0.23    0.16
   9  -7   4   -0.01    0.15
  -9  -7  -4    0.19    0.13
   9   7   5    1.11    0.24
  -9   7  -5    1.19    0.24
   9  -7   5    1.16    0.22
  -9  -7  -5    1.17    0.19
   9   7   6    0.78    0.24
   9  -7   6    1.19    0.24
   9  -8  -7    0.24    0.21
  -9   8   6   -0.01    0.18
   9  -8  -6   -0.01    0.17
  -9  -8   6    0.21    0.16
   9   8  -5    0.09    0.13
  -9   8   5    0.22    0.17
  -9  -8   5   -0.05    0.15
   9  -8  -5    0.01    0.14
  -9   8   4   -0.14    0.16
   9   8  -4    0.13    0.15
  -9  -8   4   -0.22    0.14
   9  -8  -4    0.21    0.12
   9   8  -3    0.58    0.17
  -9   8   3    0.41    0.18
  -9  -8   3    0.11    0.15
   9  -8  -3    0.44    0.15
   9   8  -2    6.60    0.31
   9   8  -2    6.86    0.41
  -9   8   2    5.76    0.35
   9  -8  -2    6.49    0.35
  -9  -8   2    5.72    0.33
   9   8  -1    1.44    0.17
  -9   8   1    0.99    0.19
   9  -8  -1    1.60    0.20
  -9  -8   1    1.48    0.19
   9   8   0    4.24    0.28
  -9   8   0    4.51    0.30
   9  -8   0    4.36    0.30
  -9  -8   0    4.26    0.29
  -9   8  -1    0.39    0.16
   9   8   1    0.55    0.16
  -9  -8  -1    0.54    0.17
   9  -8   1    0.68    0.17
   9   8   2    0.27    0.16
  -9   8  -2    0.23    0.19
  -9   8  -2    0.34    0.15
  -9  -8  -2    0.30    0.16
   9  -8   2    0.15    0.15
  -9  -8  -2    0.30    0.09
  -9   8  -3    0.91    0.16
  -9   8  -3    0.88    0.22
   9   8   3    0.96    0.20
  -9  -8  -3    1.07    0.14
  -9  -8  -3    1.34    0.21
   9  -8   3    0.94    0.19
  -9   8  -4    3.18    0.32
   9   8   4    3.13    0.30
  -9  -8  -4    3.69    0.26
   9  -8   4    3.09    0.27
  -9  -8  -4    3.45    0.27
  -9   8  -5    0.17    0.21
   9   8   5    0.13    0.19
   9  -8   5    0.32    0.19
   9   8   6   -0.03    0.22
  -9   8  -6   -0.19    0.18
   9  -8   6    0.04    0.19
  -9   9   6    0.11    0.19
   9  -9  -6   -0.04    0.16
  -9  -9   6    0.10    0.15
   9   9  -5   -0.04    0.14
  -9   9   5    0.00    0.17
  -9  -9   5    0.26    0.16
   9  -9  -5    0.09    0.16
  -9   9   4    0.72    0.19
   9  -9  -4    0.46    0.15
  -9  -9   4    0.46    0.17
   9   9  -3    1.90    0.24
  -9   9   3    1.91    0.23
  -9  -9   3    1.70    0.21
   9  -9  -3    1.87    0.21
   9   9  -2    2.78    0.20
  -9   9   2    2.48    0.25
   9  -9  -2    2.78    0.24
  -9  -9   2    2.01    0.23
   9   9  -1    4.07    0.28
  -9   9   1    4.04    0.31
  -9  -9   1    3.56    0.28
   9  -9  -1    4.41    0.30
  -9   9   0    2.35    0.24
   9   9   0    2.22    0.22
   9  -9   0    2.45    0.24
  -9  -9   0    2.12    0.23
  -9   9  -1    0.38    0.17
   9   9   1    0.47    0.17
   9  -9   1    0.25    0.16
  -9  -9  -1    0.09    0.16
  -9   9  -2    0.19    0.15
  -9   9  -2    0.04    0.18
   9   9   2    0.19    0.17
  -9  -9  -2    0.10    0.17
  -9  -9  -2    0.08    0.09
   9  -9   2    0.35    0.17
   9   9   3   -0.07    0.16
  -9   9  -3    0.08    0.19
   9  -9   3    0.16    0.17
  -9  -9  -3    0.20    0.18
  -9  -9  -3    0.09    0.11
  -9  -9  -3    0.15    0.16
  -9   9  -4    0.78    0.23
   9   9   4    0.51    0.21
  -9  -9  -4    1.03    0.20
   9  -9   4    0.67    0.19
  -9  -9  -4    0.77    0.15
  -9   9  -5    0.23    0.21
   9   9   5   -0.03    0.19
   9  -9   5    0.08    0.19
  -9   9  -6    0.33    0.21
   9   9   6    0.17    0.22
   9  -9   6    0.15    0.20
  -9  10   6    0.19    0.20
   9 -10  -6    0.08    0.19
  -9 -10   6    0.17    0.17
  -9  10   5    0.09    0.19
   9  10  -5   -0.19    0.14
  -9 -10   5    0.24    0.17
   9 -10  -5    0.12    0.16
   9  10  -4    1.44    0.22
  -9  10   4    1.25    0.22
  -9 -10   4    1.44    0.21
   9  10  -3    0.03    0.16
  -9  10   3    0.04    0.17
  -9 -10   3   -0.19    0.15
   9 -10  -3    0.23    0.16
  -9  10   2    0.73    0.20
   9 -10  -2    0.37    0.17
  -9 -10   2    0.21    0.17
   9  10  -1    0.72    0.16
  -9  10   1    0.47    0.19
  -9 -10   1    0.84    0.19
   9 -10  -1    0.82    0.19
   9  10   0    0.68    0.18
  -9  10   0    0.35    0.19
   9 -10   0    0.20    0.16
  -9 -10   0    0.27    0.18
   9  10   1    1.22    0.20
  -9  10  -1    1.38    0.22
  -9 -10  -1    1.29    0.22
   9 -10   1    1.39    0.21
   9  10   2    0.83    0.21
  -9  10  -2    0.93    0.18
   9 -10   2    1.21    0.21
  -9 -10  -2    1.21    0.22
  -9  10  -3    1.73    0.27
   9  10   3    1.91    0.25
  -9 -10  -3    1.78    0.23
  -9 -10  -3    1.66    0.24
  -9 -10  -3    1.57    0.17
   9 -10   3    1.84    0.24
  -9  10  -4    0.14    0.22
   9  10   4    0.21    0.20
  -9 -10  -4    0.09    0.18
   9 -10   4   -0.04    0.17
   9  10   5   -0.11    0.20
  -9  10  -5    0.02    0.21
   9 -10   5    0.12    0.20
   9  11  -6   -0.25    0.13
  -9  11   6    0.00    0.21
   9 -11  -6   -0.07    0.19
  -9 -11   6    0.14    0.18
   9  11  -5    0.07    0.17
  -9  11   5   -0.13    0.18
   9 -11  -5    0.05    0.16
  -9 -11   5   -0.01    0.17
   9  11  -4    0.90    0.20
  -9  11   4    0.62    0.20
  -9 -11   4    0.93    0.20
  -9  11   3    0.22    0.20
  -9 -11   3    0.24    0.18
   9 -11  -3    0.54    0.19
  -9  11   2    5.11    0.37
  -9 -11   2    4.33    0.34
   9 -11  -2    5.54    0.35
  -9  11   1    0.35    0.19
   9  11  -1    0.26    0.15
   9 -11  -1    0.26    0.17
  -9 -11   1    0.31    0.17
   9  11   0    0.20    0.16
  -9  11   0   -0.20    0.17
  -9 -11   0    0.08    0.17
   9 -11   0    0.09    0.17
   9  11   1    5.93    0.36
  -9  11  -1    6.11    0.39
  -9 -11  -1    5.31    0.36
   9 -11   1    5.41    0.36
   9  11   2    3.07    0.29
  -9  11  -2    2.73    0.26
  -9 -11  -2    2.34    0.28
  -9 -11  -2    2.67    0.28
   9 -11   2    2.84    0.28
   9  11   3   -0.15    0.20
  -9  11  -3   -0.12    0.21
  -9 -11  -3    0.15    0.12
  -9 -11  -3    0.25    0.19
   9 -11   3    0.13    0.17
   9  11   4    0.15    0.22
  -9  11  -4   -0.14    0.20
  -9 -11  -4    0.24    0.20
   9 -11   4    0.05    0.19
  -9  11  -5    0.25    0.23
   9  11   5    0.08    0.23
   9 -11   5    0.07    0.21
  -9  12   5   -0.07    0.21
   9 -12  -5   -0.04    0.16
  -9 -12   5    0.11    0.18
   9  12  -4   -0.19    0.17
  -9  12   4    0.15    0.20
  -9 -12   4   -0.10    0.17
  -9  12   3    0.39    0.20
  -9 -12   3   -0.04    0.18
   9 -12  -3    0.02    0.18
  -9  12   2    0.60    0.21
  -9 -12   2    0.69    0.20
   9 -12  -2    1.04    0.21
  -9  12   1    1.23    0.24
   9  12  -1    0.84    0.19
  -9 -12   1    0.54    0.20
   9 -12  -1    1.21    0.23
  -9  12   0    0.54    0.21
   9  12   0    0.35    0.18
  -9 -12   0    0.27    0.20
   9 -12   0    0.93    0.21
  -9  12  -1    0.33    0.20
   9  12   1    0.13    0.18
   9 -12   1   -0.09    0.17
  -9 -12  -1    0.09    0.20
  -9  12  -2   -0.28    0.16
   9  12   2   -0.18    0.18
  -9 -12  -2    0.05    0.20
  -9 -12  -2    0.47    0.21
   9 -12   2    0.02    0.18
   9  12   3    0.67    0.22
   9 -12   3    0.13    0.18
  -9 -12  -3    0.11    0.19
   9  12   4    1.87    0.28
   9 -12   4    2.09    0.27
   9  12   5    0.10    0.22
  -9  13   5   -0.17    0.21
   9  13  -5   -0.05    0.18
   9 -13  -5    0.08    0.18
  -9 -13   5    0.16    0.19
   9  13  -4    0.03    0.19
  -9  13   4    0.04    0.20
  -9 -13   4   -0.08    0.18
  -9  13   3    1.53    0.26
  -9 -13   3    1.45    0.24
   9 -13  -3    1.60    0.24
  -9  13   2    0.35    0.22
  -9 -13   2    0.76    0.23
   9 -13  -2    0.48    0.22
  -9  13   1   -0.07    0.21
   9 -13  -1    0.18    0.20
  -9 -13   1    0.26    0.20
  -9  13   0    1.70    0.27
   9  13   0    2.07    0.25
   9 -13   0    1.98    0.27
  -9 -13   0    1.52    0.26
   9  13   1    0.15    0.21
  -9  13  -1    0.14    0.20
  -9 -13  -1    0.71    0.24
  -9 -13  -1    0.19    0.19
   9 -13   1    0.08    0.19
   9  13   2   -0.19    0.20
   9 -13   2    0.30    0.21
  -9 -13  -2    0.14    0.20
   9  13   3    0.11    0.21
  -9 -13  -3    0.20    0.22
   9 -13   3    0.13    0.20
   9  13   4    0.41    0.25
   9 -13   4    0.36    0.21
  -9  14   4    0.57    0.24
  -9 -14   4    0.17    0.20
  -9  14   3    0.22    0.22
   9 -14  -3    0.05    0.20
  -9 -14   3    0.10    0.21
  -9  14   2    0.50    0.23
  -9 -14   2    0.15    0.22
   9 -14  -2    0.41    0.23
  -9  14   1   -0.07    0.22
  -9 -14   1    0.42    0.22
   9 -14  -1    0.26    0.22
  -9  14   0    0.76    0.23
   9  14   0    1.04    0.23
  -9 -14   0    1.10    0.24
   9 -14   0    0.76    0.23
  -9 -14   0    0.85    0.24
   9  14   1    0.71    0.23
  -9  14  -1    0.59    0.23
  -9 -14  -1    0.91    0.25
  -9 -14  -1    0.68    0.24
   9 -14   1    0.75    0.24
   9  14   2    0.56    0.23
  -9 -14  -2    0.33    0.22
   9 -14   2    0.40    0.21
   9  14   3    1.32    0.27
  -9 -14  -3    0.77    0.25
   9 -14   3    1.39    0.26
  -9  15   3    0.09    0.23
  -9 -15   3    0.51    0.22
  -9 -15   3    0.18    0.22
  -9  15   2    1.97    0.30
   9 -15  -2    1.90    0.30
  -9 -15   2    1.75    0.27
  -9 -15   2    1.59    0.27
  -9  15   1    1.09    0.27
  -9 -15   1    1.26    0.24
   9 -15  -1    0.94    0.25
  -9 -15   1    0.71    0.25
  -9  15   0    0.28    0.23
   9  15   0    0.38    0.21
  -9 -15   0    0.19    0.23
   9 -15   0   -0.01    0.22
  -9 -15   0   -0.05    0.21
  -9  15  -1    2.09    0.30
   9  15   1    2.87    0.32
   9 -15   1    2.13    0.29
  -9 -15  -1    1.56    0.27
   9  15   2   -0.10    0.22
   9 -15   2   -0.33    0.21
  -9 -15  -2    0.01    0.22
   9  15   3    0.05    0.24
   9 -15   3   -0.08    0.22
  -9 -15  -3    0.34    0.25
  -9  16   2    0.23    0.25
  -9 -16   2    0.01    0.22
  -9 -16   2    0.25    0.23
   9 -16  -2    0.10    0.24
  -9  16   1    0.19    0.25
   9 -16  -1    0.40    0.24
  -9 -16   1    0.39    0.24
  -9 -16   1    0.24    0.24
  -9  16   0   -0.10    0.25
   9 -16   0   -0.14    0.22
  -9 -16   0   -0.10    0.21
   9  16   1    0.30    0.24
   9 -16   1   -0.27    0.23
  -9 -16  -1    0.02    0.24
   9 -16   2   -0.25    0.21
 -10   0   7   -0.10    0.17
  10   0  -7   -0.21    0.18
 -10   0   6    0.36    0.17
  10   0  -6    0.62    0.18
  10   0  -5    0.05    0.12
 -10   0   5   -0.01    0.14
  10   0  -4    0.71    0.13
 -10   0   4    0.51    0.15
  10   0  -3    1.60    0.18
  10   0  -2   31.70    0.98
 -10   0   2   31.39    1.04
  10   0  -2   33.42    1.03
 -10   0   2   32.54    1.17
 -10   0   1   -0.14    0.14
  10   0  -1   -0.03    0.12
 -10   0   1    0.06    0.15
 -10   0   0   11.82    0.48
 -10   0   0   12.66    0.56
  10   0   0   11.78    0.48
  10   0   1    0.14    0.13
 -10   0  -1    0.17    0.13
  10   0   1    0.15    0.14
  10   0   2   -0.09    0.13
 -10   0  -2    0.04    0.13
 -10   0  -3   -0.29    0.13
  10   0   3   -0.05    0.15
 -10   0  -4    0.00    0.12
  10   0   4    0.06    0.15
  10   0   5   -0.26    0.16
  10   0   6    3.72    0.32
 -10   1   7    0.06    0.17
  10   1  -7    0.22    0.20
  10  -1  -7    0.21    0.20
 -10  -1   7    0.27    0.17
 -10   1   6    0.02    0.16
  10   1  -6    0.14    0.17
  10  -1  -6    0.32    0.16
 -10  -1   6   -0.12    0.15
  10   1  -5    0.24    0.14
 -10   1   5    0.30    0.16
  10  -1  -5    0.24    0.14
 -10  -1   5    0.29    0.15
  10   1  -4    0.00    0.11
 -10   1   4    0.13    0.14
  10  -1  -4    0.00    0.11
 -10  -1   4    0.13    0.14
  10   1  -3   33.60    1.05
  10   1  -3   35.45    1.03
 -10   1   3   31.98    1.08
  10  -1  -3   34.09    1.05
  10  -1  -3   32.67    1.06
 -10  -1   3   33.68    1.08
  10   1  -2    1.48    0.17
 -10   1   2    0.95    0.19
 -10   1   2    1.64    0.24
  10  -1  -2    1.05    0.16
  10  -1  -2    1.41    0.12
 -10  -1   2    1.10    0.19
 -10   1   1   12.22    0.50
  10   1  -1   12.59    0.57
  10   1  -1   13.43    0.50
 -10   1   1   13.29    0.61
  10  -1  -1   12.90    0.40
  10  -1  -1   12.38    0.49
 -10  -1   1   12.80    0.50
 -10   1   0    5.17    0.36
  10   1   0    7.62    0.40
  10   1   0    6.54    0.33
 -10   1   0    6.81    0.34
 -10  -1   0    6.75    0.33
  10  -1   0    7.41    0.34
  10   1   1    3.03    0.23
 -10   1  -1    3.17    0.24
 -10   1  -1    3.63    0.28
  10   1   1    2.75    0.26
  10  -1   1    3.32    0.25
 -10  -1  -1    3.08    0.24
 -10   1  -2    2.17    0.21
  10   1   2    1.67    0.20
 -10   1  -2    2.28    0.25
  10  -1   2    1.97    0.21
 -10  -1  -2    2.20    0.21
  10  -1   2    2.15    0.13
 -10   1  -3    6.79    0.34
  10   1   3    6.47    0.35
  10  -1   3    6.28    0.36
 -10  -1  -3    5.89    0.32
  10   1   4    0.23    0.16
 -10   1  -4    0.16    0.12
  10  -1   4    0.24    0.16
 -10  -1  -4    0.27    0.13
  10   1   5    0.56    0.20
  10  -1   5    0.37    0.19
  10   1   6    0.14    0.20
  10  -1   6    0.06    0.19
 -10   2   7    0.11    0.17
  10  -2  -7    0.09    0.19
 -10   2   6    0.30    0.17
  10  -2  -6    0.11    0.16
 -10  -2   6   -0.08    0.15
 -10   2   5    0.19    0.15
 -10  -2   5    0.11    0.15
  10  -2  -5    0.10    0.13
 -10   2   4    0.61    0.16
 -10  -2   4    0.36    0.15
  10  -2  -4    0.69    0.14
  10   2  -3    0.40    0.11
 -10   2   3   -0.62    0.17
  10  -2  -3    0.04    0.11
 -10  -2   3    0.19    0.16
  10  -2  -3   -0.09    0.13
 -10   2   2    0.38    0.18
  10   2  -2   -0.03    0.12
  10   2  -2   -0.03    0.15
 -10   2   2    0.03    0.15
  10  -2  -2    0.25    0.08
  10  -2  -2    0.31    0.14
 -10  -2   2    0.16    0.14
 -10   2   1   31.63    1.10
  10   2  -1   29.01    0.94
 -10   2   1   27.73    0.95
  10   2  -1   30.26    1.08
  10  -2  -1   27.97    0.95
  10  -2  -1   29.07    0.88
 -10  -2   1   28.51    0.95
 -10   2   0    0.01    0.13
  10   2   0    0.11    0.12
 -10   2   0   -0.02    0.14
  10   2   0    0.25    0.14
  10  -2   0    0.08    0.13
 -10  -2   0    0.15    0.14
 -10   2  -1    0.75    0.19
  10   2   1    0.78    0.17
  10   2   1    0.80    0.16
 -10   2  -1    1.11    0.17
  10  -2   1    1.14    0.08
  10  -2   1    0.90    0.16
 -10  -2  -1    0.91    0.16
  10   2   2   -0.08    0.13
 -10   2  -2    0.08    0.14
 -10   2  -2    0.07    0.13
  10  -2   2   -0.05    0.13
 -10  -2  -2   -0.13    0.13
  10  -2   2   -0.06    0.06
 -10   2  -3   -0.09    0.13
 -10   2  -3   -0.02    0.16
  10   2   3    0.05    0.15
 -10  -2  -3    0.08    0.14
  10  -2   3   -0.13    0.14
  10   2   4   -0.04    0.15
 -10  -2  -4    0.15    0.14
  10  -2   4    0.06    0.16
  10   2   5    2.90    0.29
  10  -2   5    3.19    0.28
  10   2   6    0.18    0.19
  10  -2   6    0.40    0.20
 -10   3   7    0.25    0.18
  10  -3  -7    0.00    0.18
 -10   3   6    0.12    0.17
 -10  -3   6    0.05    0.15
  10  -3  -6    0.07    0.15
 -10   3   5    0.09    0.16
 -10  -3   5    0.07    0.14
  10  -3  -5   -0.02    0.12
 -10   3   4    0.26    0.14
 -10  -3   4    0.29    0.14
  10  -3  -4    0.22    0.12
 -10   3   3   17.38    0.67
  10   3  -3   19.65    0.61
 -10  -3   3   18.89    0.67
  10  -3  -3   18.38    0.65
  10  -3  -3   20.18    0.65
  10   3  -2    3.93    0.33
 -10   3   2    4.20    0.30
 -10   3   2    3.78    0.32
  10   3  -2    3.66    0.25
  10  -3  -2    3.98    0.22
 -10  -3   2    3.99    0.28
  10  -3  -2    4.11    0.28
  10   3  -1    0.24    0.16
  10   3  -1    0.45    0.14
 -10   3   1    0.36    0.16
 -10   3   1    0.36    0.18
  10  -3  -1    0.52    0.15
 -10  -3   1    0.28    0.15
 -10   3   0    4.13    0.27
  10   3   0    3.99    0.28
  10   3   0    3.93    0.29
 -10  -3   0    3.86    0.26
  10  -3   0    3.84    0.27
 -10   3  -1    7.70    0.36
 -10   3  -1    7.96    0.42
  10   3   1    7.65    0.37
  10   3   1    7.34    0.41
 -10  -3  -1    7.36    0.36
  10  -3   1    7.74    0.28
  10  -3   1    7.71    0.37
 -10   3  -2    0.55    0.19
  10   3   2    0.50    0.15
 -10   3  -2    0.46    0.14
 -10  -3  -2    0.36    0.15
  10  -3   2    0.47    0.09
  10  -3   2    0.29    0.15
  10   3   3    0.83    0.18
 -10   3  -3    1.23    0.18
 -10   3  -3    1.66    0.24
  10  -3   3    1.12    0.19
 -10  -3  -3    1.15    0.18
  10   3   4    0.50    0.18
  10  -3   4    0.59    0.17
 -10  -3  -4    0.34    0.15
  10   3   5    0.17    0.19
  10  -3   5    0.59    0.20
  10   3   6    0.29    0.22
  10  -3   6    0.13    0.19
 -10   4   7    0.20    0.18
  10  -4  -7    0.11    0.20
 -10   4   6    0.75    0.19
  10  -4  -6    0.62    0.18
 -10  -4   6    0.73    0.18
 -10   4   5    0.14    0.16
 -10  -4   5    0.04    0.15
  10  -4  -5    0.10    0.14
 -10   4   4    0.28    0.15
  10  -4  -4   -0.02    0.11
 -10  -4   4    0.05    0.14
  10   4  -3    5.57    0.37
 -10   4   3    6.44    0.35
  10  -4  -3    6.88    0.33
  10  -4  -3    5.25    0.29
 -10  -4   3    4.92    0.32
  10   4  -2   17.63    0.73
 -10   4   2   16.89    0.65
  10   4  -2   17.63    0.62
 -10  -4   2   17.97    0.56
 -10  -4   2   16.61    0.64
  10  -4  -2   17.84    0.60
  10  -4  -2   19.68    0.65
 -10   4   1    0.69    0.19
 -10   4   1    0.38    0.16
  10   4  -1    0.60    0.15
  10   4  -1    0.34    0.17
  10  -4  -1    0.65    0.15
 -10  -4   1    0.38    0.15
 -10   4   0    6.70    0.34
  10   4   0    6.02    0.32
  10   4   0    6.03    0.38
 -10  -4   0    6.26    0.33
  10  -4   0    6.25    0.34
 -10   4  -1    0.04    0.14
  10   4   1    0.09    0.13
 -10   4  -1    0.28    0.14
  10   4   1   -0.01    0.13
  10  -4   1    0.31    0.14
 -10  -4  -1   -0.10    0.13
 -10   4  -2    1.12    0.22
 -10   4  -2    0.78    0.16
  10   4   2    0.80    0.18
 -10  -4  -2    0.96    0.17
  10  -4   2    0.86    0.17
 -10   4  -3    0.16    0.19
  10   4   3   -0.03    0.15
 -10   4  -3   -0.08    0.13
 -10  -4  -3    0.03    0.08
  10  -4   3    0.03    0.15
 -10  -4  -3   -0.21    0.14
 -10   4  -4   -0.08    0.18
  10   4   4    0.04    0.16
 -10  -4  -4   -0.10    0.10
  10  -4   4    0.10    0.16
 -10  -4  -4   -0.16    0.15
  10   4   5    0.19    0.19
  10  -4   5    0.05    0.18
  10   4   6    1.34    0.25
  10  -4   6    1.40    0.24
 -10   5   7    0.03    0.18
  10  -5  -7    0.29    0.21
 -10   5   6    0.44    0.18
 -10  -5   6    0.21    0.15
  10  -5  -6    0.41    0.18
 -10   5   5    0.33    0.16
 -10  -5   5    0.29    0.15
  10  -5  -5    0.19    0.14
 -10   5   4    0.56    0.17
  10   5  -4    0.68    0.17
 -10  -5   4    0.56    0.16
  10  -5  -4    0.64    0.15
 -10   5   3   14.68    0.58
  10   5  -3   14.23    0.62
  10  -5  -3   13.82    0.53
  10  -5  -3   15.21    0.55
 -10  -5   3   14.56    0.56
  10   5  -2   11.29    0.54
  10   5  -2   11.05    0.44
 -10   5   2   11.14    0.47
 -10  -5   2   10.24    0.46
  10  -5  -2   12.13    0.47
 -10   5   1    7.42    0.43
 -10   5   1    7.41    0.38
  10   5  -1    8.04    0.44
  10   5  -1    7.63    0.37
  10  -5  -1    7.12    0.37
 -10  -5   1    8.23    0.26
 -10   5   0    0.08    0.14
  10   5   0    0.06    0.13
 -10   5   0    0.03    0.04
 -10  -5   0    0.08    0.14
  10  -5   0   -0.05    0.13
 -10   5  -1    0.28    0.15
  10   5   1    0.54    0.15
 -10   5  -1    0.63    0.19
 -10  -5  -1    0.32    0.15
  10  -5   1    0.63    0.16
 -10   5  -2    2.96    0.24
 -10   5  -2    2.81    0.28
  10   5   2    2.87    0.26
  10  -5   2    2.81    0.25
 -10  -5  -2    2.88    0.25
 -10  -5  -2    2.84    0.15
 -10   5  -3    3.92    0.35
  10   5   3    3.33    0.29
 -10   5  -3    3.71    0.26
 -10  -5  -3    3.44    0.20
 -10  -5  -3    3.76    0.28
  10  -5   3    3.83    0.28
  10   5   4    0.88    0.20
 -10   5  -4    0.73    0.21
 -10  -5  -4    0.74    0.18
  10  -5   4    0.86    0.20
  10   5   5    0.03    0.19
  10  -5   5    0.22    0.19
  10   5   6    1.08    0.25
  10  -5   6    1.13    0.23
 -10   6   7   -0.04    0.19
  10  -6  -7   -0.05    0.19
 -10   6   6    0.00    0.17
 -10  -6   6    0.00    0.16
  10  -6  -6    0.11    0.16
 -10   6   5    1.47    0.21
  10  -6  -5    1.24    0.20
 -10  -6   5    1.22    0.19
  10   6  -4    0.75    0.17
 -10   6   4    0.61    0.17
 -10  -6   4    0.44    0.16
  10  -6  -4    0.45    0.13
 -10   6   3    0.28    0.17
  10   6  -3   -0.01    0.15
  10  -6  -3    0.32    0.12
  10  -6  -3    0.15    0.13
 -10  -6   3   -0.03    0.15
  10   6  -2    1.13    0.16
 -10   6   2    1.16    0.19
  10   6  -2    1.18    0.21
  10  -6  -2    1.06    0.18
 -10  -6   2    1.04    0.19
  10   6  -1   16.33    0.72
 -10   6   1   16.63    0.64
  10   6  -1   17.86    0.63
  10  -6  -1   18.02    0.65
 -10   6   0    0.16    0.15
  10   6   0    0.38    0.15
 -10   6   0    0.02    0.07
  10   6   0    0.04    0.16
  10  -6   0    0.26    0.15
 -10  -6   0    0.32    0.15
 -10   6  -1    1.03    0.22
 -10   6  -1    1.21    0.19
  10   6   1    1.15    0.18
 -10  -6  -1    1.00    0.18
  10  -6   1    0.95    0.18
 -10   6  -2    0.39    0.19
  10   6   2    0.02    0.16
 -10   6  -2    0.65    0.17
 -10  -6  -2    0.30    0.16
  10  -6   2    0.59    0.17
 -10  -6  -2    0.41    0.08
  10   6   3   -0.02    0.16
 -10   6  -3    0.27    0.14
 -10   6  -3   -0.07    0.18
 -10  -6  -3   -0.19    0.15
  10  -6   3   -0.10    0.14
  10   6   4    0.45    0.19
 -10   6  -4    0.08    0.21
  10  -6   4    0.51    0.19
 -10  -6  -4    0.31    0.17
 -10   6  -5    0.19    0.21
  10   6   5    0.06    0.19
  10  -6   5    0.32    0.20
  10   6   6    0.65    0.24
  10  -6   6    0.53    0.22
 -10   7   6    0.02    0.18
 -10  -7   6    0.10    0.16
  10  -7  -6   -0.12    0.16
 -10   7   5    0.23    0.18
 -10  -7   5    0.04    0.16
  10  -7  -5    0.16    0.15
 -10   7   4    0.37    0.18
  10   7  -4    0.65    0.18
 -10  -7   4    0.51    0.17
  10  -7  -4    0.37    0.14
  10   7  -3    3.07    0.28
 -10   7   3    2.70    0.26
 -10  -7   3    2.63    0.24
  10  -7  -3    2.94    0.23
  10  -7  -3    2.52    0.20
  10   7  -2    3.46    0.26
  10   7  -2    4.75    0.37
 -10   7   2    4.03    0.30
 -10  -7   2    3.42    0.27
  10  -7  -2    4.48    0.29
  10   7  -1    1.95    0.20
 -10   7   1    1.92    0.23
  10   7  -1    2.06    0.25
 -10  -7   1    2.39    0.23
  10  -7  -1    2.18    0.23
 -10   7   0    1.16    0.19
  10   7   0    0.82    0.17
 -10  -7   0    1.10    0.19
  10  -7   0    0.91    0.19
  10   7   1    3.15    0.26
 -10   7  -1    2.95    0.26
 -10   7  -1    3.45    0.32
  10  -7   1    2.92    0.26
 -10  -7  -1    2.85    0.26
 -10  -7  -1    3.17    0.15
 -10   7  -2    0.11    0.19
  10   7   2    0.16    0.16
 -10   7  -2   -0.02    0.14
  10  -7   2   -0.04    0.15
 -10  -7  -2    0.07    0.07
 -10  -7  -2   -0.02    0.16
 -10   7  -3    0.13    0.15
 -10   7  -3   -0.07    0.18
  10   7   3   -0.12    0.17
  10  -7   3   -0.13    0.15
 -10  -7  -3   -0.07    0.17
 -10   7  -4    0.72    0.23
  10   7   4    1.13    0.22
  10  -7   4    0.43    0.18
 -10  -7  -4    0.49    0.19
 -10  -7  -4    0.59    0.18
  10   7   5    1.65    0.27
 -10   7  -5    1.54    0.27
  10  -7   5    1.93    0.26
  10   7   6    0.01    0.22
  10  -7   6   -0.03    0.20
  10  -8  -6    0.55    0.20
 -10  -8   6    0.52    0.19
  10   8  -5    0.39    0.15
 -10   8   5    0.24    0.18
 -10  -8   5    0.20    0.16
  10  -8  -5   -0.01    0.15
 -10   8   4   -0.01    0.16
  10   8  -4    0.11    0.17
 -10  -8   4   -0.15    0.15
  10  -8  -4   -0.01    0.13
 -10   8   3    2.78    0.27
  10   8  -3    1.85    0.26
 -10  -8   3    2.57    0.25
  10  -8  -3    3.21    0.25
  10   8  -2    3.55    0.27
 -10   8   2    3.64    0.30
  10   8  -2    3.79    0.33
  10  -8  -2    4.52    0.30
 -10  -8   2    3.35    0.27
 -10   8   1    0.88    0.20
  10   8  -1    1.16    0.22
  10   8  -1    1.36    0.18
 -10  -8   1    1.07    0.19
  10  -8  -1    1.39    0.20
  10   8   0    2.24    0.23
 -10   8   0    1.84    0.23
 -10  -8   0    1.70    0.23
  10  -8   0    1.81    0.23
 -10   8  -1    1.94    0.23
  10   8   1    1.88    0.23
 -10  -8  -1    1.53    0.22
  10  -8   1    1.70    0.22
  10   8   2    1.33    0.21
 -10   8  -2    1.22    0.24
 -10   8  -2    0.92    0.19
  10  -8   2    1.06    0.20
 -10  -8  -2    1.17    0.21
 -10   8  -3    0.18    0.15
  10   8   3   -0.16    0.17
 -10   8  -3    0.18    0.20
  10  -8   3    0.18    0.17
 -10  -8  -3   -0.01    0.18
  10   8   4    0.34    0.21
 -10   8  -4    0.21    0.22
  10  -8   4    0.38    0.20
 -10  -8  -4    0.37    0.19
 -10  -8  -4    0.13    0.17
 -10   8  -5    0.06    0.22
  10   8   5    0.07    0.21
  10  -8   5    0.25    0.19
 -10   9   6    0.00    0.20
 -10  -9   6    0.16    0.18
  10  -9  -6    0.13    0.18
  10   9  -5    0.08    0.16
 -10   9   5   -0.12    0.17
  10  -9  -5    0.29    0.17
 -10  -9   5   -0.09    0.16
  10   9  -4    0.41    0.18
 -10   9   4    0.20    0.18
 -10  -9   4    0.30    0.18
  10  -9  -4    0.29    0.15
 -10   9   3    1.43    0.22
  10   9  -3    1.40    0.23
  10  -9  -3    1.45    0.20
 -10  -9   3    1.11    0.20
 -10   9   2    2.17    0.26
  10   9  -2    2.79    0.29
  10  -9  -2    2.60    0.25
 -10  -9   2    2.42    0.25
  10   9  -1    0.48    0.16
 -10   9   1    0.34    0.19
 -10  -9   1    0.57    0.18
  10  -9  -1    0.45    0.18
 -10   9   0    0.57    0.20
  10   9   0    0.93    0.19
  10  -9   0    1.10    0.20
 -10  -9   0    0.64    0.19
 -10   9  -1    0.42    0.17
  10   9   1    0.14    0.16
 -10  -9  -1    0.43    0.18
  10  -9   1    0.12    0.17
 -10   9  -2    1.12    0.20
  10   9   2    1.14    0.22
  10  -9   2    1.09    0.21
 -10  -9  -2    1.04    0.22
  10   9   3    0.06    0.18
 -10   9  -3    0.04    0.21
 -10  -9  -3   -0.07    0.19
  10  -9   3    0.06    0.18
 -10   9  -4    1.19    0.26
  10   9   4    0.99    0.23
  10  -9   4    0.92    0.21
 -10  -9  -4    0.79    0.20
 -10   9  -5    0.17    0.24
  10   9   5    0.33    0.23
  10  -9   5   -0.04    0.19
 -10  10   6    0.07    0.22
  10 -10  -6    0.21    0.20
 -10  10   5    1.04    0.23
  10  10  -5    0.83    0.20
 -10 -10   5    1.15    0.22
  10 -10  -5    1.13    0.22
  10  10  -4    0.21    0.19
 -10  10   4   -0.14    0.18
 -10 -10   4    0.46    0.18
  10 -10  -4   -0.04    0.14
 -10  10   3    0.27    0.19
  10  10  -3    0.42    0.18
 -10 -10   3    0.33    0.17
  10 -10  -3    0.40    0.17
 -10  10   2    0.42    0.19
  10 -10  -2    0.35    0.18
 -10 -10   2   -0.28    0.17
  10  10  -1    4.02    0.31
 -10  10   1    3.57    0.31
  10 -10  -1    5.11    0.34
 -10 -10   1    4.44    0.33
 -10  10   0    1.50    0.23
  10  10   0    1.11    0.20
 -10 -10   0    0.94    0.21
  10 -10   0    1.02    0.21
  10  10   1    0.10    0.17
 -10  10  -1    0.24    0.18
 -10 -10  -1    0.08    0.18
  10 -10   1    0.07    0.17
  10  10   2    0.59    0.21
 -10  10  -2    0.53    0.18
  10 -10   2    0.68    0.19
 -10 -10  -2    0.33    0.22
  10  10   3    0.20    0.19
 -10 -10  -3    0.18    0.20
  10 -10   3   -0.08    0.19
 -10 -10  -3    0.12    0.18
 -10  10  -4    0.38    0.24
  10  10   4    0.37    0.22
  10 -10   4    0.33    0.21
 -10 -10  -4    0.27    0.20
 -10  10  -5    0.09    0.23
  10  10   5   -0.06    0.22
  10 -10   5   -0.01    0.21
 -10  11   5    0.11    0.22
  10  11  -5    0.58    0.19
 -10 -11   5    0.34    0.19
  10 -11  -5    0.44    0.19
  10  11  -4   -0.18    0.19
 -10  11   4    0.04    0.19
 -10 -11   4    0.03    0.18
  10  11  -3    0.11    0.19
 -10  11   3    0.51    0.20
  10 -11  -3    0.40    0.18
 -10 -11   3    0.18    0.19
 -10  11   2    0.98    0.23
  10 -11  -2    1.00    0.22
 -10 -11   2    0.70    0.20
 -10  11   1    0.66    0.21
  10  11  -1    0.59    0.18
  10 -11  -1    0.46    0.20
 -10 -11   1    0.43    0.19
 -10  11   0    2.50    0.28
  10  11   0    2.81    0.27
  10 -11   0    2.12    0.26
 -10 -11   0    2.10    0.27
 -10  11  -1    0.02    0.19
  10  11   1    0.07    0.18
  10 -11   1    0.03    0.18
 -10 -11  -1    0.04    0.20
  10  11   2    0.10    0.19
 -10  11  -2   -0.05    0.17
  10 -11   2    0.05    0.18
 -10 -11  -2   -0.02    0.20
  10  11   3    0.04    0.20
 -10 -11  -3   -0.10    0.20
 -10 -11  -3    0.21    0.20
  10 -11   3    0.11    0.18
  10  11   4    1.34    0.27
  10 -11   4    0.78    0.23
  10  12  -5    0.37    0.19
 -10  12   5   -0.10    0.21
  10 -12  -5    0.10    0.18
 -10 -12   5   -0.01    0.19
  10  12  -4   -0.16    0.18
 -10  12   4    0.02    0.20
 -10 -12   4    0.33    0.20
 -10  12   3    0.17    0.21
  10 -12  -3    0.46    0.20
 -10 -12   3    0.36    0.21
 -10  12   2    0.87    0.24
  10 -12  -2    0.37    0.20
 -10 -12   2    0.74    0.21
 -10  12   1    0.41    0.22
  10 -12  -1    0.79    0.21
 -10 -12   1    0.43    0.20
  10  12   0    1.49    0.24
 -10  12   0    1.91    0.28
  10 -12   0    1.58    0.25
 -10 -12   0    1.45    0.25
 -10  12  -1    1.38    0.25
  10  12   1    1.41    0.24
 -10 -12  -1    1.54    0.26
  10 -12   1    1.79    0.27
  10  12   2    0.05    0.21
 -10 -12  -2    0.12    0.19
 -10 -12  -2    0.03    0.21
  10 -12   2    0.06    0.19
  10  12   3    0.10    0.21
  10 -12   3   -0.20    0.18
 -10 -12  -3    0.28    0.20
  10  12   4    0.02    0.22
  10 -12   4    0.27    0.21
 -10  13   4   -0.01    0.21
 -10 -13   4    0.16    0.21
 -10  13   3    0.48    0.22
 -10 -13   3    0.47    0.22
 -10  13   2    0.17    0.22
  10 -13  -2    0.24    0.20
 -10 -13   2    0.08    0.20
 -10  13   1    0.22    0.22
 -10 -13   1    0.36    0.21
  10 -13  -1   -0.14    0.19
 -10  13   0    0.98    0.25
  10  13   0    0.89    0.23
  10 -13   0    0.67    0.22
 -10 -13   0    1.20    0.25
 -10  13  -1    0.12    0.21
  10  13   1    0.12    0.22
 -10 -13  -1    0.29    0.23
  10 -13   1    0.24    0.21
 -10 -13  -1    0.37    0.21
  10  13   2    0.15    0.21
 -10 -13  -2    0.07    0.21
  10 -13   2    0.19    0.21
 -10 -13  -2   -0.14    0.22
  10  13   3    0.20    0.24
 -10 -13  -3    0.25    0.23
  10 -13   3    0.03    0.21
 -10  14   3    0.34    0.24
 -10 -14   3    0.34    0.23
 -10  14   2    0.41    0.24
 -10 -14   2   -0.15    0.22
  10 -14  -2    0.07    0.22
 -10  14   1    0.11    0.25
 -10 -14   1    0.50    0.24
  10 -14  -1    0.57    0.23
 -10  14   0    0.56    0.26
  10  14   0    0.62    0.23
  10 -14   0    0.48    0.23
 -10 -14   0    0.52    0.22
 -10 -14   0    0.78    0.25
  10  14   1    0.19    0.22
 -10  14  -1   -0.02    0.21
 -10 -14  -1    0.16    0.22
  10 -14   1   -0.03    0.21
 -10 -14  -1   -0.12    0.23
  10  14   2    0.41    0.23
 -10 -14  -2   -0.05    0.22
  10 -14   2   -0.21    0.22
  10  14   3    0.20    0.25
 -10 -14  -3    0.48    0.24
  10 -14   3    0.10    0.23
 -10  15   2    0.54    0.27
  10 -15  -2   -0.04    0.22
 -10 -15   2    0.35    0.23
 -10  15   1   -0.28    0.25
  10 -15  -1    0.43    0.25
 -10 -15   1    0.26    0.25
 -10 -15   1    0.24    0.22
 -10  15   0   -0.13    0.25
  10 -15   0    0.36    0.23
 -10 -15   0    0.36    0.25
 -10 -15   0    0.32    0.24
  10  15   1    0.25    0.24
  10 -15   1    0.11    0.22
 -10 -15  -1    0.17    0.23
 -10 -15  -1    0.41    0.25
  10  15   2   -0.09    0.24
 -10 -15  -2   -0.13    0.22
  10 -15   2   -0.10    0.22
 -10 -16   1    0.18    0.23
 -10 -16   0    0.53    0.24
  10 -16   0    0.85    0.26
  11   0  -7   -0.01    0.18
 -11   0   7    0.03    0.18
  11   0  -6    0.16    0.17
 -11   0   6    0.09    0.18
 -11   0   5   -0.35    0.16
  11   0  -5    0.04    0.14
  11   0  -4    0.40    0.12
 -11   0   4    0.15    0.16
  11   0  -3   -0.01    0.08
  11   0  -3    0.02    0.11
 -11   0   3    0.00    0.15
  11   0  -2    0.93    0.16
  11   0  -2    1.35    0.10
 -11   0   2    0.79    0.18
  11   0  -1    0.41    0.16
 -11   0   1    0.11    0.16
  11   0   0   20.03    0.74
 -11   0   0   20.88    0.73
 -11   0   0   21.34    0.85
 -11   0  -1    0.02    0.15
  11   0   1   -0.18    0.13
 -11   0  -2    0.17    0.14
  11   0   2   -0.14    0.14
 -11   0  -3   -0.27    0.12
  11   0   3   -0.15    0.15
  11   0   4   -0.07    0.17
  11   0   5   -0.19    0.17
  11   0   6    1.06    0.24
 -11   1   7   -0.11    0.19
 -11  -1   7   -0.12    0.17
  11  -1  -7   -0.37    0.15
 -11   1   6    0.58    0.20
  11   1  -6    0.81    0.20
  11  -1  -6    0.58    0.19
 -11  -1   6    0.49    0.19
 -11   1   5    0.17    0.18
  11   1  -5    0.24    0.15
 -11  -1   5    0.01    0.16
  11  -1  -5    0.09    0.15
 -11   1   4    0.04    0.14
  11   1  -4   -0.04    0.10
  11  -1  -4    0.07    0.11
 -11  -1   4   -0.08    0.14
  11   1  -3    0.19    0.11
 -11   1   3    0.40    0.15
 -11  -1   3    0.18    0.14
  11  -1  -3    0.28    0.12
  11  -1  -3    0.12    0.10
  11   1  -2   13.49    0.51
 -11   1   2   12.45    0.52
 -11  -1   2   12.97    0.51
  11  -1  -2   12.13    0.44
  11  -1  -2   13.71    0.52
 -11   1   1    7.19    0.36
  11   1  -1    6.78    0.36
 -11  -1   1    6.31    0.35
  11  -1  -1    6.97    0.36
 -11   1   0    0.38    0.19
 -11   1   0    0.17    0.16
  11   1   0    0.02    0.14
  11   1   0    0.22    0.17
  11  -1   0    0.29    0.15
 -11  -1   0    0.42    0.16
 -11   1  -1    0.24    0.17
  11   1   1    0.23    0.14
 -11   1  -1    0.18    0.14
 -11  -1  -1    0.29    0.15
  11  -1   1    0.06    0.14
  11   1   2    2.92    0.25
 -11   1  -2    2.67    0.23
  11  -1   2    2.97    0.26
 -11  -1  -2    2.90    0.25
 -11   1  -3    0.08    0.14
  11   1   3    0.17    0.16
  11  -1   3    0.46    0.17
 -11  -1  -3    0.02    0.15
  11   1   4   -0.04    0.16
  11  -1   4    0.01    0.16
  11   1   5   -0.10    0.18
  11  -1   5    0.25    0.19
  11   1   6    0.20    0.22
  11  -1   6    0.47    0.20
 -11   2   7    0.17    0.19
 -11  -2   7   -0.16    0.17
  11  -2  -7    0.24    0.20
 -11   2   6    0.07    0.18
 -11  -2   6    0.09    0.17
  11  -2  -6   -0.18    0.16
 -11   2   5    2.12    0.24
  11  -2  -5    2.24    0.23
 -11  -2   5    1.86    0.22
 -11   2   4    0.00    0.15
 -11  -2   4   -0.07    0.14
  11  -2  -4    0.17    0.12
 -11   2   3    0.61    0.17
  11  -2  -3    0.83    0.14
 -11  -2   3    0.72    0.17
  11  -2  -3    0.87    0.12
 -11   2   2    0.91    0.18
  11   2  -2    0.44    0.15
  11  -2  -2    0.33    0.11
  11  -2  -2    0.99    0.17
 -11  -2   2    0.80    0.19
  11   2  -1    0.81    0.17
  11   2  -1    0.64    0.19
 -11   2   1    0.62    0.17
 -11  -2   1    0.76    0.17
  11  -2  -1    0.46    0.16
  11  -2  -1    0.91    0.08
  11   2   0   -0.02    0.13
  11   2   0    0.03    0.13
 -11   2   0   -0.01    0.17
 -11   2   0    0.00    0.14
  11  -2   0    0.02    0.15
 -11  -2   0   -0.04    0.14
  11   2   1    6.20    0.35
 -11   2  -1    6.09    0.39
 -11   2  -1    6.38    0.34
  11  -2   1    6.05    0.34
 -11   2  -2    0.10    0.18
  11   2   2    0.02    0.15
 -11   2  -2   -0.02    0.14
  11  -2   2   -0.09    0.15
 -11  -2  -2   -0.06    0.14
 -11   2  -3    0.13    0.13
  11   2   3    0.11    0.16
  11  -2   3    0.26    0.16
 -11  -2  -3    0.18    0.15
  11   2   4   -0.07    0.16
 -11  -2  -4    0.29    0.15
  11  -2   4    0.05    0.16
  11   2   5    1.86    0.26
  11  -2   5    2.09    0.26
  11   2   6    0.29    0.22
  11  -2   6   -0.14    0.20
 -11   3   7    0.10    0.19
  11  -3  -7   -0.20    0.18
 -11   3   6    0.53    0.20
 -11  -3   6    0.40    0.18
  11  -3  -6    0.05    0.17
 -11   3   5    0.36    0.18
  11  -3  -5    0.38    0.15
 -11  -3   5    0.60    0.18
 -11   3   4    0.60    0.18
  11  -3  -4    0.54    0.14
 -11  -3   4    0.50    0.17
 -11   3   3   -0.11    0.15
  11  -3  -3   -0.14    0.11
  11  -3  -3   -0.08    0.10
 -11  -3   3   -0.10    0.15
  11   3  -2    8.84    0.38
 -11   3   2    8.98    0.41
  11   3  -2    7.74    0.45
  11  -3  -2    8.07    0.33
 -11  -3   2    8.62    0.40
  11  -3  -2    8.78    0.40
  11   3  -1   13.86    0.60
 -11   3   1   12.55    0.52
  11   3  -1   12.26    0.50
 -11  -3   1   12.36    0.51
  11  -3  -1   12.79    0.43
  11  -3  -1   13.14    0.52
 -11   3   0    0.08    0.13
  11   3   0    0.17    0.14
  11   3   0    0.12    0.17
 -11   3   0    0.04    0.15
 -11  -3   0    0.24    0.15
  11  -3   0    0.03    0.15
 -11   3  -1    0.84    0.18
  11   3   1    0.88    0.18
 -11  -3  -1    0.85    0.18
  11  -3   1    0.79    0.17
  11   3   2    2.42    0.24
 -11   3  -2    2.24    0.23
 -11  -3  -2    2.30    0.23
  11  -3   2    2.29    0.24
 -11   3  -3   -0.07    0.14
 -11   3  -3   -0.16    0.18
  11   3   3   -0.02    0.16
  11  -3   3   -0.07    0.15
 -11  -3  -3   -0.01    0.16
  11   3   4   -0.27    0.16
 -11  -3  -4   -0.08    0.15
  11  -3   4    0.08    0.16
  11   3   5   -0.19    0.18
  11  -3   5   -0.01    0.18
  11   3   6   -0.16    0.21
  11  -3   6    0.12    0.20
 -11   4   7    0.11    0.20
  11  -4  -7    0.14    0.19
 -11   4   6    0.13    0.18
 -11  -4   6    0.13    0.17
  11  -4  -6    0.23    0.18
 -11   4   5   -0.08    0.17
 -11  -4   5   -0.01    0.16
  11  -4  -5   -0.01    0.13
 -11   4   4    0.78    0.19
  11  -4  -4    1.32    0.17
 -11  -4   4    0.69    0.18
 -11   4   3    0.80    0.19
  11   4  -3    0.93    0.19
 -11  -4   3    0.69    0.17
  11  -4  -3    0.88    0.16
  11  -4  -3    0.96    0.14
 -11   4   2    0.84    0.19
  11   4  -2    0.87    0.16
  11   4  -2    0.87    0.19
  11  -4  -2    1.33    0.18
  11  -4  -2    0.84    0.12
 -11  -4   2    1.09    0.19
  11   4  -1    0.21    0.18
 -11   4   1    0.20    0.16
  11   4  -1    0.03    0.14
  11  -4  -1    0.22    0.15
 -11  -4   1    0.31    0.17
  11   4   0   13.56    0.53
 -11   4   0   12.86    0.53
  11   4   0   12.77    0.59
  11  -4   0   12.48    0.52
 -11   4  -1    0.16    0.16
 -11   4  -1   -0.21    0.17
  11   4   1    0.07    0.15
 -11  -4  -1    0.00    0.15
  11  -4   1    0.03    0.15
  11   4   2   -0.15    0.15
 -11   4  -2    0.11    0.14
  11  -4   2    0.08    0.15
 -11  -4  -2   -0.13    0.16
 -11   4  -3    0.24    0.20
  11   4   3    0.07    0.17
 -11   4  -3   -0.06    0.14
 -11  -4  -3   -0.18    0.15
  11  -4   3   -0.01    0.15
  11   4   4   -0.10    0.17
 -11   4  -4    0.14    0.20
  11  -4   4   -0.13    0.16
 -11  -4  -4    0.13    0.16
  11   4   5   -0.17    0.19
  11  -4   5   -0.12    0.18
  11   4   6    0.55    0.24
  11  -4   6    0.82    0.24
 -11   5   6    0.33    0.20
  11  -5  -6    0.68    0.20
 -11  -5   6    0.49    0.19
 -11   5   5    0.32    0.19
  11  -5  -5    0.38    0.17
 -11  -5   5    0.39    0.18
 -11   5   4    0.57    0.19
 -11  -5   4    0.57    0.19
  11  -5  -4    0.51    0.15
  11   5  -3    0.04    0.16
 -11   5   3   -0.02    0.16
  11  -5  -3   -0.07    0.10
 -11  -5   3   -0.03    0.16
  11  -5  -3   -0.03    0.12
  11   5  -2    5.96    0.39
 -11   5   2    6.02    0.34
  11   5  -2    5.65    0.32
 -11  -5   2    5.69    0.35
  11  -5  -2    6.07    0.34
  11  -5  -2    5.42    0.27
 -11   5   1    0.26    0.17
  11   5  -1    0.19    0.17
  11   5  -1    0.19    0.14
 -11  -5   1    0.41    0.17
  11  -5  -1    0.23    0.16
  11   5   0    0.44    0.16
 -11   5   0    0.40    0.17
 -11  -5   0    0.31    0.17
  11  -5   0    0.47    0.17
  11   5   1   -0.03    0.15
 -11   5  -1    0.04    0.16
  11  -5   1    0.19    0.16
 -11  -5  -1   -0.18    0.15
 -11   5  -2    0.85    0.19
 -11   5  -2    1.17    0.25
  11   5   2    0.94    0.20
  11  -5   2    1.12    0.20
 -11  -5  -2    0.79    0.19
 -11   5  -3    0.08    0.20
 -11   5  -3   -0.06    0.15
  11   5   3   -0.15    0.16
 -11  -5  -3    0.02    0.17
  11  -5   3    0.23    0.16
  11   5   4    0.21    0.20
 -11   5  -4    0.36    0.21
 -11  -5  -4    0.07    0.18
  11  -5   4    0.15    0.18
  11   5   5    0.24    0.21
  11  -5   5    0.19    0.19
  11   5   6    0.06    0.22
  11  -5   6    0.21    0.22
 -11   6   6   -0.02    0.19
  11  -6  -6   -0.02    0.17
 -11  -6   6   -0.06    0.17
 -11   6   5    1.18    0.23
 -11  -6   5    1.15    0.21
  11  -6  -5    1.05    0.19
  11   6  -4    0.55    0.19
 -11   6   4    0.60    0.19
 -11  -6   4    0.62    0.18
  11  -6  -4    0.38    0.14
 -11   6   3   -0.17    0.16
  11   6  -3    0.24    0.17
  11  -6  -3    0.02    0.10
  11  -6  -3    0.01    0.14
 -11  -6   3   -0.21    0.16
 -11   6   2    0.83    0.19
  11   6  -2    0.81    0.16
  11   6  -2    0.86    0.21
  11  -6  -2    0.60    0.17
 -11  -6   2    0.72    0.18
  11   6  -1    0.30    0.18
 -11   6   1    0.38    0.18
  11   6  -1    0.37    0.15
  11  -6  -1    0.12    0.15
 -11  -6   1    0.26    0.16
 -11   6   0   -0.14    0.16
  11   6   0   -0.17    0.14
  11  -6   0    0.11    0.15
 -11  -6   0    0.23    0.17
  11   6   1    4.13    0.30
 -11   6  -1    3.99    0.30
  11  -6   1    3.67    0.29
 -11  -6  -1    4.22    0.31
 -11   6  -2   -0.08    0.15
  11   6   2    0.19    0.18
  11  -6   2    0.24    0.17
 -11  -6  -2    0.09    0.17
 -11   6  -3   -0.05    0.15
  11   6   3   -0.08    0.17
 -11   6  -3    0.01    0.21
  11  -6   3   -0.11    0.16
 -11  -6  -3    0.10    0.16
 -11   6  -4    0.32    0.22
  11   6   4    0.46    0.20
 -11  -6  -4    0.45    0.19
  11  -6   4    0.33    0.19
 -11   6  -5    0.31    0.22
  11   6   5    0.79    0.23
  11  -6   5    0.76    0.23
 -11   7   6    0.05    0.20
 -11  -7   6   -0.01    0.18
  11  -7  -6    0.02    0.17
 -11   7   5   -0.03    0.19
 -11  -7   5    0.40    0.19
  11  -7  -5    0.11    0.16
 -11   7   4    0.45    0.20
  11   7  -4    0.39    0.18
 -11  -7   4    0.34    0.18
  11  -7  -4    0.68    0.16
  11   7  -3   -0.10    0.17
 -11   7   3   -0.16    0.16
 -11  -7   3    0.05    0.17
  11  -7  -3    0.02    0.14
  11  -7  -3    0.18    0.12
 -11   7   2    1.76    0.23
  11   7  -2    1.96    0.19
  11   7  -2    1.59    0.25
 -11  -7   2    1.58    0.23
  11  -7  -2    1.79    0.21
  11   7  -1    5.05    0.32
 -11   7   1    5.07    0.34
 -11  -7   1    4.63    0.33
  11  -7  -1    5.56    0.34
 -11   7   0   -0.01    0.16
  11   7   0    0.21    0.16
 -11  -7   0    0.02    0.16
  11  -7   0    0.33    0.17
 -11   7  -1    0.15    0.18
  11   7   1    0.32    0.17
 -11  -7  -1    0.29    0.18
  11  -7   1    0.08    0.16
  11   7   2    0.27    0.18
 -11   7  -2    0.28    0.17
  11  -7   2    0.37    0.18
 -11  -7  -2    0.36    0.18
 -11   7  -3   -0.12    0.15
  11   7   3   -0.05    0.18
  11  -7   3   -0.17    0.16
 -11  -7  -3    0.08    0.17
  11   7   4    0.22    0.21
 -11   7  -4    0.18    0.23
  11  -7   4   -0.07    0.18
 -11  -7  -4    0.46    0.20
 -11  -7  -4    0.34    0.19
  11   7   5   -0.31    0.19
 -11   7  -5    0.14    0.23
  11  -7   5    0.07    0.21
 -11   8   6    0.01    0.20
  11  -8  -6   -0.04    0.18
 -11  -8   6    0.26    0.19
  11   8  -5    0.05    0.16
 -11   8   5    0.16    0.20
 -11  -8   5    0.21    0.19
  11  -8  -5    0.14    0.16
  11   8  -4    1.63    0.24
 -11   8   4    1.38    0.23
 -11  -8   4    0.79    0.21
  11  -8  -4    1.12    0.19
 -11   8   3    0.35    0.19
  11   8  -3    0.40    0.19
  11  -8  -3    0.56    0.17
 -11  -8   3    0.57    0.20
 -11   8   2    0.75    0.20
  11  -8  -2    0.81    0.19
 -11  -8   2    0.62    0.19
  11   8  -1    0.00    0.14
 -11   8   1   -0.16    0.17
 -11  -8   1   -0.14    0.16
  11  -8  -1    0.13    0.16
 -11   8   0    2.32    0.25
  11   8   0    2.32    0.25
  11  -8   0    2.50    0.26
 -11  -8   0    2.18    0.26
  11   8   1   -0.08    0.16
 -11   8  -1    0.19    0.18
 -11  -8  -1   -0.04    0.17
  11   8   2    0.05    0.18
 -11   8  -2    0.26    0.18
 -11  -8  -2   -0.09    0.19
  11  -8   2    0.02    0.17
  11   8   3    0.14    0.20
  11  -8   3    0.10    0.18
 -11  -8  -3   -0.16    0.18
  11   8   4   -0.10    0.19
  11  -8   4   -0.18    0.19
 -11   8  -5    0.07    0.22
  11   8   5   -0.16    0.20
  11  -8   5    0.07    0.21
  11   9  -5    0.71    0.19
 -11   9   5    0.47    0.20
  11  -9  -5    0.79    0.20
 -11  -9   5    0.32    0.21
 -11   9   4    0.33    0.21
  11   9  -4    0.33    0.19
  11  -9  -4    0.32    0.16
 -11  -9   4    0.33    0.19
  11   9  -3   -0.08    0.17
 -11   9   3   -0.24    0.19
  11  -9  -3    0.02    0.16
 -11  -9   3    0.08    0.18
 -11   9   2    0.87    0.22
  11  -9  -2    1.11    0.21
 -11  -9   2    0.71    0.21
  11   9  -1    0.13    0.15
 -11   9   1    0.09    0.19
  11  -9  -1    0.28    0.19
 -11  -9   1    0.00    0.18
  11   9   0   -0.06    0.17
 -11   9   0    0.02    0.18
 -11  -9   0    0.00    0.18
  11  -9   0    0.20    0.18
 -11   9  -1    0.30    0.19
  11   9   1    0.07    0.18
  11  -9   1    0.25    0.19
 -11  -9  -1   -0.16    0.18
 -11   9  -2    0.47    0.19
  11   9   2    0.36    0.20
  11  -9   2    0.12    0.19
 -11  -9  -2    0.45    0.20
  11   9   3   -0.05    0.19
 -11  -9  -3    0.07    0.19
  11  -9   3    0.12    0.18
  11   9   4    0.04    0.21
  11  -9   4    0.21    0.20
  11   9   5    0.57    0.25
  11  -9   5    0.59    0.24
 -11  10   5    0.44    0.22
  11  10  -5    0.63    0.20
 -11 -10   5    0.62    0.21
  11 -10  -5    0.89    0.21
  11  10  -4    0.26    0.20
 -11  10   4    0.15    0.20
 -11 -10   4    0.50    0.20
  11 -10  -4   -0.06    0.15
 -11  10   3    0.00    0.19
 -11 -10   3    0.12    0.18
  11 -10  -3    0.08    0.17
 -11  10   2    0.18    0.20
  11 -10  -2    0.22    0.19
 -11 -10   2    0.41    0.19
 -11  10   1    0.02    0.19
  11  10  -1   -0.05    0.15
  11 -10  -1   -0.14    0.17
 -11 -10   1   -0.01    0.18
  11  10   0    0.14    0.17
 -11  10   0    0.01    0.20
 -11 -10   0    0.12    0.19
  11 -10   0    0.07    0.18
  11  10   1    2.15    0.27
 -11  10  -1    3.13    0.30
  11 -10   1    2.69    0.28
 -11 -10  -1    2.34    0.28
 -11  10  -2    0.17    0.19
  11  10   2    0.18    0.20
 -11 -10  -2    0.18    0.22
  11 -10   2    0.19    0.19
  11  10   3   -0.08    0.20
 -11 -10  -3   -0.03    0.20
  11 -10   3    0.06    0.19
 -11 -10  -3   -0.07    0.20
  11  10   4    0.00    0.23
  11 -10   4   -0.09    0.19
  11  11  -5    0.04    0.18
 -11  11   5    0.11    0.22
 -11 -11   5   -0.01    0.20
  11 -11  -5   -0.06    0.17
 -11  11   4    0.13    0.21
  11  11  -4    0.00    0.20
 -11 -11   4    0.39    0.21
  11 -11  -4    0.07    0.16
 -11  11   3    0.17    0.22
 -11 -11   3    0.02    0.18
 -11  11   2    0.57    0.22
 -11 -11   2    0.38    0.20
  11 -11  -2    0.42    0.20
 -11  11   1    0.19    0.22
  11 -11  -1    0.33    0.20
 -11 -11   1    0.43    0.20
  11  11   0    0.17    0.19
 -11  11   0    0.18    0.20
  11 -11   0    0.44    0.20
 -11 -11   0    0.30    0.21
  11  11   1    0.46    0.22
 -11  11  -1    0.75    0.22
  11 -11   1    0.55    0.21
 -11 -11  -1    0.54    0.23
  11  11   2   -0.06    0.20
 -11  11  -2    0.21    0.20
  11 -11   2    0.32    0.20
 -11 -11  -2    0.12    0.22
  11  11   3    0.27    0.24
 -11 -11  -3    0.35    0.22
 -11 -11  -3    0.17    0.24
  11 -11   3    0.39    0.20
  11  11   4   -0.15    0.22
  11 -11   4    0.29    0.22
 -11  12   4    0.41    0.23
 -11 -12   4    0.41    0.22
 -11  12   3   -0.12    0.22
 -11 -12   3   -0.02    0.19
 -11  12   2    0.55    0.25
 -11 -12   2    0.44    0.21
  11 -12  -2    0.66    0.23
 -11  12   1    0.23    0.24
 -11 -12   1    0.13    0.20
  11 -12  -1    0.29    0.21
  11  12   0   -0.17    0.19
 -11  12   0    0.08    0.23
  11 -12   0   -0.08    0.19
 -11 -12   0   -0.08    0.21
 -11  12  -1   -0.06    0.20
  11  12   1   -0.09    0.21
 -11 -12  -1    0.29    0.24
  11 -12   1    0.15    0.21
  11  12   2   -0.20    0.21
  11 -12   2   -0.07    0.20
 -11 -12  -2    0.01    0.20
 -11 -12  -2   -0.23    0.22
  11  12   3   -0.01    0.21
  11 -12   3   -0.05    0.20
 -11 -12  -3    0.25    0.21
 -11 -12  -3   -0.35    0.22
 -11  13   3    0.10    0.24
 -11 -13   3   -0.17    0.21
 -11  13   2    0.04    0.23
  11 -13  -2    0.35    0.23
 -11 -13   2   -0.23    0.20
 -11  13   1   -0.31    0.23
 -11 -13   1   -0.08    0.22
  11 -13  -1   -0.01    0.20
  11  13   0    0.54    0.22
 -11  13   0    0.65    0.26
  11 -13   0    0.77    0.24
 -11 -13   0    0.72    0.26
 -11  13  -1    0.16    0.23
  11  13   1    0.47    0.23
  11 -13   1    0.60    0.25
 -11 -13  -1    0.31    0.25
  11  13   2    0.30    0.25
 -11 -13  -2    0.37    0.26
  11 -13   2    0.06    0.21
 -11 -13  -2    0.20    0.23
  11  13   3   -0.03    0.24
  11 -13   3   -0.04    0.21
 -11 -13  -3   -0.23    0.22
 -11  14   3    0.28    0.25
 -11  14   2    0.11    0.26
  11 -14  -2    0.17    0.22
 -11 -14   2    0.21    0.24
 -11  14   1    0.16    0.25
  11 -14  -1   -0.01    0.24
 -11 -14   1    0.08    0.24
 -11  14   0   -0.23    0.25
  11 -14   0    0.61    0.24
 -11 -14   0    0.26    0.24
 -11  14  -1    0.77    0.26
  11  14   1    0.80    0.26
  11 -14   1    0.72    0.26
 -11 -14  -1    0.77    0.27
 -11 -14  -1    0.41    0.24
  11  14   2    0.01    0.23
 -11 -14  -2    0.16    0.26
 -11 -14  -2   -0.22    0.23
  11 -14   2    0.13    0.23
 -11  15   1   -0.21    0.24
 -11 -15   1   -0.05    0.25
  11 -15  -1   -0.12    0.23
 -11  15   0    0.32    0.26
 -11 -15   0    0.09    0.25
 -11 -15   0    0.19    0.24
  11 -15   0    0.20    0.25
 -12   0   6    0.14    0.18
  12   0  -6    0.25    0.17
 -12   0   5    0.00    0.17
  12   0  -5    0.30    0.15
  12   0  -4    5.10    0.30
 -12   0   4    5.46    0.35
  12   0  -3   -0.07    0.09
 -12   0   3   -0.06    0.16
 -12   0   2    1.39    0.20
  12   0  -2    1.13    0.17
  12   0  -1   -0.12    0.14
 -12   0   1    0.11    0.15
  12   0   0   11.35    0.50
 -12   0   0   11.96    0.52
 -12   0  -1    0.33    0.17
  12   0   1    0.31    0.16
  12   0   2    3.20    0.28
 -12   0  -2    3.17    0.27
 -12   0  -3    0.01    0.17
  12   0   3    0.31    0.18
  12   0   4    0.08    0.17
  12   0   5    0.02    0.19
  12   0   6   -0.12    0.21
 -12   1   6   -0.01    0.19
 -12  -1   6   -0.08    0.18
  12  -1  -6    0.18    0.17
 -12   1   5   -0.10    0.17
  12  -1  -5    0.15    0.15
 -12  -1   5    0.44    0.18
 -12   1   4    0.39    0.19
  12  -1  -4    0.06    0.12
 -12  -1   4   -0.05    0.17
 -12   1   3    0.46    0.18
 -12  -1   3    0.42    0.17
  12  -1  -3    0.63    0.12
  12   1  -2    1.10    0.17
 -12   1   2    1.16    0.19
 -12  -1   2    1.10    0.19
  12  -1  -2    1.07    0.17
  12   1  -1    0.24    0.15
 -12   1   1    0.30    0.16
  12  -1  -1    0.09    0.15
 -12  -1   1    0.35    0.16
 -12   1   0   11.61    0.51
  12   1   0   10.56    0.50
 -12  -1   0   11.93    0.51
  12  -1   0   11.86    0.51
 -12   1  -1    3.06    0.26
  12   1   1    2.78    0.26
 -12  -1  -1    2.83    0.26
  12  -1   1    2.64    0.26
 -12   1  -2    0.77    0.19
  12   1   2    0.82    0.20
  12  -1   2    0.52    0.19
 -12  -1  -2    0.69    0.19
 -12   1  -3    2.17    0.24
  12   1   3    2.03    0.25
 -12  -1  -3    1.91    0.23
  12  -1   3    2.05    0.25
  12   1   4    0.20    0.19
  12  -1   4    0.06    0.18
  12   1   5    0.01    0.19
  12  -1   5    0.10    0.20
  12   1   6    0.17    0.22
  12  -1   6   -0.03    0.21
 -12   2   6   -0.04    0.19
  12  -2  -6   -0.13    0.17
 -12  -2   6    0.35    0.19
 -12   2   5    0.45    0.20
 -12  -2   5    0.80    0.21
  12  -2  -5    0.53    0.17
 -12   2   4    0.13    0.17
  12  -2  -4   -0.04    0.12
 -12  -2   4    0.19    0.17
 -12   2   3    1.21    0.21
 -12  -2   3    1.12    0.20
  12  -2  -3    1.58    0.16
 -12   2   2    0.18    0.16
  12   2  -2    0.18    0.13
  12  -2  -2    0.14    0.08
 -12  -2   2    0.27    0.16
  12  -2  -2    0.43    0.15
  12   2  -1    2.00    0.21
 -12   2   1    1.49    0.21
  12  -2  -1    2.12    0.22
 -12  -2   1    1.52    0.21
  12   2   0    1.54    0.22
 -12   2   0    1.61    0.23
  12  -2   0    1.46    0.23
 -12  -2   0    1.97    0.24
  12   2   1    0.11    0.16
 -12   2  -1    0.40    0.17
 -12  -2  -1    0.29    0.17
  12  -2   1    0.38    0.17
  12   2   2   -0.07    0.16
 -12   2  -2    0.21    0.17
 -12  -2  -2    0.01    0.16
  12  -2   2    0.28    0.17
  12   2   3    0.53    0.19
 -12   2  -3    0.30    0.17
  12  -2   3    0.30    0.18
 -12  -2  -3    0.38    0.17
  12   2   4    0.09    0.17
  12  -2   4    0.20    0.18
  12   2   5    0.47    0.21
  12  -2   5    0.43    0.20
 -12   3   6    0.19    0.20
  12  -3  -6    0.14    0.17
 -12  -3   6    0.18    0.19
 -12   3   5   -0.05    0.18
 -12  -3   5    0.18    0.18
  12  -3  -5    0.00    0.14
 -12   3   4    0.36    0.19
  12  -3  -4    0.42    0.15
 -12  -3   4    0.74    0.20
 -12   3   3   -0.03    0.16
  12  -3  -3    0.27    0.14
  12  -3  -3    0.19    0.11
 -12  -3   3    0.10    0.17
  12   3  -2    3.18    0.24
 -12   3   2    2.95    0.26
  12   3  -2    3.11    0.30
  12  -3  -2    2.88    0.19
 -12  -3   2    3.13    0.26
  12  -3  -2    3.12    0.25
  12   3  -1    0.31    0.15
 -12   3   1    0.20    0.16
 -12  -3   1    0.45    0.18
  12  -3  -1    0.48    0.08
  12  -3  -1    0.13    0.15
  12   3   0   10.31    0.45
 -12   3   0    9.20    0.45
  12  -3   0    9.12    0.45
 -12  -3   0    9.38    0.45
 -12   3  -1   -0.03    0.17
  12   3   1    0.10    0.17
 -12  -3  -1   -0.02    0.16
  12  -3   1    0.10    0.16
  12   3   2    0.10    0.17
 -12   3  -2    0.04    0.16
 -12  -3  -2    0.03    0.17
  12  -3   2   -0.31    0.16
  12   3   3    1.44    0.23
 -12   3  -3    1.29    0.21
 -12  -3  -3    1.56    0.22
  12  -3   3    1.26    0.23
  12   3   4   -0.14    0.18
  12  -3   4   -0.03    0.19
  12   3   5    0.38    0.21
  12  -3   5    0.28    0.20
 -12   4   6   -0.27    0.19
  12  -4  -6   -0.10    0.17
 -12  -4   6   -0.12    0.18
 -12   4   5    0.01    0.19
 -12  -4   5   -0.11    0.18
  12  -4  -5   -0.01    0.14
 -12   4   4    4.10    0.32
  12  -4  -4    3.81    0.27
 -12  -4   4    4.31    0.32
 -12   4   3    0.53    0.18
  12   4  -3    0.30    0.17
 -12  -4   3    0.44    0.17
  12  -4  -3    0.31    0.15
  12  -4  -3    0.67    0.13
 -12   4   2    0.28    0.17
  12   4  -2   -0.01    0.17
  12   4  -2   -0.02    0.12
 -12  -4   2   -0.13    0.15
  12  -4  -2    0.05    0.09
  12  -4  -2    0.20    0.15
  12   4  -1    0.35    0.16
 -12   4   1    0.83    0.19
 -12  -4   1    0.56    0.18
  12  -4  -1    0.58    0.09
  12  -4  -1    0.45    0.17
 -12   4   0    4.64    0.34
  12   4   0    5.59    0.36
 -12  -4   0    5.59    0.35
  12  -4   0    4.85    0.34
  12   4   1    1.41    0.22
 -12   4  -1    1.13    0.21
 -12  -4  -1    1.69    0.23
  12  -4   1    1.50    0.22
 -12   4  -2    2.53    0.26
  12   4   2    2.49    0.27
  12  -4   2    2.43    0.26
 -12  -4  -2    2.40    0.25
 -12   4  -3   -0.08    0.15
  12   4   3   -0.11    0.19
 -12  -4  -3    0.21    0.18
  12  -4   3   -0.17    0.17
  12   4   4   -0.02    0.18
  12  -4   4   -0.05    0.19
  12   4   5    0.21    0.23
  12  -4   5   -0.02    0.20
 -12   5   6   -0.04    0.19
 -12  -5   6    0.00    0.19
  12  -5  -6    0.11    0.17
 -12   5   5   -0.04    0.19
  12  -5  -5   -0.01    0.15
 -12  -5   5    0.08    0.18
 -12   5   4    0.31    0.19
 -12  -5   4   -0.03    0.18
  12  -5  -4    0.08    0.13
 -12   5   3    0.44    0.18
  12   5  -3    0.41    0.19
  12  -5  -3    0.30    0.12
 -12  -5   3    0.14    0.16
  12  -5  -3    0.28    0.14
 -12   5   2    0.02    0.17
  12   5  -2    0.23    0.13
  12   5  -2    0.09    0.17
  12  -5  -2    0.15    0.15
  12  -5  -2    0.09    0.09
 -12  -5   2    0.09    0.16
 -12   5   1    0.38    0.18
  12   5  -1    0.18    0.14
  12  -5  -1    0.38    0.17
 -12  -5   1    0.24    0.17
  12   5   0    2.71    0.26
 -12   5   0    2.68    0.27
  12  -5   0    2.36    0.26
 -12  -5   0    2.67    0.27
  12   5   1    2.54    0.26
 -12   5  -1    3.05    0.27
  12  -5   1    2.77    0.27
 -12  -5  -1    2.31    0.26
  12   5   2    2.90    0.28
 -12   5  -2    2.52    0.25
  12  -5   2    2.35    0.26
 -12  -5  -2    2.47    0.27
 -12   5  -3    0.92    0.19
  12   5   3    0.44    0.21
 -12  -5  -3    0.85    0.21
  12  -5   3    0.54    0.21
  12   5   4    0.21    0.21
  12  -5   4    0.11    0.18
  12   5   5   -0.05    0.22
  12  -5   5    0.00    0.19
 -12   6   6    0.01    0.21
 -12  -6   6    0.24    0.19
  12  -6  -6   -0.29    0.16
 -12   6   5   -0.09    0.20
 -12  -6   5    0.15    0.19
  12  -6  -5    0.20    0.16
 -12   6   4    0.25    0.20
  12   6  -4    0.03    0.18
  12  -6  -4    0.23    0.15
 -12  -6   4    0.35    0.19
 -12   6   3    0.02    0.19
  12   6  -3    0.48    0.19
  12  -6  -3    0.03    0.12
 -12  -6   3    0.49    0.19
 -12   6   2    0.34    0.18
  12  -6  -2    0.41    0.16
  12  -6  -2    0.05    0.10
 -12  -6   2   -0.15    0.17
 -12   6   1    0.14    0.17
  12   6  -1    0.28    0.16
  12  -6  -1    0.00    0.16
 -12  -6   1    0.05    0.16
 -12   6   0    2.66    0.27
  12   6   0    2.68    0.26
  12  -6   0    3.21    0.28
 -12  -6   0    2.55    0.26
 -12   6  -1    0.15    0.17
  12   6   1    0.41    0.18
 -12  -6  -1    0.17    0.18
  12  -6   1    0.30    0.18
  12   6   2    0.78    0.21
 -12   6  -2    0.82    0.19
  12  -6   2    0.57    0.20
 -12  -6  -2    0.81    0.21
  12   6   3    0.29    0.20
 -12  -6  -3    0.61    0.20
  12  -6   3    0.15    0.19
  12   6   4   -0.04    0.21
  12  -6   4   -0.17    0.18
  12   6   5    0.10    0.21
  12  -6   5    0.03    0.20
 -12   7   6    0.29    0.22
  12  -7  -6    0.11    0.18
 -12   7   5    0.01    0.20
  12  -7  -5    0.10    0.15
 -12  -7   5   -0.26    0.19
  12   7  -4    1.27    0.23
 -12   7   4    1.02    0.22
  12  -7  -4    1.12    0.19
 -12  -7   4    0.96    0.22
  12   7  -3    0.38    0.18
 -12   7   3    0.32    0.19
  12  -7  -3    0.10    0.12
 -12  -7   3    0.24    0.18
 -12   7   2    1.52    0.24
  12  -7  -2    2.08    0.24
 -12  -7   2    1.52    0.23
 -12   7   1    0.71    0.21
  12   7  -1    0.93    0.18
  12  -7  -1    0.79    0.19
 -12  -7   1    0.81    0.20
 -12   7   0    0.89    0.21
  12   7   0    0.83    0.20
  12  -7   0    0.77    0.20
 -12  -7   0    0.70    0.20
  12   7   1    0.40    0.19
 -12   7  -1    0.15    0.18
 -12  -7  -1    0.15    0.19
  12  -7   1    0.32    0.19
  12   7   2    0.12    0.19
 -12   7  -2   -0.03    0.18
  12  -7   2   -0.08    0.18
 -12  -7  -2    0.00    0.18
  12   7   3    0.72    0.22
 -12  -7  -3    0.67    0.21
  12  -7   3    0.59    0.21
  12   7   4   -0.09    0.21
  12  -7   4    0.17    0.20
  12   7   5    0.52    0.24
  12  -7   5    0.19    0.23
 -12   8   5    0.16    0.22
  12  -8  -5   -0.33    0.16
 -12  -8   5   -0.15    0.20
 -12   8   4    1.11    0.24
  12   8  -4    1.59    0.26
  12  -8  -4    1.33    0.20
 -12  -8   4    1.24    0.23
 -12   8   3    0.03    0.19
 -12  -8   3    0.20    0.19
  12  -8  -3    0.03    0.12
 -12   8   2    1.85    0.26
  12  -8  -2    2.34    0.25
 -12  -8   2    1.21    0.22
 -12   8   1   -0.13    0.19
  12   8  -1    0.06    0.16
  12  -8  -1   -0.12    0.17
 -12  -8   1    0.15    0.19
 -12   8   0    0.69    0.22
  12   8   0    0.58    0.19
 -12  -8   0    0.73    0.22
  12  -8   0    0.58    0.20
 -12   8  -1    1.07    0.23
  12   8   1    0.93    0.22
 -12  -8  -1    1.43    0.24
  12  -8   1    1.15    0.23
  12   8   2    0.81    0.22
 -12   8  -2    0.57    0.20
  12  -8   2    0.54    0.21
 -12  -8  -2    0.66    0.23
  12   8   3   -0.29    0.19
 -12  -8  -3    0.24    0.21
  12  -8   3   -0.19    0.19
  12   8   4    0.00    0.22
  12  -8   4   -0.04    0.20
 -12   9   5   -0.39    0.20
  12   9  -5    0.00    0.18
  12  -9  -5    0.28    0.19
 -12  -9   5   -0.20    0.19
 -12   9   4    0.20    0.22
  12   9  -4    0.27    0.21
 -12  -9   4    0.05    0.20
  12  -9  -4   -0.06    0.14
 -12   9   3    0.32    0.21
 -12  -9   3    0.25    0.21
 -12   9   2   -0.07    0.19
 -12  -9   2    0.21    0.20
  12  -9  -2    0.14    0.19
  12   9  -1    0.15    0.17
 -12   9   1   -0.14    0.19
 -12  -9   1    0.00    0.18
  12  -9  -1    0.26    0.20
 -12   9   0    0.16    0.20
  12   9   0    0.26    0.19
 -12  -9   0    0.04    0.19
  12  -9   0    0.38    0.20
  12   9   1    0.55    0.22
 -12   9  -1    0.68    0.22
 -12  -9  -1    0.17    0.21
  12  -9   1    0.66    0.22
 -12   9  -2    0.38    0.19
  12   9   2    0.77    0.23
  12  -9   2    1.11    0.23
 -12  -9  -2    0.42    0.22
  12   9   3    0.09    0.21
 -12  -9  -3    0.10    0.22
  12  -9   3   -0.01    0.20
  12   9   4   -0.09    0.22
  12  -9   4    0.19    0.22
  12  10  -5   -0.14    0.19
 -12  10   5    0.22    0.23
  12 -10  -5    0.08    0.18
 -12  10   4   -0.09    0.21
  12 -10  -4   -0.03    0.15
 -12 -10   4   -0.19    0.19
 -12  10   3   -0.16    0.20
 -12 -10   3    0.14    0.21
 -12  10   2    0.05    0.21
  12 -10  -2   -0.11    0.19
 -12 -10   2    0.05    0.19
 -12  10   1    0.67    0.24
  12 -10  -1    0.92    0.22
 -12 -10   1    0.45    0.21
  12  10   0    0.09    0.19
 -12  10   0    0.34    0.22
 -12 -10   0    0.36    0.21
  12 -10   0    0.28    0.21
 -12  10  -1   -0.08    0.20
  12  10   1    0.19    0.20
  12 -10   1    0.17    0.20
 -12 -10  -1   -0.02    0.21
 -12  10  -2    0.40    0.21
  12  10   2    0.86    0.24
 -12 -10  -2    0.52    0.23
  12 -10   2    0.34    0.21
  12  10   3   -0.15    0.21
  12 -10   3    0.23    0.21
 -12 -10  -3   -0.12    0.23
  12  10   4   -0.12    0.24
  12 -10   4    0.15    0.23
 -12  11   4    0.26    0.25
  12 -11  -4    0.31    0.18
 -12 -11   4    0.47    0.23
 -12  11   3    0.25    0.24
 -12 -11   3    0.56    0.23
 -12  11   2    0.74    0.26
  12 -11  -2    0.53    0.22
 -12 -11   2    0.54    0.22
 -12  11   1    0.10    0.24
 -12 -11   1    0.19    0.22
  12 -11  -1   -0.01    0.20
 -12  11   0    0.04    0.22
  12  11   0   -0.01    0.20
  12 -11   0   -0.25    0.19
 -12 -11   0   -0.12    0.20
 -12  11  -1   -0.25    0.21
  12  11   1   -0.14    0.19
 -12 -11  -1    0.14    0.22
  12 -11   1    0.10    0.21
  12  11   2    0.08    0.22
 -12 -11  -2   -0.09    0.24
  12 -11   2   -0.44    0.20
  12  11   3   -0.06    0.24
 -12 -11  -3    0.12    0.22
  12 -11   3    0.17    0.23
 -12 -11  -3    0.34    0.25
 -12  12   3    0.07    0.25
 -12 -12   3    0.47    0.22
 -12  12   2    0.41    0.25
  12 -12  -2    0.66    0.23
 -12 -12   2    0.63    0.24
 -12  12   1   -0.16    0.22
  12 -12  -1    0.05    0.20
 -12 -12   1    0.20    0.22
 -12  12   0   -0.06    0.23
  12  12   0    0.15    0.20
  12 -12   0    0.09    0.22
 -12 -12   0   -0.16    0.22
  12  12   1    0.19    0.23
 -12  12  -1   -0.03    0.23
  12 -12   1    0.01    0.21
 -12 -12  -1   -0.02    0.24
  12  12   2    0.17    0.25
  12 -12   2    0.01    0.23
 -12 -12  -2   -0.32    0.24
  12  12   3    0.02    0.23
 -12 -12  -3    0.42    0.23
  12 -12   3   -0.13    0.21
 -12  13   3   -0.04    0.25
 -12  13   2    0.35    0.26
 -12 -13   2   -0.27    0.20
  12 -13  -2   -0.03    0.23
 -12  13   1    0.24    0.25
  12 -13  -1    0.09    0.22
 -12 -13   1   -0.05    0.22
 -12  13   0   -0.10    0.25
 -12 -13   0    0.27    0.25
  12 -13   0    0.01    0.22
  12  13   1    0.58    0.24
 -12  13  -1    0.49    0.24
  12 -13   1    0.08    0.22
 -12 -13  -1    0.10    0.26
  12  13   2    0.04    0.23
 -12 -13  -2    0.17    0.23
  12 -13   2   -0.01    0.22
 -12 -13  -2   -0.31    0.26
 -12  14   1    0.02    0.26
  12 -14  -1    0.70    0.27
 -12 -14   1   -0.26    0.23
 -12  14   0   -0.09    0.26
  12 -14   0   -0.02    0.23
 -12 -14   0   -0.41    0.23
 -13   0   6    0.11    0.20
 -13   0   5    0.23    0.21
 -13   0   4    1.45    0.23
 -13   0   3    0.01    0.17
  13   0  -2   -0.10    0.13
 -13   0   2   -0.06    0.16
 -13   0   1    0.06    0.16
  13   0  -1    0.06    0.14
  13   0   0    0.22    0.16
 -13   0   0    0.16    0.17
 -13   0  -1    0.03    0.19
  13   0   1    0.00    0.17
  13   0   2    0.65    0.20
 -13   0  -2    0.16    0.18
  13   0   3    0.34    0.19
 -13   0  -3    0.15    0.18
  13   0   4    0.02    0.19
  13   0   5   -0.09    0.20
 -13   1   6    0.02    0.20
 -13  -1   6   -0.30    0.20
 -13   1   5    0.46    0.21
 -13  -1   5    0.66    0.22
 -13   1   4    0.03    0.18
 -13  -1   4   -0.11    0.18
 -13   1   3    0.20    0.18
 -13  -1   3    0.23    0.17
  13   1  -2    1.38    0.20
 -13   1   2    1.00    0.20
  13  -1  -2    1.46    0.19
 -13  -1   2    1.27    0.21
 -13   1   1    0.58    0.19
  13   1  -1    1.02    0.19
 -13  -1   1    0.65    0.19
  13  -1  -1    0.78    0.18
 -13   1   0    0.20    0.17
  13   1   0   -0.32    0.14
  13  -1   0    0.00    0.16
 -13  -1   0    0.07    0.17
 -13   1  -1    0.80    0.21
  13   1   1    1.02    0.22
 -13  -1  -1    0.63    0.21
  13  -1   1    1.15    0.23
 -13   1  -2    0.19    0.19
  13   1   2   -0.19    0.17
 -13  -1  -2    0.22    0.18
  13  -1   2    0.00    0.17
  13   1   3    0.89    0.22
 -13   1  -3    0.59    0.20
  13  -1   3    0.29    0.21
 -13  -1  -3    0.59    0.19
  13   1   4    0.22    0.20
  13  -1   4    0.27    0.20
  13   1   5    0.07    0.21
  13  -1   5   -0.16    0.21
 -13   2   6    0.16    0.21
 -13  -2   6    0.13    0.20
 -13   2   5    0.94    0.23
 -13  -2   5    0.85    0.23
 -13   2   4   -0.21    0.16
 -13  -2   4   -0.18    0.17
 -13   2   3    2.01    0.24
 -13  -2   3    2.51    0.26
 -13   2   2    0.10    0.18
  13   2  -2    0.29    0.15
  13  -2  -2    0.25    0.15
 -13  -2   2    0.17    0.17
 -13   2   1    1.26    0.21
  13   2  -1    0.73    0.18
 -13  -2   1    0.67    0.19
  13  -2  -1    1.03    0.19
 -13   2   0   -0.09    0.17
  13   2   0   -0.09    0.16
 -13  -2   0   -0.12    0.17
  13  -2   0   -0.14    0.15
 -13   2  -1    5.97    0.37
  13   2   1    5.84    0.37
  13  -2   1    5.41    0.37
 -13  -2  -1    5.14    0.36
 -13   2  -2    0.22    0.17
  13   2   2    0.08    0.18
  13  -2   2   -0.14    0.17
 -13  -2  -2    0.31    0.18
 -13   2  -3    0.04    0.18
  13   2   3    0.31    0.20
  13  -2   3    0.15    0.19
 -13  -2  -3   -0.05    0.17
  13   2   4    0.15    0.20
  13  -2   4    0.23    0.21
  13   2   5   -0.07    0.21
  13  -2   5    0.07    0.22
 -13   3   6    0.00    0.20
 -13  -3   6   -0.07    0.20
 -13   3   5    0.15    0.21
 -13  -3   5    0.01    0.19
 -13   3   4    0.09    0.18
 -13  -3   4    0.00    0.18
 -13   3   3    0.27    0.19
 -13  -3   3    0.00    0.18
  13   3  -2    1.44    0.19
 -13   3   2    1.35    0.22
  13  -3  -2    1.33    0.20
 -13  -3   2    1.59    0.23
 -13   3   1    0.29    0.18
  13   3  -1    0.54    0.17
 -13  -3   1    0.42    0.18
  13  -3  -1    0.28    0.17
 -13   3   0    0.50    0.19
  13   3   0    0.17    0.18
 -13  -3   0    0.23    0.18
  13  -3   0    0.20    0.18
 -13   3  -1    2.96    0.28
  13   3   1    2.75    0.29
 -13  -3  -1    2.33    0.27
  13  -3   1    2.19    0.27
 -13   3  -2   -0.34    0.16
  13   3   2   -0.06    0.18
  13  -3   2    0.03    0.17
 -13  -3  -2   -0.16    0.18
 -13   3  -3    0.18    0.18
  13   3   3    0.35    0.20
 -13  -3  -3    0.05    0.19
  13  -3   3   -0.11    0.18
  13   3   4   -0.07    0.20
  13  -3   4    0.15    0.20
  13   3   5   -0.26    0.20
  13  -3   5   -0.18    0.20
 -13   4   6   -0.52    0.20
 -13  -4   6   -0.01    0.20
 -13   4   5   -0.12    0.21
 -13  -4   5    0.29    0.21
 -13   4   4    0.45    0.21
 -13  -4   4    0.48    0.20
 -13   4   3    0.23    0.18
 -13  -4   3    0.37    0.19
 -13   4   2   -0.04    0.17
  13   4  -2   -0.16    0.14
  13  -4  -2    0.11    0.15
 -13  -4   2   -0.15    0.17
  13   4  -1   -0.13    0.15
 -13   4   1    0.19    0.18
 -13  -4   1   -0.09    0.17
  13  -4  -1   -0.11    0.16
  13   4   0   -0.02    0.17
 -13   4   0    0.19    0.19
  13  -4   0    0.03    0.16
 -13  -4   0    0.03    0.17
  13   4   1    0.26    0.19
 -13   4  -1    0.18    0.19
 -13  -4  -1    0.10    0.19
  13  -4   1    0.02    0.18
 -13   4  -2    0.21    0.18
  13   4   2    0.19    0.19
  13  -4   2    0.15    0.19
 -13  -4  -2    0.02    0.20
  13   4   3    0.31    0.20
 -13   4  -3    0.19    0.19
  13  -4   3   -0.03    0.19
 -13  -4  -3    0.24    0.20
  13   4   4    0.25    0.22
  13  -4   4    0.34    0.21
  13   4   5    0.12    0.22
  13  -4   5    0.12    0.20
 -13   5   5    1.04    0.25
 -13  -5   5    0.77    0.24
 -13   5   4    0.27    0.21
 -13  -5   4   -0.32    0.18
 -13   5   3    0.43    0.20
 -13  -5   3    0.29    0.19
 -13   5   2    0.77    0.21
  13  -5  -2    0.97    0.20
 -13  -5   2    0.52    0.20
  13   5  -1    1.21    0.20
 -13   5   1    1.13    0.22
 -13  -5   1    1.05    0.22
  13  -5  -1    1.08    0.20
 -13   5   0    0.26    0.18
  13   5   0    0.26    0.18
 -13  -5   0    0.13    0.18
  13  -5   0    0.18    0.17
 -13   5  -1    0.01    0.20
  13   5   1   -0.03    0.18
  13  -5   1   -0.35    0.16
 -13  -5  -1    0.16    0.19
  13   5   2    0.15    0.20
 -13   5  -2   -0.14    0.17
  13  -5   2    0.23    0.19
 -13  -5  -2    0.32    0.21
  13   5   3    0.26    0.21
  13  -5   3    0.05    0.19
 -13  -5  -3    0.24    0.21
  13   5   4    0.04    0.21
  13  -5   4    0.00    0.20
  13   5   5   -0.09    0.21
  13  -5   5    0.28    0.23
 -13   6   5    0.18    0.23
 -13  -6   5    0.16    0.22
 -13   6   4    0.25    0.22
 -13  -6   4    0.02    0.20
 -13   6   3    0.81    0.22
 -13  -6   3    1.20    0.23
 -13   6   2    0.22    0.19
  13  -6  -2    0.07    0.17
 -13  -6   2   -0.01    0.18
  13   6  -1    0.00    0.16
 -13   6   1    0.00    0.18
 -13  -6   1   -0.20    0.18
  13  -6  -1    0.14    0.17
  13   6   0   -0.41    0.16
 -13   6   0    0.26    0.19
  13  -6   0   -0.06    0.17
 -13  -6   0   -0.02    0.18
  13   6   1    4.31    0.34
 -13   6  -1    3.69    0.32
  13  -6   1    3.50    0.32
 -13  -6  -1    4.27    0.34
 -13   6  -2    0.39    0.20
  13   6   2    0.38    0.22
 -13  -6  -2    0.11    0.21
  13  -6   2    0.45    0.21
  13   6   3    0.09    0.22
  13  -6   3    0.06    0.20
 -13  -6  -3    0.43    0.22
  13   6   4   -0.03    0.23
  13  -6   4   -0.07    0.20
 -13   7   5    0.09    0.21
 -13  -7   5    0.37    0.22
 -13   7   4    0.24    0.21
  13   7  -4    0.02    0.19
 -13  -7   4    0.04    0.20
 -13   7   3    0.07    0.20
 -13  -7   3    0.13    0.19
 -13   7   2    0.48    0.23
  13  -7  -2    0.62    0.20
 -13  -7   2    0.64    0.22
  13   7  -1    0.15    0.17
 -13   7   1    0.61    0.21
  13  -7  -1    0.41    0.19
 -13  -7   1    0.19    0.20
  13   7   0    0.32    0.20
 -13   7   0    0.15    0.19
  13  -7   0    0.32    0.20
 -13  -7   0    0.36    0.20
 -13   7  -1    1.82    0.26
  13   7   1    2.37    0.27
  13  -7   1    1.81    0.26
 -13  -7  -1    1.81    0.27
 -13   7  -2    0.24    0.20
  13   7   2    0.31    0.21
  13  -7   2    0.46    0.21
 -13  -7  -2    0.64    0.22
  13   7   3   -0.24    0.20
  13  -7   3    0.03    0.21
 -13  -7  -3   -0.02    0.21
  13   7   4   -0.03    0.22
  13  -7   4    0.01    0.20
 -13   8   5    0.03    0.21
 -13  -8   5    1.10    0.25
 -13   8   4   -0.49    0.21
 -13  -8   4    0.31    0.22
 -13   8   3    0.00    0.21
 -13  -8   3    0.35    0.20
 -13   8   2    0.02    0.20
 -13  -8   2   -0.15    0.18
  13  -8  -2    0.10    0.19
  13   8  -1   -0.01    0.17
 -13   8   1   -0.07    0.20
 -13  -8   1    0.12    0.20
  13  -8  -1    0.13    0.20
  13   8   0   -0.30    0.17
 -13   8   0   -0.24    0.19
 -13  -8   0    0.09    0.21
  13  -8   0   -0.20    0.18
 -13   8  -1    0.59    0.22
  13   8   1    0.35    0.22
  13  -8   1    0.30    0.21
 -13  -8  -1    0.72    0.23
 -13   8  -2    0.24    0.21
  13   8   2    0.17    0.21
 -13  -8  -2    0.33    0.22
  13  -8   2    0.02    0.20
  13   8   3    0.17    0.22
 -13  -8  -3    0.22    0.22
  13  -8   3   -0.04    0.21
  13   8   4    0.11    0.24
  13  -8   4    0.02    0.21
 -13   9   4    0.07    0.22
 -13  -9   4   -0.06    0.21
 -13   9   3    0.14    0.23
 -13  -9   3    0.26    0.22
 -13   9   2    0.14    0.23
 -13  -9   2    0.14    0.20
  13  -9  -2    0.26    0.19
 -13   9   1    0.61    0.24
  13  -9  -1    0.84    0.23
 -13  -9   1    0.70    0.23
 -13   9   0    0.01    0.21
  13   9   0   -0.16    0.19
  13  -9   0    0.10    0.21
 -13  -9   0    0.15    0.21
  13   9   1    0.38    0.21
 -13   9  -1    0.19    0.21
  13  -9   1    0.28    0.22
 -13  -9  -1    0.25    0.22
  13   9   2   -0.15    0.20
 -13   9  -2    0.14    0.20
 -13  -9  -2    0.33    0.24
  13  -9   2   -0.25    0.20
  13   9   3   -0.19    0.22
 -13  -9  -3   -0.26    0.23
  13  -9   3    0.15    0.23
 -13  10   4    0.04    0.23
 -13 -10   4    0.10    0.22
 -13  10   3    0.13    0.23
 -13 -10   3   -0.13    0.20
 -13  10   2   -0.13    0.22
  13 -10  -2    0.07    0.20
 -13 -10   2    0.02    0.21
 -13  10   1   -0.07    0.22
 -13 -10   1    0.27    0.22
  13 -10  -1    0.21    0.21
 -13  10   0    0.02    0.22
  13  10   0    0.10    0.19
  13 -10   0    0.18    0.21
 -13 -10   0    0.12    0.22
  13  10   1    1.15    0.26
 -13  10  -1    1.35    0.26
 -13 -10  -1    1.61    0.29
  13 -10   1    1.44    0.27
  13  10   2    0.44    0.25
  13 -10   2    0.24    0.23
 -13 -10  -2    0.01    0.25
  13  10   3    0.29    0.26
  13 -10   3   -0.05    0.24
 -13 -10  -3   -0.10    0.24
 -13  11   3    0.03    0.25
 -13 -11   3    0.02    0.23
 -13  11   2    0.20    0.24
  13 -11  -2    0.44    0.22
 -13 -11   2   -0.01    0.21
 -13  11   1    0.16    0.23
 -13 -11   1    0.44    0.23
  13 -11  -1    0.41    0.23
  13  11   0   -0.02    0.19
 -13  11   0   -0.16    0.22
  13 -11   0    0.02    0.22
 -13 -11   0    0.02    0.23
  13  11   1    0.30    0.24
 -13  11  -1   -0.07    0.23
 -13 -11  -1   -0.06    0.23
  13 -11   1    0.08    0.22
  13  11   2    0.58    0.25
 -13 -11  -2    0.81    0.27
  13 -11   2    0.49    0.23
 -13  12   2    0.09    0.25
 -13 -12   2   -0.27    0.21
  13 -12  -2   -0.35    0.23
 -13  12   1    0.05    0.24
  13 -12  -1    0.16    0.24
 -13 -12   1   -0.09    0.24
 -13  12   0   -0.26    0.24
 -13 -12   0   -0.12    0.23
  13 -12   0   -0.15    0.22
  13  12   1    0.15    0.24
 -13  12  -1    0.57    0.26
 -13 -12  -1    0.37    0.28
  13 -12   1    0.13    0.24
  13 -12   2   -0.02    0.23
 -13  13   1    0.14    0.26
 -13  13   0    0.10    0.25
  13 -13   0    0.07    0.24
 -14   0   5    0.07    0.21
 -14   0   4    1.14    0.25
 -14   0   3   -0.09    0.18
  14   0  -2    1.27    0.21
 -14   0   2    1.07    0.23
 -14   0   1   -0.05    0.18
  14   0  -1    0.22    0.17
  14   0   0    0.09    0.17
 -14   0   0   -0.13    0.18
 -14   0  -1   -0.32    0.17
  14   0   1   -0.11    0.19
 -14   0  -2    0.08    0.19
  14   0   2    0.10    0.19
 -14   0  -3   -0.10    0.19
  14   0   3   -0.02    0.20
  14   0   4   -0.17    0.21
 -14   1   5    0.03    0.21
 -14  -1   5   -0.01    0.21
 -14   1   4    0.81    0.22
 -14  -1   4    0.21    0.22
 -14   1   3    0.03    0.19
 -14  -1   3    0.58    0.20
  14   1  -2    0.47    0.17
 -14   1   2    0.43    0.20
  14  -1  -2    0.42    0.17
 -14  -1   2    0.45    0.21
  14   1  -1    0.78    0.20
 -14   1   1    0.57    0.21
 -14  -1   1    0.49    0.19
  14  -1  -1    0.69    0.19
  14   1   0    0.00    0.18
 -14   1   0   -0.01    0.17
 -14  -1   0    0.00    0.18
  14  -1   0   -0.08    0.16
  14   1   1   -0.07    0.19
 -14   1  -1   -0.03    0.19
  14  -1   1    0.03    0.18
 -14  -1  -1   -0.12    0.19
 -14   1  -2    0.19    0.20
  14   1   2   -0.15    0.19
 -14  -1  -2    0.19    0.19
  14  -1   2   -0.29    0.18
 -14   1  -3    0.22    0.19
  14   1   3    0.27    0.22
 -14  -1  -3    0.22    0.21
  14  -1   3   -0.03    0.20
  14   1   4    0.64    0.24
  14  -1   4    0.12    0.22
 -14   2   5   -0.08    0.20
 -14  -2   5   -0.04    0.21
 -14   2   4    0.26    0.22
 -14  -2   4    0.15    0.21
 -14   2   3    2.77    0.29
 -14  -2   3    2.53    0.29
 -14   2   2   -0.12    0.18
 -14  -2   2    0.23    0.19
  14  -2  -2    0.24    0.17
 -14   2   1    0.05    0.19
  14   2  -1   -0.20    0.16
 -14  -2   1    0.08    0.18
  14  -2  -1   -0.09    0.16
 -14   2   0    0.61    0.21
  14   2   0    0.28    0.18
  14  -2   0    0.44    0.19
 -14  -2   0    0.10    0.19
 -14   2  -1    0.95    0.22
  14   2   1    1.20    0.24
  14  -2   1    1.09    0.23
 -14  -2  -1    0.56    0.22
 -14   2  -2    0.00    0.20
  14   2   2    0.17    0.20
  14  -2   2   -0.12    0.18
 -14  -2  -2   -0.01    0.19
  14   2   3    0.64    0.23
 -14   2  -3    0.55    0.20
  14  -2   3    0.72    0.23
 -14  -2  -3    0.89    0.24
  14   2   4    0.19    0.22
  14  -2   4    0.19    0.22
 -14   3   5   -0.05    0.21
 -14  -3   5   -0.43    0.20
 -14   3   4    0.64    0.24
 -14  -3   4    0.99    0.25
 -14   3   3    0.12    0.19
 -14  -3   3    0.72    0.22
 -14   3   2    0.58    0.21
 -14  -3   2    0.34    0.20
  14  -3  -2    0.34    0.18
  14   3  -1    1.48    0.22
 -14   3   1    1.34    0.23
 -14  -3   1    1.24    0.24
  14  -3  -1    1.54    0.23
  14   3   0    0.50    0.20
 -14   3   0    0.37    0.20
 -14  -3   0    0.34    0.20
  14  -3   0    0.27    0.19
  14   3   1    0.24    0.20
 -14   3  -1   -0.09    0.18
  14  -3   1    0.24    0.20
 -14  -3  -1   -0.05    0.19
  14   3   2    0.06    0.20
 -14   3  -2    0.16    0.20
 -14  -3  -2    0.25    0.21
  14  -3   2   -0.21    0.18
  14   3   3    0.46    0.22
 -14  -3  -3    0.46    0.22
  14  -3   3    0.40    0.23
  14   3   4    0.39    0.25
  14  -3   4    0.15    0.22
 -14   4   5    0.14    0.21
 -14  -4   5   -0.20    0.21
 -14   4   4    1.22    0.26
 -14  -4   4    1.22    0.25
 -14   4   3    0.22    0.21
 -14  -4   3    0.05    0.19
 -14   4   2    0.26    0.19
  14  -4  -2    0.34    0.18
 -14  -4   2    0.19    0.19
 -14   4   1    0.13    0.20
  14   4  -1    0.41    0.18
 -14  -4   1    0.40    0.20
  14  -4  -1    0.77    0.21
  14   4   0    0.55    0.19
 -14   4   0    0.35    0.20
  14  -4   0    0.12    0.19
 -14  -4   0    0.20    0.20
  14   4   1    0.80    0.23
 -14   4  -1    0.86    0.23
  14  -4   1    1.33    0.25
 -14  -4  -1    0.57    0.23
 -14   4  -2    0.02    0.20
  14   4   2    0.05    0.20
  14  -4   2    0.23    0.20
 -14  -4  -2   -0.29    0.19
  14   4   3    0.26    0.22
  14  -4   3    0.09    0.21
 -14  -4  -3    0.20    0.22
  14   4   4    0.13    0.22
  14  -4   4    0.39    0.22
 -14   5   5   -0.03    0.22
 -14  -5   5   -0.25    0.20
 -14   5   4    0.02    0.23
 -14  -5   4    0.14    0.22
 -14   5   3    0.39    0.21
 -14  -5   3    0.24    0.21
 -14   5   2    0.04    0.19
 -14  -5   2    0.06    0.19
  14  -5  -2    0.09    0.18
  14   5  -1    0.58    0.19
 -14   5   1    0.35    0.20
 -14  -5   1    0.21    0.20
  14  -5  -1    0.40    0.20
 -14   5   0    0.20    0.21
  14   5   0    0.12    0.19
  14  -5   0    0.00    0.19
 -14  -5   0   -0.01    0.19
 -14   5  -1    0.24    0.22
  14   5   1    0.26    0.21
 -14  -5  -1    0.24    0.22
  14  -5   1    0.47    0.22
  14   5   2    0.48    0.22
 -14   5  -2    0.16    0.21
 -14  -5  -2    0.35    0.22
  14  -5   2    0.12    0.21
  14   5   3   -0.12    0.22
 -14  -5  -3    0.38    0.21
  14  -5   3    0.31    0.22
  14   5   4    0.16    0.23
  14  -5   4    0.00    0.22
 -14   6   5   -0.28    0.22
 -14   6   4    0.20    0.23
 -14  -6   4    0.32    0.23
 -14   6   3    0.74    0.23
 -14  -6   3    0.79    0.22
 -14   6   2   -0.15    0.19
  14  -6  -2   -0.02    0.18
 -14  -6   2    0.22    0.21
  14   6  -1    0.77    0.20
 -14   6   1    0.15    0.21
  14  -6  -1    0.20    0.19
 -14  -6   1    0.15    0.20
  14   6   0    1.00    0.23
 -14   6   0    0.49    0.22
  14  -6   0    0.87    0.23
 -14  -6   0    0.63    0.24
 -14   6  -1   -0.03    0.20
  14   6   1   -0.14    0.21
 -14  -6  -1    0.21    0.21
  14  -6   1    0.14    0.20
  14   6   2    0.25    0.23
 -14   6  -2   -0.09    0.20
 -14  -6  -2    0.01    0.21
  14  -6   2    0.21    0.22
  14   6   3    0.14    0.22
 -14  -6  -3   -0.05    0.23
  14  -6   3    0.02    0.21
  14   6   4   -0.01    0.22
  14  -6   4   -0.04    0.23
 -14   7   4    0.62    0.24
 -14  -7   4    1.07    0.24
 -14   7   3    0.08    0.22
 -14  -7   3    0.15    0.22
 -14   7   2   -0.03    0.20
  14  -7  -2   -0.06    0.18
 -14  -7   2    0.06    0.22
 -14   7   1    0.71    0.25
  14  -7  -1    0.92    0.22
 -14  -7   1    0.74    0.24
  14   7   0    0.26    0.21
 -14   7   0    0.14    0.21
  14  -7   0    0.19    0.20
 -14  -7   0    0.37    0.23
 -14   7  -1    0.18    0.21
  14   7   1    0.02    0.20
  14  -7   1    0.02    0.21
 -14  -7  -1    0.04    0.22
 -14   7  -2   -0.01    0.21
  14   7   2   -0.04    0.23
  14  -7   2    0.21    0.22
 -14  -7  -2    0.14    0.23
  14   7   3    0.44    0.25
  14  -7   3    0.12    0.23
 -14  -7  -3    0.14    0.24
 -14   8   4    0.77    0.26
 -14  -8   4    0.91    0.26
 -14   8   3   -0.12    0.22
 -14  -8   3   -0.05    0.22
 -14   8   2    0.03    0.21
 -14  -8   2   -0.08    0.21
  14  -8  -2    0.05    0.20
 -14   8   1   -0.14    0.21
 -14  -8   1   -0.18    0.20
  14  -8  -1    0.03    0.21
  14   8   0    0.55    0.21
 -14   8   0    0.34    0.24
  14  -8   0    0.74    0.23
 -14  -8   0    0.39    0.24
  14   8   1    0.19    0.22
 -14   8  -1    0.26    0.23
 -14  -8  -1    0.46    0.24
  14  -8   1    0.40    0.23
 -14   8  -2    0.93    0.24
  14   8   2    0.53    0.25
 -14  -8  -2    0.65    0.27
  14  -8   2    0.44    0.25
  14   8   3   -0.05    0.23
 -14  -8  -3   -0.13    0.23
  14  -8   3    0.06    0.23
 -14   9   3    0.41    0.24
 -14  -9   3    0.15    0.22
 -14   9   2    0.09    0.23
  14  -9  -2    0.34    0.22
 -14  -9   2   -0.07    0.21
 -14   9   1    0.18    0.23
 -14  -9   1    0.31    0.23
  14  -9  -1    0.29    0.22
  14   9   0    0.15    0.21
 -14   9   0   -0.17    0.23
 -14  -9   0   -0.09    0.23
  14  -9   0    0.07    0.23
  14   9   1    0.51    0.25
 -14   9  -1    0.22    0.24
 -14  -9  -1    0.15    0.23
  14  -9   1    0.29    0.25
  14   9   2    0.43    0.24
 -14  -9  -2    0.02    0.25
  14  -9   2    0.05    0.23
 -14  10   3   -0.18    0.24
 -14 -10   3    0.55    0.24
 -14  10   2   -0.10    0.25
 -14 -10   2    0.03    0.23
  14 -10  -2   -0.31    0.20
 -14  10   1   -0.02    0.23
  14 -10  -1    0.56    0.25
 -14 -10   1    0.05    0.24
  14  10   0    0.17    0.23
 -14  10   0   -0.17    0.23
 -14 -10   0   -0.12    0.24
  14 -10   0    0.21    0.24
  14  10   1    0.07    0.24
 -14  10  -1    0.00    0.22
  14 -10   1    0.39    0.25
 -14 -10  -1    0.11    0.24
  14  10   2    0.07    0.25
 -14 -10  -2    0.31    0.27
  14 -10   2   -0.04    0.24
 -14  11   2   -0.09    0.23
 -14 -11   2    0.00    0.24
 -14  11   1    0.23    0.24
 -14 -11   1   -0.11    0.24
  14 -11  -1    0.15    0.25
 -14  11   0   -0.07    0.26
  14 -11   0    0.08    0.23
 -14 -11   0    0.10    0.24
 -14  11  -1    0.15    0.25
  14  11   1    0.01    0.23
  14 -11   1    0.09    0.24
 -14 -11  -1    0.48    0.27
 -15   0   5    0.18    0.24
 -15   0   4    0.06    0.20
 -15   0   3   -0.07    0.21
 -15   0   2    0.54    0.23
 -15   0   1   -0.05    0.20
  15   0  -1    0.18    0.19
  15   0   0   -0.01    0.18
 -15   0   0    0.04    0.21
  15   0   1    0.04    0.21
 -15   0  -1   -0.12    0.20
  15   0   2    0.36    0.23
 -15   0  -2    0.29    0.23
  15   0   3    0.19    0.23
  15   0   4   -0.08    0.23
 -15   1   5    0.28    0.25
 -15  -1   5    0.50    0.25
 -15   1   4    0.00    0.22
 -15  -1   4    0.06    0.21
 -15   1   3    0.02    0.21
 -15  -1   3    0.22    0.21
 -15   1   2    0.17    0.20
 -15  -1   2    0.00    0.19
  15   1  -1    1.49    0.24
 -15   1   1    1.16    0.25
 -15  -1   1    1.09    0.24
  15  -1  -1    1.60    0.24
 -15   1   0    0.45    0.21
  15   1   0    0.48    0.20
 -15  -1   0    0.25    0.21
  15  -1   0    0.48    0.21
 -15   1  -1    0.13    0.21
  15   1   1    0.48    0.22
  15  -1   1    0.02    0.20
 -15  -1  -1    0.51    0.24
  15   1   2    0.03    0.21
 -15   1  -2    0.29    0.22
  15  -1   2    0.05    0.22
 -15  -1  -2   -0.20    0.20
  15   1   3    0.56    0.24
 -15  -1  -3    0.63    0.24
  15  -1   3    0.37    0.25
  15   1   4   -0.09    0.24
  15  -1   4    0.05    0.23
 -15   2   4    0.21    0.22
 -15  -2   4    0.20    0.23
 -15   2   3    1.99    0.28
 -15  -2   3    1.67    0.26
 -15   2   2   -0.13    0.20
 -15  -2   2   -0.29    0.18
  15   2  -1   -0.12    0.18
 -15   2   1    0.10    0.22
  15  -2  -1   -0.11    0.18
 -15  -2   1   -0.21    0.19
  15   2   0    0.06    0.19
 -15   2   0   -0.25    0.19
 -15  -2   0   -0.18    0.20
  15  -2   0   -0.02    0.19
  15   2   1    0.75    0.23
 -15   2  -1    0.60    0.24
  15  -2   1    0.33    0.21
 -15  -2  -1    0.71    0.24
  15   2   2   -0.21    0.21
 -15   2  -2    0.22    0.22
 -15  -2  -2   -0.17    0.22
  15  -2   2    0.03    0.21
  15   2   3    0.62    0.25
 -15  -2  -3   -0.08    0.21
  15  -2   3    0.04    0.22
  15   2   4    0.54    0.25
 -15   3   4   -0.19    0.20
 -15  -3   4   -0.04    0.20
 -15   3   3    0.05    0.23
 -15  -3   3    0.58    0.24
 -15   3   2    0.35    0.21
 -15  -3   2    0.28    0.21
  15   3  -1    0.94    0.22
 -15   3   1    0.68    0.23
 -15  -3   1    0.34    0.22
  15  -3  -1    0.53    0.20
  15   3   0    0.15    0.19
 -15   3   0    0.03    0.21
 -15  -3   0   -0.05    0.20
  15  -3   0   -0.14    0.19
  15   3   1    0.17    0.22
 -15   3  -1    0.42    0.23
 -15  -3  -1   -0.09    0.20
  15  -3   1    0.12    0.21
 -15   3  -2   -0.02    0.22
  15   3   2    0.02    0.23
  15  -3   2   -0.23    0.21
 -15  -3  -2    0.28    0.22
  15   3   3    0.24    0.25
  15  -3   3    0.28    0.23
 -15  -3  -3    0.81    0.26
 -15   4   4   -0.19    0.20
 -15  -4   4    0.97    0.26
 -15   4   3   -0.20    0.22
 -15  -4   3    0.33    0.22
 -15   4   2    0.23    0.22
 -15  -4   2    0.39    0.21
  15   4  -1    0.05    0.19
 -15   4   1    0.20    0.21
  15  -4  -1    0.06    0.19
 -15  -4   1    0.18    0.21
  15   4   0    0.07    0.19
 -15   4   0    0.08    0.21
  15  -4   0    0.00    0.21
 -15  -4   0   -0.14    0.21
 -15   4  -1    0.09    0.22
  15   4   1   -0.02    0.21
  15  -4   1    0.13    0.22
 -15  -4  -1   -0.21    0.21
  15   4   2    1.00    0.26
 -15   4  -2    0.37    0.22
  15  -4   2    0.78    0.25
 -15  -4  -2    0.49    0.24
  15   4   3    0.69    0.25
 -15  -4  -3    0.15    0.24
  15  -4   3    0.35    0.24
 -15   5   4    0.06    0.23
 -15  -5   4    0.14    0.24
 -15   5   3   -0.30    0.21
 -15  -5   3    0.03    0.21
 -15   5   2   -0.03    0.20
 -15  -5   2   -0.02    0.20
 -15   5   1    0.62    0.23
 -15  -5   1    0.10    0.21
  15  -5  -1    0.32    0.21
 -15   5   0    0.31    0.22
  15   5   0    1.06    0.23
  15  -5   0    0.79    0.23
 -15  -5   0    0.67    0.24
 -15   5  -1    0.61    0.23
  15   5   1    0.06    0.22
  15  -5   1    0.51    0.23
 -15  -5  -1    0.31    0.23
 -15   5  -2   -0.12    0.23
  15   5   2    0.00    0.24
 -15  -5  -2   -0.07    0.23
  15  -5   2   -0.02    0.21
  15   5   3    0.45    0.25
  15  -5   3    0.16    0.23
 -15  -5  -3   -0.03    0.23
 -15   6   4    0.08    0.23
 -15  -6   4    0.04    0.22
 -15   6   3    0.90    0.26
 -15  -6   3    1.24    0.27
 -15   6   2    0.28    0.24
 -15  -6   2    0.21    0.23
 -15   6   1   -0.03    0.21
 -15  -6   1   -0.20    0.22
  15  -6  -1   -0.18    0.20
  15   6   0    0.05    0.21
 -15   6   0    0.24    0.24
  15  -6   0    0.37    0.23
 -15  -6   0   -0.05    0.21
 -15   6  -1    0.20    0.23
  15   6   1   -0.27    0.20
 -15  -6  -1    0.03    0.22
  15  -6   1    0.24    0.22
  15   6   2   -0.32    0.23
 -15   6  -2   -0.09    0.23
  15  -6   2    0.05    0.22
 -15  -6  -2   -0.07    0.25
  15   6   3    0.14    0.25
  15  -6   3   -0.03    0.23
 -15  -6  -3    0.32    0.25
 -15   7   3   -0.20    0.23
 -15  -7   3   -0.12    0.22
 -15   7   2    0.36    0.24
 -15  -7   2    0.37    0.23
 -15   7   1   -0.25    0.21
 -15  -7   1   -0.10    0.23
  15  -7  -1    0.02    0.20
  15   7   0   -0.17    0.21
 -15   7   0    0.08    0.22
  15  -7   0    0.16    0.22
 -15  -7   0   -0.32    0.21
 -15   7  -1    0.39    0.25
  15   7   1   -0.03    0.23
  15  -7   1    0.13    0.24
 -15  -7  -1   -0.01    0.23
 -15   7  -2   -0.14    0.21
  15   7   2    0.13    0.25
  15  -7   2    0.06    0.23
 -15  -7  -2   -0.07    0.25
 -15   8   3   -0.14    0.24
 -15  -8   3    0.21    0.23
 -15   8   2   -0.08    0.23
 -15  -8   2   -0.12    0.23
 -15   8   1    0.09    0.23
 -15  -8   1    0.22    0.24
  15  -8  -1    0.03    0.22
  15   8   0    0.04    0.22
 -15   8   0   -0.22    0.24
 -15  -8   0    0.10    0.24
  15  -8   0   -0.13    0.22
  15   8   1    0.02    0.24
 -15   8  -1   -0.04    0.23
 -15  -8  -1    0.40    0.25
  15  -8   1   -0.07    0.22
  15   8   2    0.96    0.28
  15  -8   2    0.84    0.27
 -15  -8  -2    0.99    0.30
 -15   9   2    0.03    0.24
 -15  -9   2   -0.16    0.22
 -15   9   1    0.10    0.25
  15  -9  -1   -0.07    0.22
 -15  -9   1    0.14    0.26
 -15   9   0   -0.24    0.25
  15  -9   0    0.52    0.24
 -15  -9   0    0.01    0.23
  15   9   1    0.03    0.23
 -15   9  -1    0.22    0.24
  15  -9   1    0.53    0.27
 -15  -9  -1   -0.25    0.23
  15 -10  -1   -0.35    0.23
 -15  10   0   -0.40    0.23
 -16   0   4   -0.25    0.21
 -16   0   3    0.01    0.21
 -16   0   2    2.02    0.30
  16   0  -1    0.08    0.19
 -16   0   1    0.04    0.21
 -16   0   0    0.03    0.22
  16   0   0    0.34    0.21
 -16   0  -1    0.27    0.24
  16   0   1    0.28    0.22
  16   0   2    0.47    0.26
 -16   0  -2   -0.14    0.22
  16   0   3   -0.05    0.24
 -16   1   4    0.20    0.23
 -16  -1   4    0.52    0.26
 -16   1   3    0.20    0.22
 -16  -1   3    0.36    0.23
 -16   1   2    0.00    0.22
 -16  -1   2   -0.01    0.23
  16   1  -1    0.46    0.22
 -16   1   1    0.71    0.24
 -16  -1   1    0.31    0.24
  16  -1  -1    0.32    0.21
  16   1   0    0.62    0.24
 -16   1   0   -0.19    0.21
  16  -1   0    0.18    0.22
 -16  -1   0    0.52    0.24
  16   1   1   -0.11    0.21
 -16   1  -1    0.34    0.23
 -16  -1  -1    0.17    0.25
  16  -1   1    0.41    0.23
  16   1   2    0.10    0.22
 -16   1  -2   -0.24    0.22
  16  -1   2   -0.35    0.21
 -16  -1  -2   -0.37    0.22
  16   1   3    0.23    0.25
  16  -1   3   -0.13    0.23
 -16   2   4    0.20    0.22
 -16  -2   4    0.40    0.23
 -16   2   3    0.50    0.25
 -16  -2   3    0.50    0.23
 -16   2   2    0.10    0.23
 -16  -2   2    0.27    0.23
 -16   2   1    0.10    0.22
 -16  -2   1    0.07    0.22
  16  -2  -1    0.02    0.20
 -16   2   0    0.32    0.23
  16   2   0    0.12    0.21
 -16  -2   0    0.48    0.23
  16  -2   0    0.03    0.21
  16   2   1   -0.02    0.23
 -16   2  -1    0.32    0.23
 -16  -2  -1    0.22    0.24
  16  -2   1    0.26    0.22
  16   2   2   -0.01    0.23
 -16   2  -2    0.05    0.23
  16  -2   2    0.10    0.22
 -16  -2  -2    0.01    0.23
 -16   3   3    0.28    0.23
 -16  -3   3    0.16    0.24
 -16   3   2    0.41    0.24
 -16  -3   2    0.59    0.25
 -16   3   1   -0.13    0.22
  16  -3  -1   -0.22    0.19
 -16  -3   1   -0.05    0.21
  16   3   0    0.13    0.22
 -16   3   0   -0.09    0.21
  16  -3   0    0.16    0.23
 -16  -3   0    0.28    0.24
  16   3   1   -0.13    0.21
 -16   3  -1    0.22    0.25
 -16  -3  -1   -0.06    0.23
  16  -3   1    0.03    0.22
 -16   3  -2    0.07    0.22
  16   3   2   -0.02    0.23
 -16  -3  -2   -0.12    0.25
  16  -3   2   -0.08    0.24
 -16   4   3   -0.09    0.22
 -16  -4   3    0.09    0.24
 -16   4   2    1.27    0.28
 -16  -4   2    1.37    0.28
 -16   4   1    0.33    0.24
  16  -4  -1    1.25    0.26
 -16  -4   1   -0.15    0.21
  16   4   0    0.34    0.23
 -16   4   0   -0.25    0.22
  16  -4   0   -0.23    0.20
 -16  -4   0   -0.09    0.24
 -16   4  -1   -0.19    0.22
  16   4   1    0.17    0.25
 -16  -4  -1   -0.01    0.25
  16  -4   1    0.23    0.24
  16   4   2   -0.08    0.25
 -16   4  -2   -0.14    0.24
 -16  -4  -2   -0.11    0.24
  16  -4   2   -0.08    0.23
 -16   5   3    0.18    0.24
 -16  -5   3    0.25    0.23
 -16   5   2    0.32    0.24
 -16  -5   2    0.13    0.23
 -16   5   1    0.31    0.23
  16  -5  -1    0.07    0.22
 -16  -5   1    0.31    0.23
 -16   5   0    0.23    0.25
  16   5   0    0.58    0.23
  16  -5   0    0.92    0.26
 -16  -5   0    0.58    0.26
  16   5   1   -0.15    0.22
 -16   5  -1    0.12    0.23
 -16  -5  -1    0.32    0.26
  16  -5   1    0.13    0.23
 -16   5  -2    0.19    0.25
  16   5   2   -0.02    0.26
  16  -5   2    0.13    0.25
 -16  -5  -2   -0.12    0.24
 -16   6   2    0.13    0.24
 -16  -6   2    0.08    0.22
 -16   6   1   -0.14    0.23
 -16  -6   1   -0.14    0.23
  16  -6  -1   -0.20    0.22
 -16   6   0    0.19    0.25
  16   6   0    0.11    0.23
  16  -6   0   -0.14    0.22
 -16  -6   0    0.30    0.25
  16   6   1    0.19    0.25
 -16   6  -1   -0.02    0.23
 -16  -6  -1    0.24    0.26
  16  -6   1    0.33    0.24
 -16   7   2    0.22    0.24
 -16   7   1   -0.03    0.24
 -16  -7   1   -0.45    0.22
  16  -7  -1    0.06    0.24
 -16   7   0    0.57    0.28
 -16  -7   0   -0.01    0.25
  16  -7   0    0.09    0.25
  16   7   1    0.26    0.25
  16  -7   1    0.24    0.25
 -17   0   2    0.81    0.27
 -17   0   1    0.19    0.24
 -17   0   0   -0.13    0.23
  17   0   0   -0.21    0.21
  17   0   1   -0.22    0.22
 -17   0  -1   -0.06    0.24
 -17   1   2   -0.24    0.23
 -17  -1   2    0.38    0.25
 -17   1   1    0.36    0.24
 -17  -1   1    0.36    0.26
 -17   1   0   -0.06    0.23
  17   1   0   -0.41    0.21
 -17  -1   0   -0.04    0.25
  17  -1   0   -0.07    0.23
 -17   1  -1    0.10    0.24
  17   1   1    0.02    0.25
 -17  -1  -1    0.54    0.28
  17  -1   1    0.23    0.25
 -17   2   2    0.04    0.24
 -17  -2   2    0.14    0.24
 -17   2   1    0.51    0.25
 -17  -2   1    0.59    0.26
 -17   2   0   -0.08    0.23
  17   2   0   -0.02    0.23
  17  -2   0    0.05    0.22
 -17  -2   0    0.28    0.26
 -17   2  -1   -0.20    0.24
  17   2   1   -0.11    0.25
 -17  -2  -1    0.16    0.25
  17  -2   1    0.00    0.23
 -17   3   2    0.18    0.25
 -17  -3   2    0.19    0.24
 -17   3   1   -0.14    0.24
 -17  -3   1    0.31    0.25
 -17   3   0   -0.13    0.25
  17   3   0    0.14    0.23
 -17  -3   0    0.18    0.25
  17  -3   0   -0.02    0.23
  17  -3   1    0.00    0.24
 -17   4   1    0.11    0.27
 -17  -4   1    0.20    0.25
 -17   4   0   -0.14    0.24
  17   4   0   -0.10    0.23
  17  -4   0    0.25    0.24
   0   0   0    0.00    0.00
;
_shelx_hkl_checksum     33472
_shelx_res_file
;
    shelx.res created by SHELXL-2014/7
TITL HT1 in P2(1)/c LIGHT ORANGE PRISM
CELL 0.71073 13.3791 14.9352 6.7849 90.000 93.968 90.000
ZERR 4.00 0.0008 0.0010 0.0003 0.000 0.003 0.000
LATT 1
SYMM -x, y+1/2, -z+1/2
SFAC C  H    O  Cl
UNIT 68  52    4  4
OMIT -3 54
L.S. 40
ACTA
BOND $H
HTAB
CONF
LIST 4
FMAP 2
PLAN 8
TEMP 23.000
SIZE 0.38 0.30 0.26
OMIT 1   0   0
OMIT 1   1   0
WGHT    0.093100    0.126100
FVAR       0.22500
CL1   4   -0.451109    0.125953    0.647633    11.00000    0.07570    0.12839 =
         0.13343   -0.02357    0.02957    0.00509
O1    3    0.010324    0.143790   -0.190957    11.00000    0.11116    0.11895 =
         0.03934    0.01014   -0.00922   -0.00358
C1    1    0.049210    0.130778   -0.024233    11.00000    0.08747    0.05089 =
         0.03830    0.00170   -0.00299   -0.00051
C2    1    0.158856    0.130630    0.013174    11.00000    0.08718    0.04420 =
         0.04695    0.00038    0.00662    0.00262
C3    1    0.219018    0.165086   -0.128558    11.00000    0.10326    0.05872 =
         0.06740    0.00911    0.01943    0.01120
AFIX  43
H3    2    0.189331    0.186704   -0.247121    11.00000   -1.20000
AFIX   0
C4    1    0.320623    0.167570   -0.096025    11.00000    0.10289    0.06657 =
         0.10544    0.01197    0.03593    0.00737
AFIX  43
H4    2    0.359671    0.190994   -0.191835    11.00000   -1.20000
AFIX   0
C5    1    0.365714    0.135326    0.079149    11.00000    0.08343    0.07561 =
         0.12604   -0.00565    0.01387    0.00512
AFIX  43
H5    2    0.435020    0.137323    0.102067    11.00000   -1.20000
AFIX   0
C6    1    0.306429    0.099691    0.221641    11.00000    0.08390    0.06502 =
         0.08010   -0.00221   -0.00131    0.00720
AFIX  43
H6    2    0.336918    0.077393    0.338857    11.00000   -1.20000
AFIX   0
C7    1    0.203222    0.097031    0.191276    11.00000    0.07978    0.04555 =
         0.05293   -0.00525   -0.00081    0.00364
C8    1    0.137882    0.059476    0.341176    11.00000    0.08487    0.06006 =
         0.04459    0.00683   -0.00934    0.00386
AFIX  23
H8A   2    0.173879    0.060535    0.470261    11.00000   -1.20000
H8B   2    0.122040   -0.002381    0.308564    11.00000   -1.20000
AFIX   0
C9    1    0.041155    0.112526    0.348875    11.00000    0.07853    0.05812 =
         0.03874    0.00367   -0.00374   -0.00236
AFIX  23
H9A   2   -0.001786    0.083457    0.438979    11.00000   -1.20000
H9B   2    0.056437    0.172121    0.399191    11.00000   -1.20000
AFIX   0
C10   1   -0.013275    0.119656    0.148706    11.00000    0.07901    0.04409 =
         0.04039    0.00163   -0.00696   -0.00128
C11   1   -0.112812    0.118179    0.112636    11.00000    0.08434    0.04745 =
         0.04533   -0.00230   -0.01373    0.00157
AFIX  43
H11   2   -0.135031    0.117524   -0.020302    11.00000   -1.20000
AFIX   0
C12   1   -0.191694    0.117443    0.250457    11.00000    0.06914    0.04396 =
         0.05631   -0.00166   -0.01091    0.00524
C13   1   -0.283063    0.076833    0.195173    11.00000    0.07470    0.06903 =
         0.07397   -0.01734   -0.01721    0.00632
AFIX  43
H13   2   -0.291294    0.048680    0.072867    11.00000   -1.20000
AFIX   0
C14   1   -0.361656    0.077095    0.316184    11.00000    0.06309    0.08267 =
         0.10922   -0.02183   -0.01333    0.00072
AFIX  43
H14   2   -0.421201    0.047734    0.278216    11.00000   -1.20000
AFIX   0
C15   1   -0.350646    0.121427    0.493847    11.00000    0.06979    0.07015 =
         0.09396   -0.00402    0.00643    0.00989
C16   1   -0.262186    0.163684    0.552565    11.00000    0.07866    0.05751 =
         0.06961   -0.00842   -0.00086    0.00687
AFIX  43
H16   2   -0.255893    0.194202    0.672260    11.00000   -1.20000
AFIX   0
C17   1   -0.183210    0.160639    0.433799    11.00000    0.07442    0.04768 =
         0.06066   -0.00511   -0.00676   -0.00106
AFIX  43
H17   2   -0.122947    0.187807    0.476048    11.00000   -1.20000
AFIX   0
HKLF 4 1 1 0 0 0 1 0 0 0 1
REM  HT1 in P2(1)/c LIGHT ORANGE PRISM
REM R1 =  0.0505 for    1901 Fo > 4sig(Fo)  and  0.0827 for all    2954 data
REM    172 parameters refined using      0 restraints
END
WGHT      0.0931      0.1261
REM No hydrogen bonds found for HTAB generation
REM Highest difference peak  0.368,  deepest hole -0.185,  1-sigma level  0.040
Q1    1  -0.4648  0.1509  0.5462  11.00000  0.05    0.37
Q2    1  -0.4550  0.1010  0.6667  11.00000  0.05    0.31
Q3    1  -0.4270  0.1204  0.6821  11.00000  0.05    0.28
Q4    1   0.0359  0.0951 -0.1825  11.00000  0.05    0.13
Q5    1   0.1477  0.1353 -0.3069  11.00000  0.05    0.11
Q6    1   0.0401  0.1408 -0.3426  11.00000  0.05    0.11
Q7    1  -0.0441  0.0806 -0.1736  11.00000  0.05    0.11
Q8    1  -0.0689  0.0905 -0.2133  11.00000  0.05    0.10
;
_shelx_res_checksum     83736
