# Supplementary material for: Crystal structure of (E)-2-(4-chloro­benzyl­idene)-3,4-di­hydro­naphthalen-1(2H)-one: a second monoclinic polymorph
Source: Acta Crystallogr E Crystallogr Commun. 2015 Sep 12;71(Pt 10):o741–2. doi: 10.1107/S2056989015016151 (PMC4647395; doi:10.1107/S2056989015016151)
Supplement: Supplementary file 2 [file e-71-0o741-Isup2.hkl]

data_I                                                                          
_shelx_title ' HT1 in P2(1)/c LIGHT ORANGE PRISM'                               
_shelx_refln_list_code          4                                               
_shelx_F_calc_maximum      149.59                                               
_exptl_crystal_F_000       560.00                                               
_reflns_d_resolution_high  0.7828                                               
                                                                                
loop_                                                                           
 _space_group_symop_operation_xyz                                               
 'x, y, z'                                                                      
 '-x, y+1/2, -z+1/2'                                                            
 '-x, -y, -z'                                                                   
 'x, -y-1/2, z-1/2'                                                             
                                                                                
_cell_length_a    13.3791                                                       
_cell_length_b    14.9352                                                       
_cell_length_c     6.7849                                                       
_cell_angle_alpha  90.000                                                       
_cell_angle_beta   93.968                                                       
_cell_angle_gamma  90.000                                                       
                                                                                
_shelx_F_squared_multiplier     1.000                                           
                                                                                
loop_                                                                           
 _refln_index_h                                                                 
 _refln_index_k                                                                 
 _refln_index_l                                                                 
 _refln_F_squared_calc                                                          
 _refln_F_squared_meas                                                          
 _refln_F_squared_sigma                                                         
 _refln_observed_status                                                         
   2   0   0        615.95        207.20         7.11 o                         
   3   0   0        739.40        570.75        15.22 o                         
   4   0   0        304.96        322.96         6.41 o                         
   5   0   0       1335.91       1321.01        16.28 o                         
   6   0   0       2375.43       2495.48        43.01 o                         
   7   0   0        327.58        320.85         6.48 o                         
   8   0   0        199.62        239.87         4.63 o                         
   9   0   0        350.54        385.47         6.97 o                         
  10   0   0        225.25        237.88         5.73 o                         
  11   0   0        397.26        409.14         8.76 o                         
  12   0   0        243.01        230.13         7.12 o                         
  13   0   0          4.68          3.77         2.30 o                         
  14   0   0          0.11         -0.33         2.44 o                         
  15   0   0          0.03          0.26         2.70 o                         
  16   0   0          3.85          3.73         3.06 o                         
  17   0   0          0.01         -3.39         3.06 o                         
   2   1   0        698.47        772.19        11.16 o                         
   3   1   0         87.04        129.29         1.47 o                         
   4   1   0       2415.36       2511.19        24.25 o                         
   5   1   0        450.89        554.43         5.42 o                         
   6   1   0       1809.73       1874.12        22.98 o                         
   7   1   0         47.56         48.13         1.44 o                         
   8   1   0        178.22        182.01         3.47 o                         
   9   1   0         26.58         24.96         1.31 o                         
  10   1   0        127.15        134.02         4.98 o                         
  11   1   0          6.51          4.78         1.29 o                         
  12   1   0        251.30        227.30         5.20 o                         
  13   1   0          0.79         -0.55         1.84 o                         
  14   1   0          0.21         -0.47         1.70 o                         
  15   1   0          8.52          8.21         2.05 o                         
  16   1   0          5.19          5.22         3.28 o                         
  17   1   0          0.12         -3.03         2.26 o                         
   0   2   0        173.51        151.90         6.81 o                         
   1   2   0          3.41          1.78         0.31 o                         
   2   2   0          4.36          2.35         0.22 o                         
   3   2   0          0.20         -0.37         0.25 o                         
   4   2   0        453.31        413.52         4.28 o                         
   5   2   0        147.51        141.30         1.80 o                         
   6   2   0         17.61         17.05         1.49 o                         
   7   2   0         44.02         48.70         1.58 o                         
   8   2   0          9.04          8.13         0.99 o                         
   9   2   0          5.23          4.68         0.96 o                         
  10   2   0          0.19          1.89         1.07 o                         
  11   2   0          0.03         -0.06         1.14 o                         
  12   2   0         23.83         32.75         2.27 o                         
  13   2   0          0.15         -2.19         1.60 o                         
  14   2   0          8.52          6.92         1.91 o                         
  15   2   0          0.13         -1.91         1.90 o                         
  16   2   0          0.28          4.55         2.17 o                         
   1   3   0         78.04         86.06         1.11 o                         
   2   3   0       3677.48       3624.94        36.64 o                         
   3   3   0        302.71        349.11         3.81 o                         
   4   3   0        519.41        567.13         6.05 o                         
   5   3   0        178.38        217.85         3.77 o                         
   6   3   0        621.96        650.77         9.11 o                         
   7   3   0          8.47          9.20         0.92 o                         
   8   3   0        405.89        407.65         6.23 o                         
   9   3   0         29.04         28.27         1.56 o                         
  10   3   0         68.78         78.05         2.42 o                         
  11   3   0          0.01          2.23         1.18 o                         
  12   3   0        198.09        188.17         4.74 o                         
  13   3   0          6.35          5.37         1.80 o                         
  14   3   0          5.54          7.28         1.95 o                         
  15   3   0          0.41         -0.05         1.95 o                         
  16   3   0          1.12          2.24         2.21 o                         
   1   4   0        682.86        527.24         5.27 o                         
   2   4   0        606.64        684.70         7.15 o                         
   3   4   0        312.69        283.28         3.21 o                         
   4   4   0        486.13        510.19         5.52 o                         
   5   4   0       1064.89       1116.06        16.49 o                         
   6   4   0        942.37       1030.05        15.36 o                         
   7   4   0         45.92         38.93         1.87 o                         
   8   4   0        259.53        268.79         4.91 o                         
   9   4   0        227.02        245.68         4.37 o                         
  10   4   0        119.92        123.74         3.01 o                         
  11   4   0        249.84        255.46         5.34 o                         
  12   4   0        111.80        102.42         4.82 o                         
  13   4   0          1.51          1.06         1.69 o                         
  14   4   0          2.36          6.04         1.92 o                         
  15   4   0          0.06          0.08         2.02 o                         
  16   4   0          1.60         -1.29         2.22 o                         
   1   5   0          0.79          2.97         0.44 o                         
   2   5   0        428.62        335.63         4.91 o                         
   3   5   0         51.66         67.40         1.23 o                         
   4   5   0       2325.50       2409.40        34.76 o                         
   5   5   0         42.26         52.60         1.70 o                         
   6   5   0       1103.50       1103.26        16.47 o                         
   7   5   0          5.37          3.93         1.05 o                         
   8   5   0         85.29         94.88         2.41 o                         
   9   5   0          0.12         -0.27         0.63 o                         
  10   5   0          1.11          0.71         0.68 o                         
  11   5   0          5.73          8.01         1.65 o                         
  12   5   0         61.56         51.56         2.62 o                         
  13   5   0          1.08          4.09         1.75 o                         
  14   5   0          1.17          1.47         1.92 o                         
  15   5   0         13.93         14.75         2.48 o                         
  16   5   0         12.70         11.62         2.46 o                         
   0   6   0         26.57         34.16         1.24 o                         
   1   6   0         50.09         40.70         1.09 o                         
   2   6   0          2.64          1.22         0.46 o                         
   3   6   0         43.01         45.42         1.60 o                         
   4   6   0        211.15        218.72         3.90 o                         
   5   6   0        135.79        125.10         2.71 o                         
   6   6   0         10.18         14.63         1.18 o                         
   7   6   0          0.85         -0.18         0.96 o                         
   8   6   0          0.49          6.10         1.21 o                         
   9   6   0          5.59          5.37         0.99 o                         
  10   6   0          6.06          3.35         1.09 o                         
  11   6   0          0.00          0.00         1.85 o                         
  12   6   0         49.66         54.99         2.64 o                         
  13   6   0          0.61         -1.43         2.09 o                         
  14   6   0         12.88         15.35         2.27 o                         
  15   6   0          0.44          2.86         2.19 o                         
  16   6   0          0.91          2.11         2.33 o                         
   1   7   0         46.65         45.61         1.55 o                         
   2   7   0        131.88        142.61         2.53 o                         
   3   7   0        390.59        393.23         6.32 o                         
   4   7   0        208.92        200.70         3.73 o                         
   5   7   0         23.69         28.83         1.38 o                         
   6   7   0        185.79        194.16         3.85 o                         
   7   7   0          0.95          1.92         1.02 o                         
   8   7   0        295.22        291.07         5.41 o                         
   9   7   0         30.63         30.65         1.67 o                         
  10   7   0         20.05         19.89         1.82 o                         
  11   7   0          1.84          2.66         1.60 o                         
  12   7   0         18.71         15.83         2.00 o                         
  13   7   0          2.96          5.64         1.95 o                         
  14   7   0          3.65          4.67         2.09 o                         
  15   7   0          0.12         -1.32         2.12 o                         
   0   8   0       2855.43       2992.77        60.97 o                         
   1   8   0        156.13        146.09         3.06 o                         
   2   8   0       1963.86       1909.70        27.80 o                         
   3   8   0          0.17         -0.27         1.20 o                         
   4   8   0         17.53         15.68         1.19 o                         
   5   8   0        227.30        247.87         4.57 o                         
   6   8   0         92.71        106.20         2.71 o                         
   7   8   0          2.59          2.78         1.48 o                         
   8   8   0         81.85         73.21         2.56 o                         
   9   8   0         81.39         85.73         2.89 o                         
  10   8   0         39.67         37.92         2.27 o                         
  11   8   0         45.47         46.12         2.52 o                         
  12   8   0         16.95         12.71         2.04 o                         
  13   8   0          0.12         -2.75         1.84 o                         
  14   8   0          6.72         10.13         2.26 o                         
  15   8   0          0.24         -1.03         2.27 o                         
   1   9   0          6.99          8.15         1.03 o                         
   2   9   0          0.18          2.45         0.93 o                         
   3   9   0          2.16          1.85         0.86 o                         
   4   9   0        299.46        304.99         4.82 o                         
   5   9   0         39.15         40.39         1.78 o                         
   6   9   0        125.24        122.25         3.04 o                         
   7   9   0         51.23         45.38         2.07 o                         
   8   9   0         94.95        104.55         3.08 o                         
   9   9   0         43.69         45.14         2.29 o                         
  10   9   0         20.61         17.02         2.34 o                         
  11   9   0          1.19          0.76         1.75 o                         
  12   9   0          4.83          4.12         1.92 o                         
  13   9   0          0.99          0.40         2.02 o                         
  14   9   0          0.01         -0.12         2.22 o                         
  15   9   0          3.96          1.97         3.96 o                         
   0  10   0         25.58         22.46         1.96 o                         
   1  10   0          0.51          1.07         1.54 o                         
   2  10   0          0.20          1.48         0.99 o                         
   3  10   0          9.38          9.94         1.23 o                         
   4  10   0          3.49          2.16         1.25 o                         
   5  10   0          8.42          5.13         1.26 o                         
   6  10   0          1.64          2.09         1.25 o                         
   7  10   0         27.58         27.56         1.87 o                         
   8  10   0         10.77         14.98         1.72 o                         
   9  10   0          7.03          7.67         1.82 o                         
  10  10   0         18.77         22.98         2.16 o                         
  11  10   0          1.10          1.72         1.82 o                         
  12  10   0          7.82          5.18         2.04 o                         
  13  10   0          1.03          2.09         2.06 o                         
  14  10   0          0.02          0.43         2.32 o                         
   1  11   0          2.31          2.03         1.16 o                         
   2  11   0          7.37          8.13         1.28 o                         
   3  11   0         98.01        100.82         2.84 o                         
   4  11   0         79.81         76.49         2.59 o                         
   5  11   0         15.83         14.10         1.38 o                         
   6  11   0         30.73         32.58         1.95 o                         
   7  11   0          0.15          0.81         1.60 o                         
   8  11   0         95.17        112.98         4.85 o                         
   9  11   0          2.29          0.89         1.65 o                         
  10  11   0         41.14         47.64         3.11 o                         
  11  11   0          4.65          5.35         1.97 o                         
  12  11   0          0.37         -1.78         1.99 o                         
  13  11   0          0.00         -0.69         2.11 o                         
   0  12   0        123.90        119.60         4.47 o                         
   1  12   0         64.29         58.46         2.32 o                         
   2  12   0        627.86        600.10        10.92 o                         
   3  12   0          6.32          6.28         1.43 o                         
   4  12   0         47.67         48.73         2.20 o                         
   5  12   0         10.29         11.33         1.39 o                         
   6  12   0         20.14         19.46         1.69 o                         
   7  12   0          9.98         11.63         1.57 o                         
   8  12   0          0.01          3.17         1.75 o                         
   9  12   0         11.40         10.96         2.51 o                         
  10  12   0         27.58         31.75         2.51 o                         
  11  12   0          0.94         -1.36         2.01 o                         
  12  12   0          1.87          0.18         2.14 o                         
  13  12   0          0.01         -3.46         2.62 o                         
   1  13   0          4.46          5.98         1.50 o                         
   2  13   0         78.87         70.11         2.69 o                         
   3  13   0         20.58         26.67         1.90 o                         
   4  13   0          0.07          0.04         1.43 o                         
   5  13   0         23.70         21.85         1.90 o                         
   6  13   0          1.92          0.13         1.81 o                         
   7  13   0         16.72         19.32         1.81 o                         
   8  13   0         57.57         63.96         4.33 o                         
   9  13   0         32.88         36.52         2.59 o                         
  10  13   0         16.03         18.88         2.33 o                         
  11  13   0          8.54         13.20         2.40 o                         
  12  13   0          0.19          1.14         2.72 o                         
   0  14   0         18.72         21.84         2.65 o                         
   1  14   0          9.89          9.58         1.68 o                         
   2  14   0          7.84          5.81         1.63 o                         
   3  14   0          1.02          1.61         1.53 o                         
   4  14   0         17.86         15.86         2.08 o                         
   5  14   0          1.30          0.57         1.85 o                         
   6  14   0          0.04         -0.95         1.63 o                         
   7  14   0          8.49          6.50         1.73 o                         
   8  14   0          6.00         11.14         1.88 o                         
   9  14   0         13.18         18.21         2.07 o                         
  10  14   0          8.19         11.66         2.09 o                         
  11  14   0          2.36          4.33         4.10 o                         
   1  15   0          1.42          3.49         1.60 o                         
   2  15   0          0.52          0.36         1.65 o                         
   3  15   0          2.53         -0.89         1.58 o                         
   4  15   0         14.65         15.03         1.95 o                         
   5  15   0          0.23         -0.41         1.71 o                         
   6  15   0          0.45          0.59         1.77 o                         
   7  15   0          0.23          0.29         1.84 o                         
   8  15   0         17.25         16.93         2.24 o                         
   9  15   0          1.81          3.10         1.94 o                         
  10  15   0          1.63          4.57         2.39 o                         
   0  16   0         46.41         49.44         9.97 o                         
   1  16   0         20.19         19.89         2.22 o                         
   2  16   0         73.35         58.94         3.34 o                         
   3  16   0          0.29         -1.74         1.80 o                         
   4  16   0         23.62         24.50         2.27 o                         
   5  16   0          0.27         -2.59         1.84 o                         
   6  16   0          6.32          2.42         1.97 o                         
   7  16   0          5.40          7.48         2.15 o                         
   8  16   0          6.04          9.16         2.80 o                         
   9  16   0          0.52         -2.25         2.56 o                         
   1  17   0          1.03          2.63         1.95 o                         
   2  17   0         19.04         22.26         2.34 o                         
   3  17   0          3.04          3.68         2.04 o                         
   4  17   0          3.95          3.46         2.05 o                         
   5  17   0          2.01         -2.83         1.89 o                         
   6  17   0          0.72          0.77         2.37 o                         
   7  17   0          0.26         -2.41         2.90 o                         
   0  18   0         42.90         49.60         5.04 o                         
   1  18   0         10.30         13.35         2.37 o                         
   2  18   0          6.11          8.18         2.25 o                         
   3  18   0          2.88          1.85         2.14 o                         
   4  18   0          2.20          4.86         2.59 o                         
   5  18   0          1.05         -1.06         2.43 o                         
   1  19   0         13.52         20.78         3.62 o                         
 -17   1   1          1.98          7.11         3.48 o                         
 -16   1   1          5.27          8.81         2.24 o                         
 -15   1   1         22.53         27.12         2.39 o                         
 -14   1   1         15.22         12.73         1.95 o                         
 -13   1   1         13.64         15.69         1.85 o                         
 -12   1   1          5.04          4.79         1.53 o                         
 -11   1   1        148.01        134.73         3.53 o                         
 -10   1   1        266.24        252.90         3.72 o                         
  -9   1   1          0.28          3.14         0.75 o                         
  -8   1   1          3.83          3.63         0.60 o                         
  -7   1   1        176.68        189.04         2.61 o                         
  -6   1   1        511.77        504.30         4.80 o                         
  -5   1   1        373.92        412.64         3.45 o                         
  -4   1   1        448.73        513.76         4.19 o                         
  -3   1   1       2167.57       2320.30        19.47 o                         
  -2   1   1        213.86        312.30         3.09 o                         
  -1   1   1       1878.30       1871.40        30.68 o                         
   0   1   1         40.54         12.96         1.55 o                         
   1   1   1       2262.46       2210.56        27.22 o                         
   2   1   1         32.35         34.65         1.13 o                         
   3   1   1         66.01         62.96         0.80 o                         
   4   1   1        624.44        638.97         5.59 o                         
   5   1   1        270.49        267.80         2.72 o                         
   6   1   1        797.09        836.07         9.20 o                         
   7   1   1        101.15         97.66         1.86 o                         
   8   1   1         84.64         95.16         1.91 o                         
   9   1   1         45.04         48.94         1.36 o                         
  10   1   1         55.44         62.57         2.00 o                         
  11   1   1          3.13          3.90         1.30 o                         
  12   1   1         51.82         56.01         2.57 o                         
  13   1   1         24.65         18.38         2.14 o                         
  14   1   1          0.78         -0.92         1.85 o                         
  15   1   1          5.76          5.37         2.39 o                         
  16   1   1          5.66          3.87         2.26 o                         
 -16   2   1          0.45          1.22         2.43 o                         
 -15   2   1          1.75         -1.82         1.88 o                         
 -14   2   1          0.01         -0.94         1.69 o                         
 -13   2   1         15.29         18.96         2.54 o                         
 -12   2   1         42.03         35.93         3.16 o                         
 -11   2   1         17.58         15.94         1.26 o                         
 -10   2   1        604.86        574.46         7.89 o                         
  -9   2   1        756.20        723.10         8.76 o                         
  -8   2   1        424.03        453.35         6.25 o                         
  -7   2   1       1873.21       2107.51        23.81 o                         
  -6   2   1         95.51        130.31         1.84 o                         
  -5   2   1          4.70          8.49         0.86 o                         
  -4   2   1         70.42         38.12         0.72 o                         
  -3   2   1         89.42         79.18         1.03 o                         
  -2   2   1        153.50        173.06         2.14 o                         
  -1   2   1       2139.90       1825.67        26.12 o                         
   0   2   1       3846.32       3113.05       127.41 o                         
   1   2   1      22377.30      18640.25      1187.01 o                         
   2   2   1      12703.08      12784.26       129.10 o                         
   3   2   1        297.99        363.81         3.71 o                         
   4   2   1       4217.60       4451.87        40.66 o                         
   5   2   1          9.17         14.20         0.74 o                         
   6   2   1        990.11       1013.18        11.71 o                         
   7   2   1        129.68        160.01         2.90 o                         
   8   2   1        105.82        130.78         2.25 o                         
   9   2   1        100.78         84.38         2.28 o                         
  10   2   1         22.01         20.03         1.33 o                         
  11   2   1        130.10        122.23         3.49 o                         
  12   2   1          0.89          5.77         1.65 o                         
  13   2   1        128.63        110.69         3.63 o                         
  14   2   1         16.40         19.50         2.24 o                         
  15   2   1          8.40         11.72         2.26 o                         
  16   2   1          1.12          3.86         2.27 o                         
 -16   3   1          0.31         -2.69         2.34 o                         
 -15   3   1         14.69         12.84         2.14 o                         
 -14   3   1         31.11         27.94         2.27 o                         
 -13   3   1          6.96          7.62         1.73 o                         
 -12   3   1          4.93          7.36         1.31 o                         
 -11   3   1        278.72        252.67         4.08 o                         
 -10   3   1          2.88          7.43         1.25 o                         
  -9   3   1         27.53         30.03         1.44 o                         
  -8   3   1         32.15         30.65         1.02 o                         
  -7   3   1          3.55          6.18         0.88 o                         
  -6   3   1         22.76         26.00         0.85 o                         
  -5   3   1       1204.00       1294.49        12.73 o                         
  -4   3   1        724.88        790.63         8.25 o                         
  -3   3   1       1701.65       1804.16        18.31 o                         
  -2   3   1       2116.52       2325.42        23.48 o                         
  -1   3   1        740.91        873.45         8.91 o                         
   0   3   1        619.63        488.27         4.80 o                         
   1   3   1       3748.86       3719.22        37.78 o                         
   2   3   1       3096.10       2946.67        29.76 o                         
   3   3   1          7.90          5.80         0.42 o                         
   4   3   1        173.98        158.07         2.05 o                         
   5   3   1        391.42        403.89         4.87 o                         
   6   3   1       1154.96       1255.72        14.40 o                         
   7   3   1         13.55         12.43         0.68 o                         
   8   3   1        155.43        156.97         3.09 o                         
   9   3   1         11.24          9.99         1.09 o                         
  10   3   1        155.14        151.07         2.68 o                         
  11   3   1         15.39         16.59         1.75 o                         
  12   3   1          0.01          0.74         1.63 o                         
  13   3   1         56.39         50.99         3.39 o                         
  14   3   1          0.00          1.55         1.90 o                         
  15   3   1          0.07          2.88         2.11 o                         
  16   3   1          0.44          0.15         2.23 o                         
 -16   4   1          0.69         10.95         7.56 o                         
 -15   4   1          1.25          2.35         1.97 o                         
 -14   4   1          5.22          8.69         2.03 o                         
 -13   4   1          0.28         -0.83         1.62 o                         
 -12   4   1         11.40         11.30         1.24 o                         
 -11   4   1          1.39          3.71         1.40 o                         
 -10   4   1         12.20         10.35         1.29 o                         
  -9   4   1         22.07         24.48         1.13 o                         
  -8   4   1         64.41         54.73         1.57 o                         
  -7   4   1         85.90         96.63         1.91 o                         
  -6   4   1          5.54          4.42         0.63 o                         
  -5   4   1          5.97         10.24         0.76 o                         
  -4   4   1         57.24         55.22         1.11 o                         
  -3   4   1         68.49         59.45         0.99 o                         
  -2   4   1        387.83        383.53         4.14 o                         
  -1   4   1       4125.02       3986.01        40.25 o                         
   0   4   1      10073.68       9552.94        96.66 o                         
   1   4   1       2279.06       2231.28        22.59 o                         
   2   4   1       2428.52       2264.32        21.65 o                         
   3   4   1       1204.41       1140.90        11.78 o                         
   4   4   1         79.91         80.21         1.71 o                         
   5   4   1          3.47          4.58         0.79 o                         
   6   4   1        263.72        268.16         4.28 o                         
   7   4   1          4.15          4.52         0.63 o                         
   8   4   1          8.33         11.02         0.71 o                         
   9   4   1          0.71          0.80         1.06 o                         
  10   4   1          1.78          1.93         1.13 o                         
  11   4   1          1.07          0.27         1.37 o                         
  12   4   1         29.68         28.62         2.17 o                         
  13   4   1          4.02          2.73         1.85 o                         
  14   4   1         20.13         18.58         2.80 o                         
  15   4   1          1.31         -0.10         2.12 o                         
  16   4   1          0.65          0.87         2.36 o                         
 -16   5   1          5.06          4.50         2.58 o                         
 -15   5   1          7.15          6.69         2.51 o                         
 -14   5   1          7.91          7.67         1.95 o                         
 -13   5   1         23.19         22.19         2.07 o                         
 -12   5   1          4.48          5.69         1.61 o                         
 -11   5   1          7.74          5.00         1.42 o                         
 -10   5   1        151.53        153.10         3.23 o                         
  -9   5   1        122.64        125.19         2.34 o                         
  -8   5   1          3.39          1.73         0.75 o                         
  -7   5   1        725.68        768.13         9.78 o                         
  -6   5   1        115.85         95.86         2.31 o                         
  -5   5   1        206.28        213.32         5.02 o                         
  -4   5   1        240.76        255.10         3.81 o                         
  -3   5   1         15.38         11.81         0.56 o                         
  -2   5   1        733.44        728.42         7.63 o                         
  -1   5   1       2890.08       3011.28        30.42 o                         
   0   5   1        160.22        156.72         1.94 o                         
   1   5   1        683.17        679.38         7.15 o                         
   2   5   1          6.60          4.69         0.44 o                         
   3   5   1        296.17        284.83         4.19 o                         
   4   5   1        214.86        233.15         3.64 o                         
   5   5   1        188.07        180.38         3.43 o                         
   6   5   1         19.45         22.42         1.26 o                         
   7   5   1        112.95        108.15         2.47 o                         
   8   5   1        145.21        145.77         2.44 o                         
   9   5   1         19.28         18.69         1.31 o                         
  10   5   1          9.31          9.58         1.41 o                         
  11   5   1          0.76          0.03         1.53 o                         
  12   5   1         49.00         53.07         2.77 o                         
  13   5   1          1.50         -1.31         1.78 o                         
  14   5   1          6.43          5.97         2.15 o                         
  15   5   1          7.16          7.29         2.25 o                         
  16   5   1          0.12          1.89         2.31 o                         
 -16   6   1          0.09         -3.17         2.58 o                         
 -15   6   1          0.02         -2.69         2.39 o                         
 -14   6   1          6.73          6.87         2.75 o                         
 -13   6   1          0.02         -0.24         1.70 o                         
 -12   6   1          1.52          2.31         1.60 o                         
 -11   6   1          3.71          5.58         1.43 o                         
 -10   6   1        345.08        341.49         8.32 o                         
  -9   6   1        185.16        191.90         3.27 o                         
  -8   6   1         34.88         39.21         1.40 o                         
  -7   6   1       1165.70       1265.05        18.89 o                         
  -6   6   1        105.32        110.29         3.73 o                         
  -5   6   1        104.76        108.92         2.41 o                         
  -4   6   1        119.87        115.32         2.15 o                         
  -3   6   1         22.07         22.48         0.93 o                         
  -2   6   1        126.64        135.06         2.68 o                         
  -1   6   1         11.04         10.28         0.76 o                         
   0   6   1         31.38         36.21         1.18 o                         
   1   6   1       3990.13       4055.64        43.78 o                         
   2   6   1       1819.84       1907.07        24.70 o                         
   3   6   1        479.49        508.67         6.48 o                         
   4   6   1        395.46        413.04         6.64 o                         
   5   6   1         45.42         48.51         1.75 o                         
   6   6   1         55.71         68.85         2.37 o                         
   7   6   1          2.71          5.24         1.94 o                         
   8   6   1          5.66          4.91         1.16 o                         
   9   6   1          0.19          0.39         0.80 o                         
  10   6   1         25.39         21.27         1.66 o                         
  11   6   1         85.34         79.10         2.96 o                         
  12   6   1          4.16          5.06         1.75 o                         
  13   6   1         78.84         78.09         3.96 o                         
  14   6   1          0.13          0.89         2.02 o                         
  15   6   1          0.43          0.80         2.14 o                         
 -15   7   1          4.19         -2.14         2.42 o                         
 -14   7   1         15.70         16.00         2.69 o                         
 -13   7   1          7.27          6.51         1.94 o                         
 -12   7   1         13.88         16.32         1.92 o                         
 -11   7   1        105.70        100.56         3.28 o                         
 -10   7   1         32.20         41.60         2.00 o                         
  -9   7   1          6.91         10.95         1.08 o                         
  -8   7   1         35.99         31.32         1.72 o                         
  -7   7   1         28.76         28.83         2.14 o                         
  -6   7   1          1.02         -1.15         1.20 o                         
  -5   7   1        267.95        273.04         5.02 o                         
  -4   7   1        221.53        230.23         4.12 o                         
  -3   7   1        454.14        472.79         7.06 o                         
  -2   7   1        710.65        730.82         9.87 o                         
  -1   7   1        630.87        678.21         9.19 o                         
   0   7   1        319.55        298.92         4.42 o                         
   1   7   1        983.89        997.63        13.23 o                         
   2   7   1       1801.12       1753.21        25.53 o                         
   3   7   1          0.78          0.87         0.76 o                         
   4   7   1        218.53        227.83         4.15 o                         
   5   7   1         10.57         13.49         1.18 o                         
   6   7   1        386.43        405.31         6.79 o                         
   7   7   1          3.59          2.24         1.13 o                         
   8   7   1        141.97        136.54         3.33 o                         
   9   7   1         56.44         56.80         2.16 o                         
  10   7   1         58.47         61.18         1.86 o                         
  11   7   1          2.22          4.10         1.70 o                         
  12   7   1          6.75          5.01         1.85 o                         
  13   7   1         34.47         39.04         2.62 o                         
  14   7   1          0.12          1.28         2.07 o                         
  15   7   1          1.50          2.26         2.34 o                         
 -15   8   1          1.45          2.18         2.62 o                         
 -14   8   1          1.15         -1.94         2.35 o                         
 -13   8   1          0.12          0.80         1.89 o                         
 -12   8   1          1.22         -0.20         1.74 o                         
 -11   8   1          1.14         -0.78         1.54 o                         
 -10   8   1         18.95         23.89         1.74 o                         
  -9   8   1         22.87         27.91         2.01 o                         
  -8   8   1          1.01         -0.93         1.24 o                         
  -7   8   1         17.24         20.05         1.48 o                         
  -6   8   1         40.72         37.43         1.72 o                         
  -5   8   1         87.49         95.51         3.76 o                         
  -4   8   1        215.66        210.27         3.94 o                         
  -3   8   1        134.53        111.57         2.56 o                         
  -2   8   1         56.90         48.59         1.96 o                         
  -1   8   1       1174.79       1149.73        17.01 o                         
   0   8   1       1893.37       1849.23        26.91 o                         
   1   8   1        210.51        184.48         3.50 o                         
   2   8   1        325.02        306.04         5.21 o                         
   3   8   1        356.70        330.53         6.87 o                         
   4   8   1        207.66        208.39         3.59 o                         
   5   8   1          0.70          0.25         0.99 o                         
   6   8   1         18.56         23.17         1.53 o                         
   7   8   1         16.84         16.95         1.48 o                         
   8   8   1         42.41         35.32         2.17 o                         
   9   8   1          5.85         10.83         1.63 o                         
  10   8   1         34.55         34.98         2.22 o                         
  11   8   1          0.89          0.36         1.93 o                         
  12   8   1         26.95         22.97         2.27 o                         
  13   8   1          5.99          9.63         2.17 o                         
  14   8   1          3.88          6.41         2.27 o                         
  15   8   1          1.69          1.38         2.31 o                         
 -15   9   1          0.18          0.99         2.75 o                         
 -14   9   1          3.20          5.14         2.58 o                         
 -13   9   1         17.87         14.35         2.66 o                         
 -12   9   1          0.18          1.32         1.82 o                         
 -11   9   1          3.69          2.44         1.73 o                         
 -10   9   1          8.21          9.16         1.74 o                         
  -9   9   1         73.61         79.58         2.88 o                         
  -8   9   1          0.28          0.06         1.32 o                         
  -7   9   1        308.61        306.39         5.65 o                         
  -6   9   1          0.02         -0.52         1.14 o                         
  -5   9   1        155.06        145.32         3.28 o                         
  -4   9   1         18.14         14.00         1.29 o                         
  -3   9   1        215.73        206.02         3.53 o                         
  -2   9   1        546.07        485.01         7.80 o                         
  -1   9   1       1013.41        984.45        14.81 o                         
   0   9   1        136.76        131.42         3.99 o                         
   1   9   1         78.84         71.04         3.88 o                         
   2   9   1        120.61        111.38         2.69 o                         
   3   9   1        100.71         95.58         2.54 o                         
   4   9   1         22.07         19.35         1.25 o                         
   5   9   1         67.20         69.74         2.12 o                         
   6   9   1          0.01          0.40         1.19 o                         
   7   9   1         15.65         18.05         1.58 o                         
   8   9   1         80.52         79.37         3.28 o                         
   9   9   1          6.82          5.80         1.63 o                         
  10   9   1          5.73          5.40         1.68 o                         
  11   9   1          3.05          2.19         1.83 o                         
  12   9   1         10.40         10.12         2.15 o                         
  13   9   1          0.47          5.44         2.12 o                         
  14   9   1          6.33          5.70         2.39 o                         
 -14  10   1          6.17          3.73         3.35 o                         
 -13  10   1          2.72          2.72         2.47 o                         
 -12  10   1         12.42         13.93         2.54 o                         
 -11  10   1          0.04         -0.94         1.68 o                         
 -10  10   1         83.33         85.26         5.59 o                         
  -9  10   1         13.51         14.47         1.79 o                         
  -8  10   1          6.82          6.55         1.54 o                         
  -7  10   1        169.50        167.72         3.87 o                         
  -6  10   1         31.75         30.56         2.07 o                         
  -5  10   1         56.20         58.73         3.31 o                         
  -4  10   1         28.88         25.10         1.34 o                         
  -3  10   1         98.67         96.24         2.29 o                         
  -2  10   1          1.36          0.70         1.03 o                         
  -1  10   1        289.24        288.40         5.18 o                         
   0  10   1          0.03         -1.44         0.96 o                         
   1  10   1        229.70        237.61         4.49 o                         
   2  10   1        118.78        119.98         2.89 o                         
   3  10   1        224.05        225.24         4.37 o                         
   4  10   1          5.43          2.52         1.18 o                         
   5  10   1         17.44         18.55         1.62 o                         
   6  10   1          0.43          0.27         1.09 o                         
   7  10   1          1.63         -0.60         1.36 o                         
   8  10   1          7.50          8.90         1.67 o                         
   9  10   1         22.51         26.08         2.09 o                         
  10  10   1          3.54          2.40         1.73 o                         
  11  10   1         52.89         51.43         3.79 o                         
  12  10   1          1.19          1.30         2.00 o                         
  13  10   1         22.79         27.54         2.66 o                         
  14  10   1          1.16          2.70         2.34 o                         
 -13  11   1          4.13          6.65         2.62 o                         
 -12  11   1          1.68          1.77         2.49 o                         
 -11  11   1         10.56          6.33         2.35 o                         
 -10  11   1          6.74         10.60         1.92 o                         
  -9  11   1          3.11          5.78         1.66 o                         
  -8  11   1          4.30          3.78         1.55 o                         
  -7  11   1          5.79          6.33         1.52 o                         
  -6  11   1         14.48         13.59         1.60 o                         
  -5  11   1          7.00          6.01         1.32 o                         
  -4  11   1         40.07         36.96         1.65 o                         
  -3  11   1         72.76         71.23         2.41 o                         
  -2  11   1         11.99         13.76         1.43 o                         
  -1  11   1        167.82        166.58         3.63 o                         
   0  11   1         33.27         34.26         2.48 o                         
   1  11   1        163.86        156.64         3.48 o                         
   2  11   1        150.20        148.43         3.43 o                         
   3  11   1          5.79          5.21         1.46 o                         
   4  11   1          0.34         -1.74         1.16 o                         
   5  11   1         20.99         19.23         1.65 o                         
   6  11   1         46.57         43.16         1.92 o                         
   7  11   1          6.33          7.28         1.43 o                         
   8  11   1         24.40         18.14         1.98 o                         
   9  11   1        102.64        112.46         3.76 o                         
  10  11   1          0.30          0.80         1.85 o                         
  11  11   1          7.99         11.47         2.17 o                         
  12  11   1          0.26         -0.83         2.04 o                         
  13  11   1          2.78          1.19         2.27 o                         
 -13  12   1          0.46          0.79         2.74 o                         
 -12  12   1          0.25          0.61         2.43 o                         
 -11  12   1          0.42          4.24         2.45 o                         
 -10  12   1          8.38         11.11         2.39 o                         
  -9  12   1         13.43         19.53         3.02 o                         
  -8  12   1          4.07          4.13         1.94 o                         
  -7  12   1          1.00          1.00         1.56 o                         
  -6  12   1         23.04         23.96         1.67 o                         
  -5  12   1         50.30         47.83         1.97 o                         
  -4  12   1         82.00         80.42         2.73 o                         
  -3  12   1         61.84         50.72         2.39 o                         
  -2  12   1         10.31         12.35         1.48 o                         
  -1  12   1        114.25        115.46         3.18 o                         
   0  12   1         85.87         81.73         4.78 o                         
   1  12   1         20.22         22.14         1.65 o                         
   2  12   1          0.79         -0.98         1.23 o                         
   3  12   1          3.17          3.73         1.36 o                         
   4  12   1         47.29         45.15         2.12 o                         
   5  12   1          8.09          7.66         2.48 o                         
   6  12   1          1.72         -0.28         1.42 o                         
   7  12   1         15.17         12.86         1.62 o                         
   8  12   1         39.61         34.76         2.12 o                         
   9  12   1          1.47          2.11         1.84 o                         
  10  12   1         26.20         30.30         2.51 o                         
  11  12   1          0.23          1.26         2.11 o                         
  12  12   1          5.22          0.74         2.24 o                         
 -12  13   1          0.14          1.72         2.61 o                         
 -11  13   1          0.07         -2.50         2.46 o                         
 -10  13   1          0.56          2.68         2.72 o                         
  -9  13   1          0.00          2.50         2.32 o                         
  -8  13   1          2.82          3.36         1.83 o                         
  -7  13   1         32.86         32.15         2.54 o                         
  -6  13   1          0.07         -1.96         1.31 o                         
  -5  13   1         17.55         16.95         1.74 o                         
  -4  13   1          1.53         -1.90         1.38 o                         
  -3  13   1         17.40         18.98         1.72 o                         
  -2  13   1         77.52         74.06         3.91 o                         
  -1  13   1         95.93         94.09         3.01 o                         
   0  13   1         21.09         16.57         1.66 o                         
   1  13   1         20.91         18.62         1.71 o                         
   2  13   1         34.61         34.33         1.99 o                         
   3  13   1         17.98         18.77         1.75 o                         
   4  13   1         18.59         18.89         1.82 o                         
   5  13   1          6.33          6.78         1.67 o                         
   6  13   1          2.84          4.24         1.65 o                         
   7  13   1          0.02         -1.69         2.42 o                         
   8  13   1          3.00          2.79         1.62 o                         
   9  13   1          5.09          4.68         1.80 o                         
  10  13   1          5.67          4.50         1.90 o                         
  11  13   1          4.42          7.55         2.36 o                         
  12  13   1          4.68          6.15         2.54 o                         
 -11  14   1          1.86          1.49         2.77 o                         
 -10  14   1          6.28          7.89         2.73 o                         
  -9  14   1          2.33          4.02         2.55 o                         
  -8  14   1         15.82         16.86         2.16 o                         
  -7  14   1          2.23          1.35         1.57 o                         
  -6  14   1          3.17          3.70         1.66 o                         
  -5  14   1          4.22          2.81         1.58 o                         
  -4  14   1          4.10          2.24         1.60 o                         
  -3  14   1         28.68         26.44         3.27 o                         
  -2  14   1         26.46         23.81         2.01 o                         
  -1  14   1        155.32        162.22         4.07 o                         
   0  14   1         16.67         22.86         1.91 o                         
   1  14   1         10.02         13.24         1.72 o                         
   2  14   1         19.39         23.01         1.92 o                         
   3  14   1         43.45         43.46         2.32 o                         
   4  14   1          0.00          1.02         1.73 o                         
   5  14   1          0.28         -1.60         1.60 o                         
   6  14   1          4.60          2.52         1.78 o                         
   7  14   1          9.15          6.26         1.90 o                         
   8  14   1         12.15         15.83         2.51 o                         
   9  14   1          9.90         14.47         2.10 o                         
  10  14   1          0.41          0.71         1.92 o                         
  11  14   1         14.70         13.62         2.27 o                         
 -10  15   1          0.93          3.26         2.51 o                         
  -9  15   1         15.32         20.57         2.49 o                         
  -8  15   1          0.61         -0.28         2.09 o                         
  -7  15   1          0.11          0.27         2.14 o                         
  -6  15   1          1.57          1.50         2.11 o                         
  -5  15   1          0.00         -1.84         1.66 o                         
  -4  15   1         13.20         14.82         1.97 o                         
  -3  15   1          3.13          1.07         1.65 o                         
  -2  15   1          1.90          3.65         1.64 o                         
  -1  15   1         21.00         19.68         2.03 o                         
   0  15   1         17.82         17.29         1.92 o                         
   1  15   1         52.10         51.91         2.59 o                         
   2  15   1          0.49         -1.67         1.65 o                         
   3  15   1          7.06         11.20         1.93 o                         
   4  15   1         17.39         17.53         2.02 o                         
   5  15   1         12.70         12.61         2.00 o                         
   6  15   1          2.79          3.92         1.85 o                         
   7  15   1          4.01          0.74         1.90 o                         
   8  15   1          2.22          3.20         2.10 o                         
   9  15   1         37.01         43.61         4.29 o                         
  10  15   1          3.10          4.54         2.31 o                         
  -9  16   1          5.78          6.05         2.39 o                         
  -8  16   1          0.01          0.70         2.41 o                         
  -7  16   1          1.63          2.71         2.46 o                         
  -6  16   1          5.79          5.24         2.35 o                         
  -5  16   1          3.29          1.06         2.68 o                         
  -4  16   1          3.45          3.95         2.24 o                         
  -3  16   1         19.03         19.96         2.16 o                         
  -2  16   1         32.26         32.68         2.40 o                         
  -1  16   1         18.31         17.58         2.08 o                         
   0  16   1         10.80          7.45         1.98 o                         
   1  16   1         49.42         53.57         2.78 o                         
   2  16   1          0.02          1.35         1.90 o                         
   3  16   1         61.72         61.36         2.91 o                         
   4  16   1          0.11         -2.62         1.75 o                         
   5  16   1          8.68          8.88         2.09 o                         
   6  16   1          1.02         -0.88         2.02 o                         
   7  16   1          0.21          0.17         2.39 o                         
   8  16   1          9.01         10.47         3.63 o                         
  -7  17   1          0.09          0.54         2.61 o                         
  -6  17   1          3.06          2.36         2.50 o                         
  -5  17   1          0.03         -1.23         2.28 o                         
  -4  17   1          2.80          0.42         2.43 o                         
  -3  17   1          3.44          2.99         2.35 o                         
  -2  17   1          0.91         -0.49         2.28 o                         
  -1  17   1          0.57          0.35         2.20 o                         
   0  17   1          0.18          2.86         2.32 o                         
   1  17   1         26.28         24.14         2.88 o                         
   2  17   1          6.94          2.15         2.52 o                         
   3  17   1          5.24          6.85         2.46 o                         
   4  17   1          2.12         -3.40         2.28 o                         
   5  17   1          1.01          0.17         2.43 o                         
   6  17   1          4.35          6.92         2.58 o                         
   7  17   1          3.24          5.40         2.70 o                         
  -5  18   1          0.92         -0.90         2.47 o                         
  -4  18   1          1.78         -3.52         2.34 o                         
  -3  18   1          0.40          1.84         2.51 o                         
  -2  18   1          7.92          7.31         2.58 o                         
  -1  18   1          6.75          9.82         3.27 o                         
   0  18   1          2.69          2.69         2.47 o                         
   1  18   1          3.60          7.83         2.65 o                         
   2  18   1          0.25         -3.46         2.68 o                         
   3  18   1          7.05          8.51         2.66 o                         
   4  18   1          0.16         -1.48         2.47 o                         
   5  18   1          0.11         -3.76         2.50 o                         
 -16   0   2         37.16         39.90         5.93 o                         
 -15   0   2         13.04         10.67         4.54 o                         
 -14   0   2         30.21         23.46         3.06 o                         
 -13   0   2          0.87         -1.62         1.99 o                         
 -12   0   2         25.55         24.74         2.57 o                         
 -11   0   2         21.88         23.75         3.87 o                         
 -10   0   2        697.83        637.12        10.35 o                         
  -9   0   2        769.72        720.35        11.44 o                         
  -8   0   2         68.92         62.50         2.56 o                         
  -7   0   2       1123.42       1052.68        23.07 o                         
  -6   0   2       1451.30       1645.48        19.84 o                         
  -5   0   2       5839.19       6500.83        71.41 o                         
  -4   0   2       1788.69       1621.30        17.91 o                         
  -3   0   2       1628.79       1839.39        24.18 o                         
  -2   0   2        703.68        623.89        13.34 o                         
  -1   0   2       2072.48       2122.12        43.58 o                         
   0   0   2        655.48        631.50        16.20 o                         
   1   0   2       2669.59       2569.29        33.66 o                         
   2   0   2        152.24        107.24         1.33 o                         
   3   0   2        586.84        672.44         7.65 o                         
   4   0   2        325.33        329.06         4.00 o                         
   5   0   2       1705.34       1887.77        24.98 o                         
   6   0   2       1620.33       1568.51        23.57 o                         
   7   0   2          3.03          4.21         0.82 o                         
   8   0   2        129.68        143.94         3.10 o                         
   9   0   2         16.85         21.39         1.27 o                         
  10   0   2          0.42         -0.49         1.82 o                         
  11   0   2          0.29          0.30         3.06 o                         
  12   0   2         75.80         62.90         3.84 o                         
  13   0   2          7.45          7.94         4.84 o                         
  14   0   2          0.59          1.78         2.65 o                         
  15   0   2          6.00          6.42         3.21 o                         
  16   0   2          3.86          2.76         6.02 o                         
 -16   1   2          0.25         -0.10         3.14 o                         
 -15   1   2          2.56          1.64         2.72 o                         
 -14   1   2          9.49          8.74         1.83 o                         
 -13   1   2         27.73         25.81         1.97 o                         
 -12   1   2         20.41         21.84         1.77 o                         
 -11   1   2        257.96        255.27         5.27 o                         
 -10   1   2         18.59         25.97         2.11 o                         
  -9   1   2         74.40         80.87         1.76 o                         
  -8   1   2          6.52          8.82         0.82 o                         
  -7   1   2         99.11        116.40         1.72 o                         
  -6   1   2        351.36        361.89         3.28 o                         
  -5   1   2        323.59        313.70         2.73 o                         
  -4   1   2        164.96        198.05         1.97 o                         
  -3   1   2       1747.32       1704.58        17.35 o                         
  -2   1   2        298.96        377.16         5.13 o                         
  -1   1   2       1541.38       1712.53        20.24 o                         
   0   1   2         70.96        113.34         1.83 o                         
   1   1   2       2621.27       2731.53        23.84 o                         
   2   1   2        151.43        181.57         1.52 o                         
   3   1   2          5.61          8.42         0.32 o                         
   4   1   2         32.27         30.08         0.60 o                         
   5   1   2        141.39        156.98         1.73 o                         
   6   1   2        267.84        250.97         2.81 o                         
   7   1   2        364.66        374.27         4.57 o                         
   8   1   2         10.24         10.90         0.86 o                         
   9   1   2         53.40         51.17         1.49 o                         
  10   1   2         41.65         41.34         1.52 o                         
  11   1   2         57.57         56.48         2.44 o                         
  12   1   2         14.78         14.06         1.90 o                         
  13   1   2          0.78          0.97         1.75 o                         
  14   1   2          0.79         -0.42         2.34 o                         
  15   1   2          0.13          0.72         2.09 o                         
  16   1   2          0.02         -3.22         2.15 o                         
 -16   2   2          0.03          3.65         3.21 o                         
 -15   2   2          0.11         -3.96         2.64 o                         
 -14   2   2          0.29          2.31         2.20 o                         
 -13   2   2          1.34          4.11         1.59 o                         
 -12   2   2          3.71          4.42         1.07 o                         
 -11   2   2          2.97         14.24         2.39 o                         
 -10   2   2          5.38          3.07         1.12 o                         
  -9   2   2          0.19          1.05         0.82 o                         
  -8   2   2         27.80         29.45         0.94 o                         
  -7   2   2          1.96          2.40         0.63 o                         
  -6   2   2         96.25         92.45         1.26 o                         
  -5   2   2        197.64        205.95         2.03 o                         
  -4   2   2         51.60         47.55         0.80 o                         
  -3   2   2         87.27         93.27         1.11 o                         
  -2   2   2          0.61          1.30         0.25 o                         
  -1   2   2         96.10         88.96         1.61 o                         
   0   2   2       1363.25       1315.70        15.51 o                         
   1   2   2          1.03          0.44         0.22 o                         
   2   2   2       1493.81       1400.56        12.91 o                         
   3   2   2        119.23        113.69         1.29 o                         
   4   2   2          1.08          1.69         0.38 o                         
   5   2   2          1.61          1.82         0.45 o                         
   6   2   2        112.62        110.42         1.75 o                         
   7   2   2          2.75          1.86         0.61 o                         
   8   2   2         75.56         75.01         1.85 o                         
   9   2   2         10.48          8.91         0.92 o                         
  10   2   2          0.00         -0.68         0.83 o                         
  11   2   2          0.14         -0.29         1.33 o                         
  12   2   2          2.95          2.04         1.63 o                         
  13   2   2          0.99          2.28         1.73 o                         
  14   2   2          1.94          0.12         1.90 o                         
  15   2   2          0.04         -0.67         2.12 o                         
  16   2   2          0.00          0.75         2.25 o                         
 -16   3   2          0.01          9.84         3.42 o                         
 -15   3   2          4.12          6.22         2.93 o                         
 -14   3   2          8.39          8.19         2.23 o                         
 -13   3   2         28.12         28.19         2.06 o                         
 -12   3   2         63.17         60.15         1.96 o                         
 -11   3   2        174.97        168.33         3.48 o                         
 -10   3   2         78.70         78.05         2.06 o                         
  -9   3   2        113.57        117.65         2.01 o                         
  -8   3   2        180.88        169.64         2.42 o                         
  -7   3   2         53.50         62.62         1.33 o                         
  -6   3   2         75.20         86.74         1.41 o                         
  -5   3   2        234.80        214.97         2.48 o                         
  -4   3   2        969.83       1023.81        10.73 o                         
  -3   3   2        790.90        841.69         9.30 o                         
  -2   3   2          1.07          0.48         0.27 o                         
  -1   3   2       1310.27       1394.16        18.00 o                         
   0   3   2        924.37       1072.81        11.73 o                         
   1   3   2        546.50        582.50         5.78 o                         
   2   3   2          0.27          0.17         0.25 o                         
   3   3   2         30.68         32.10         0.88 o                         
   4   3   2          0.12         -0.08         0.36 o                         
   5   3   2          0.97          1.56         0.49 o                         
   6   3   2         36.24         37.86         1.20 o                         
   7   3   2        157.84        161.67         2.46 o                         
   8   3   2          7.10          6.66         1.50 o                         
   9   3   2        149.07        143.27         3.69 o                         
  10   3   2          7.70          8.78         1.08 o                         
  11   3   2         44.82         45.68         2.32 o                         
  12   3   2          0.76         -0.75         1.63 o                         
  13   3   2          0.02         -2.55         1.70 o                         
  14   3   2          0.11          1.09         1.94 o                         
  15   3   2          0.31          0.19         2.17 o                         
  16   3   2          0.09         -0.67         2.31 o                         
 -16   4   2         21.82         26.11         3.91 o                         
 -15   4   2          8.57          6.16         3.00 o                         
 -14   4   2         11.13          5.23         2.13 o                         
 -13   4   2          0.06         -1.18         1.54 o                         
 -12   4   2          0.04          1.08         1.05 o                         
 -11   4   2         19.46         19.35         1.41 o                         
 -10   4   2        355.98        351.67         5.22 o                         
  -9   4   2        421.51        395.96         4.83 o                         
  -8   4   2        137.41        133.76         2.49 o                         
  -7   4   2        687.95        664.89         9.11 o                         
  -6   4   2        420.72        490.46         5.87 o                         
  -5   4   2       3650.07       3954.11        38.11 o                         
  -4   4   2       1056.47        978.13        11.70 o                         
  -3   4   2       1183.49       1297.41        14.26 o                         
  -2   4   2        130.41        109.45         1.55 o                         
  -1   4   2        146.28        153.59         2.14 o                         
   0   4   2         10.35         12.69         0.47 o                         
   1   4   2        205.74        205.08         2.56 o                         
   2   4   2          5.79          7.47         0.42 o                         
   3   4   2        725.66        768.12         8.07 o                         
   4   4   2        636.53        667.75         8.25 o                         
   5   4   2        896.64        954.46        11.83 o                         
   6   4   2        376.08        377.07         5.14 o                         
   7   4   2         37.13         33.34         1.17 o                         
   8   4   2         63.03         60.40         1.49 o                         
   9   4   2          0.40          0.10         0.72 o                         
  10   4   2         15.82         17.74         1.56 o                         
  11   4   2          0.07         -0.36         1.48 o                         
  12   4   2         54.77         48.63         2.56 o                         
  13   4   2          1.65          2.86         1.87 o                         
  14   4   2          3.84         -0.03         1.95 o                         
  15   4   2          7.98         13.20         2.62 o                         
 -16   5   2          0.32          4.40         3.28 o                         
 -15   5   2          1.73         -0.49         2.79 o                         
 -14   5   2          1.57          1.26         2.13 o                         
 -13   5   2         15.82         15.59         2.32 o                         
 -12   5   2          0.26          2.26         1.08 o                         
 -11   5   2        110.94        113.96         2.65 o                         
 -10   5   2        206.43        220.95         4.30 o                         
  -9   5   2         73.01         72.68         1.90 o                         
  -8   5   2         35.39         32.45         1.24 o                         
  -7   5   2         13.72         17.84         0.95 o                         
  -6   5   2         68.55         73.90         1.60 o                         
  -5   5   2         28.80         32.10         0.93 o                         
  -4   5   2        132.32        122.34         1.76 o                         
  -3   5   2       1081.22       1095.74        13.03 o                         
  -2   5   2         54.00         55.41         1.28 o                         
  -1   5   2        634.00        650.82         8.67 o                         
   0   5   2        218.67        263.29         3.81 o                         
   1   5   2        988.91        997.86        10.30 o                         
   2   5   2       1042.41       1105.70        11.41 o                         
   3   5   2          2.03          2.92         1.28 o                         
   4   5   2        787.92        774.65        10.42 o                         
   5   5   2        122.08        135.56         2.52 o                         
   6   5   2         43.06         37.12         1.26 o                         
   7   5   2        238.57        238.71         3.67 o                         
   8   5   2        104.46        109.04         2.90 o                         
   9   5   2         29.53         30.23         1.65 o                         
  10   5   2         57.01         56.49         1.79 o                         
  11   5   2         19.77         19.24         1.79 o                         
  12   5   2         50.29         50.65         2.61 o                         
  13   5   2          0.03          2.51         1.88 o                         
  14   5   2          2.71          5.42         2.12 o                         
  15   5   2          1.08         -1.03         2.24 o                         
 -15   6   2          0.07          4.82         3.28 o                         
 -14   6   2          1.27          0.19         2.19 o                         
 -13   6   2          0.73          1.79         2.05 o                         
 -12   6   2          3.30          2.90         2.42 o                         
 -11   6   2         10.34         15.17         1.59 o                         
 -10   6   2         22.61         22.01         1.62 o                         
  -9   6   2          5.56          7.65         1.04 o                         
  -8   6   2          4.11          4.51         0.86 o                         
  -7   6   2          0.91          1.30         0.71 o                         
  -6   6   2         18.97         13.86         0.94 o                         
  -5   6   2        115.74        121.23         2.28 o                         
  -4   6   2          0.47         -0.80         0.54 o                         
  -3   6   2        153.05        167.07         2.43 o                         
  -2   6   2        208.26        207.33         3.17 o                         
  -1   6   2        436.73        404.81         5.08 o                         
   0   6   2       1939.04       1901.30        22.35 o                         
   1   6   2         31.18         27.70         0.88 o                         
   2   6   2       1905.75       1810.91        19.76 o                         
   3   6   2        170.47        176.45         2.95 o                         
   4   6   2          9.40         14.13         0.95 o                         
   5   6   2          4.80          3.16         0.93 o                         
   6   6   2         87.17         87.60         2.41 o                         
   7   6   2          3.44          3.56         0.83 o                         
   8   6   2        244.17        248.60         4.51 o                         
   9   6   2         37.76         33.36         1.75 o                         
  10   6   2          8.48          8.02         1.38 o                         
  11   6   2          5.44          2.03         1.64 o                         
  12   6   2         13.59         14.95         1.99 o                         
  13   6   2          7.64          6.57         2.07 o                         
  14   6   2          1.06          1.74         2.11 o                         
  15   6   2          0.29         -2.10         2.29 o                         
 -15   7   2          6.15          7.21         3.28 o                         
 -14   7   2          0.13         -0.28         2.26 o                         
 -13   7   2         11.03         11.52         2.46 o                         
 -12   7   2         38.00         34.40         3.64 o                         
 -11   7   2         38.64         35.02         1.94 o                         
 -10   7   2         63.62         78.85         4.72 o                         
  -9   7   2        128.06        133.65         3.42 o                         
  -8   7   2         85.10         81.70         2.04 o                         
  -7   7   2          6.92         11.85         1.48 o                         
  -6   7   2         72.25         62.98         3.91 o                         
  -5   7   2         15.43         16.62         1.48 o                         
  -4   7   2        256.08        273.59         4.16 o                         
  -3   7   2        285.37        304.96         4.06 o                         
  -2   7   2        320.48        306.10         4.05 o                         
  -1   7   2        110.05         99.63         2.47 o                         
   0   7   2       1938.20       2017.05        23.75 o                         
   1   7   2         17.20         14.49         1.09 o                         
   2   7   2         99.05         89.06         1.95 o                         
   3   7   2        160.57        147.89         3.31 o                         
   4   7   2        324.43        295.86         4.61 o                         
   5   7   2         59.74         61.81         1.85 o                         
   6   7   2         60.57         56.75         2.10 o                         
   7   7   2         46.17         47.68         1.99 o                         
   8   7   2          7.09          6.39         1.04 o                         
   9   7   2        204.85        211.64         3.95 o                         
  10   7   2          0.23          0.88         0.98 o                         
  11   7   2          4.84          6.31         1.75 o                         
  12   7   2          0.72          0.02         1.80 o                         
  13   7   2          5.44          8.05         2.07 o                         
  14   7   2          0.13          1.47         2.19 o                         
  15   7   2          0.10         -0.19         2.30 o                         
 -15   8   2          2.01         -1.98         3.21 o                         
 -14   8   2          0.05          0.02         2.35 o                         
 -13   8   2          0.10         -0.26         2.16 o                         
 -12   8   2         30.47         37.06         5.38 o                         
 -11   8   2         14.55         14.51         2.20 o                         
 -10   8   2         61.57         74.74         3.07 o                         
  -9   8   2        122.76        124.26         4.30 o                         
  -8   8   2         74.68         76.05         4.82 o                         
  -7   8   2        216.35        210.83         4.16 o                         
  -6   8   2         37.01         42.92         1.82 o                         
  -5   8   2        740.09        746.67        11.45 o                         
  -4   8   2        148.71        151.78         3.11 o                         
  -3   8   2        373.41        361.70         5.55 o                         
  -2   8   2         35.58         35.32         1.12 o                         
  -1   8   2         22.66         22.29         1.03 o                         
   0   8   2         34.01         31.56         1.73 o                         
   1   8   2         50.31         45.96         1.97 o                         
   2   8   2          3.97          2.95         0.92 o                         
   3   8   2        830.23        792.60        12.12 o                         
   4   8   2        401.66        406.10         6.81 o                         
   5   8   2         78.97         83.78         2.24 o                         
   6   8   2          0.17          0.02         1.00 o                         
   7   8   2         38.52         30.76         2.54 o                         
   8   8   2          6.38          5.31         1.43 o                         
   9   8   2          3.85          5.34         1.11 o                         
  10   8   2         24.25         22.59         1.84 o                         
  11   8   2          1.03          1.21         1.77 o                         
  12   8   2         18.27         12.85         2.11 o                         
  13   8   2          0.27          3.68         2.07 o                         
  14   8   2         17.11         13.06         2.49 o                         
 -14   9   2          1.00          2.32         2.50 o                         
 -13   9   2          5.76          3.62         2.33 o                         
 -12   9   2          0.17          1.80         2.20 o                         
 -11   9   2         19.96         18.34         2.43 o                         
 -10   9   2         49.05         49.39         2.58 o                         
  -9   9   2         60.16         50.75         3.05 o                         
  -8   9   2          0.34         -0.56         1.26 o                         
  -7   9   2         16.49         19.96         1.51 o                         
  -6   9   2         14.87         13.40         1.30 o                         
  -5   9   2          2.07          2.89         1.02 o                         
  -4   9   2          5.86          4.41         1.01 o                         
  -3   9   2         51.90         51.35         2.20 o                         
  -2   9   2          0.25         -1.16         0.77 o                         
  -1   9   2        363.92        350.16         5.87 o                         
   0   9   2         97.23        104.46         2.53 o                         
   1   9   2         44.32         34.00         1.48 o                         
   2   9   2        418.88        422.64         6.93 o                         
   3   9   2          2.09          1.41         1.04 o                         
   4   9   2        253.40        257.27         4.81 o                         
   5   9   2          0.14         -1.50         1.10 o                         
   6   9   2          5.94          4.81         1.16 o                         
   7   9   2         43.15         39.20         1.81 o                         
   8   9   2         32.30         36.01         2.04 o                         
   9   9   2          4.87          2.96         1.14 o                         
  10   9   2         21.94         21.72         2.09 o                         
  11   9   2          7.53          6.89         1.92 o                         
  12   9   2         10.12         14.05         3.08 o                         
  13   9   2          1.07          0.08         2.48 o                         
  14   9   2          0.12          3.30         2.73 o                         
 -14  10   2          0.94         -2.69         2.55 o                         
 -13  10   2          0.36         -0.20         2.39 o                         
 -12  10   2          0.00         -0.10         2.24 o                         
 -11  10   2          1.99          5.36         2.20 o                         
 -10  10   2          3.29          2.97         4.19 o                         
  -9  10   2          0.05          8.69         2.75 o                         
  -8  10   2         28.76         30.49         1.87 o                         
  -7  10   2          9.46         12.12         1.48 o                         
  -6  10   2         28.52         27.23         1.63 o                         
  -5  10   2          1.55          2.18         1.12 o                         
  -4  10   2         34.22         34.07         1.64 o                         
  -3  10   2         13.70         15.60         1.16 o                         
  -2  10   2        124.78        124.53         2.87 o                         
  -1  10   2         55.91         47.41         2.99 o                         
   0  10   2        329.32        319.55         5.57 o                         
   1  10   2         31.15         23.46         1.43 o                         
   2  10   2        137.95        123.42         2.98 o                         
   3  10   2        109.26        113.32         2.93 o                         
   4  10   2          0.01          0.51         1.26 o                         
   5  10   2         10.11          8.35         1.38 o                         
   6  10   2          0.42         -0.84         1.19 o                         
   7  10   2         11.09         13.21         1.47 o                         
   8  10   2         79.28         83.41         2.68 o                         
   9  10   2         17.47         20.90         2.01 o                         
  10  10   2         12.19         10.77         1.96 o                         
  11  10   2          1.99          3.56         1.96 o                         
  12  10   2         10.07         10.55         2.19 o                         
  13  10   2          6.74          4.55         2.77 o                         
 -13  11   2          0.73          4.08         2.54 o                         
 -12  11   2          5.24         11.77         2.64 o                         
 -11  11   2          7.14          8.95         2.35 o                         
 -10  11   2         15.96         17.79         2.46 o                         
  -9  11   2         88.51         99.33         6.01 o                         
  -8  11   2          6.29          5.12         1.97 o                         
  -7  11   2          3.67          7.71         1.50 o                         
  -6  11   2         47.40         49.63         2.13 o                         
  -5  11   2          0.01         -1.70         1.13 o                         
  -4  11   2         67.70         66.94         2.14 o                         
  -3  11   2         35.94         36.23         2.14 o                         
  -2  11   2        125.57        122.22         3.00 o                         
  -1  11   2          0.25         -2.14         1.43 o                         
   0  11   2        489.82        470.28         7.77 o                         
   1  11   2         38.01         38.52         1.83 o                         
   2  11   2        117.03        115.00         3.03 o                         
   3  11   2         68.53         62.80         2.38 o                         
   4  11   2        266.41        266.63         7.13 o                         
   5  11   2         59.97         61.57         2.38 o                         
   6  11   2         82.61         85.83         2.94 o                         
   7  11   2         21.44         23.39         1.73 o                         
   8  11   2         16.24         14.12         2.32 o                         
   9  11   2         51.78         54.23         2.45 o                         
  10  11   2          1.11          0.37         1.82 o                         
  11  11   2          2.10          2.93         2.02 o                         
  12  11   2          0.59         -3.19         2.75 o                         
  13  11   2          7.60         12.21         2.83 o                         
 -12  12   2         14.68         11.26         2.73 o                         
 -11  12   2         10.62         10.80         2.60 o                         
 -10  12   2          9.39         13.11         2.68 o                         
  -9  12   2         15.18         16.13         2.64 o                         
  -8  12   2          2.48          2.54         2.05 o                         
  -7  12   2         66.83         63.22         3.19 o                         
  -6  12   2          7.81          7.33         1.60 o                         
  -5  12   2         51.86         48.10         2.30 o                         
  -4  12   2          4.84          5.46         1.23 o                         
  -3  12   2         63.36         58.87         2.63 o                         
  -2  12   2         43.80         41.49         1.92 o                         
  -1  12   2          1.17          1.48         1.63 o                         
   0  12   2         12.63         10.27         1.41 o                         
   1  12   2          0.91         -1.23         1.18 o                         
   2  12   2         41.14         40.16         3.19 o                         
   3  12   2        309.95        305.43         5.82 o                         
   4  12   2        110.75        111.80         3.26 o                         
   5  12   2          1.95          1.35         1.63 o                         
   6  12   2          2.15          2.59         1.59 o                         
   7  12   2          7.79          6.21         1.62 o                         
   8  12   2          1.64         -0.74         1.49 o                         
   9  12   2          0.01         -0.11         1.99 o                         
  10  12   2          2.21          1.31         1.97 o                         
  11  12   2          0.64         -2.35         2.04 o                         
  12  12   2          1.62         -0.96         2.73 o                         
 -12  13   2          0.05         -0.20         2.98 o                         
 -11  13   2          1.38          0.79         2.70 o                         
 -10  13   2          0.95          3.22         2.35 o                         
  -9  13   2         15.59         10.55         2.55 o                         
  -8  13   2         28.40         36.02         2.93 o                         
  -7  13   2         22.27         27.05         2.54 o                         
  -6  13   2          4.34          1.08         1.69 o                         
  -5  13   2          0.37         -0.57         1.55 o                         
  -4  13   2          5.41          5.35         1.73 o                         
  -3  13   2          7.32          7.91         1.52 o                         
  -2  13   2          4.99          3.07         1.42 o                         
  -1  13   2        182.37        170.80         5.87 o                         
   0  13   2         17.84         15.21         1.65 o                         
   1  13   2         26.80         27.18         1.85 o                         
   2  13   2         50.54         46.86         2.26 o                         
   3  13   2          1.01          1.88         1.50 o                         
   4  13   2          2.47          3.36         1.50 o                         
   5  13   2         13.59         13.45         1.79 o                         
   6  13   2         11.10         14.47         1.89 o                         
   7  13   2          8.06          9.92         1.87 o                         
   8  13   2          1.86          0.91         1.74 o                         
   9  13   2          0.07          1.58         2.56 o                         
  10  13   2          4.65          1.38         2.10 o                         
  11  13   2          2.76          4.40         2.32 o                         
 -11  14   2          0.28          3.26         2.72 o                         
 -10  14   2          1.30          2.00         2.75 o                         
  -9  14   2          3.96          6.92         2.58 o                         
  -8  14   2         21.28         21.48         2.73 o                         
  -7  14   2          3.68          3.94         1.90 o                         
  -6  14   2         21.13         19.46         2.09 o                         
  -5  14   2          7.62          8.36         2.06 o                         
  -4  14   2         13.13         11.01         2.14 o                         
  -3  14   2          0.05          0.61         1.89 o                         
  -2  14   2          0.49          0.11         1.93 o                         
  -1  14   2         12.88         16.88         1.78 o                         
   0  14   2         17.36         17.00         1.72 o                         
   1  14   2          1.73          0.51         1.50 o                         
   2  14   2          0.28         -0.64         1.52 o                         
   3  14   2         45.31         51.37         3.34 o                         
   4  14   2          6.90          8.07         1.72 o                         
   5  14   2          9.87          9.39         1.84 o                         
   6  14   2          0.79         -0.12         2.00 o                         
   7  14   2          1.08          0.15         2.20 o                         
   8  14   2          9.92         13.24         2.54 o                         
   9  14   2          8.46          8.45         2.50 o                         
  10  14   2          0.01          0.88         3.33 o                         
 -10  15   2          3.98          5.24         3.10 o                         
  -9  15   2         32.96         35.57         2.80 o                         
  -8  15   2          0.35          2.27         2.08 o                         
  -7  15   2          6.27          7.83         2.51 o                         
  -6  15   2          0.27         -2.08         2.96 o                         
  -5  15   2          0.01         -1.29         2.17 o                         
  -4  15   2         22.31         22.71         2.58 o                         
  -3  15   2          1.50         -0.23         1.97 o                         
  -2  15   2          1.05         -2.62         1.88 o                         
  -1  15   2          0.36         -0.90         1.88 o                         
   0  15   2          9.51          6.95         3.13 o                         
   1  15   2         12.45          7.96         2.11 o                         
   2  15   2         50.58         47.59         3.00 o                         
   3  15   2          7.59          6.18         2.20 o                         
   4  15   2         32.01         36.29         2.85 o                         
   5  15   2          9.72          6.33         2.31 o                         
   6  15   2         14.56         11.33         2.50 o                         
   7  15   2         17.01         18.01         2.62 o                         
   8  15   2          4.18          4.47         2.46 o                         
   9  15   2          0.35         -2.82         2.47 o                         
  -8  16   2          0.49          4.76         2.45 o                         
  -7  16   2         15.26         17.04         3.18 o                         
  -6  16   2          2.21          4.41         2.50 o                         
  -5  16   2          2.35          1.58         4.24 o                         
  -4  16   2          0.06         -3.12         2.08 o                         
  -3  16   2          3.62          4.67         2.29 o                         
  -2  16   2         20.88         20.73         2.61 o                         
  -1  16   2          3.73          2.45         2.28 o                         
   0  16   2          4.56          2.91         2.24 o                         
   1  16   2          8.97          8.69         2.31 o                         
   2  16   2         26.65         30.51         2.80 o                         
   3  16   2         31.35         29.65         2.89 o                         
   4  16   2         11.90         15.92         2.55 o                         
   5  16   2          0.85         -0.26         2.28 o                         
   6  16   2          0.00         -3.85         2.57 o                         
   7  16   2          0.31          0.36         2.47 o                         
   8  16   2          0.16          2.08         2.57 o                         
  -6  17   2          0.00         -1.87         2.49 o                         
  -5  17   2          0.32          4.41         2.50 o                         
  -4  17   2          0.15         -0.28         2.37 o                         
  -3  17   2          0.03         -1.27         2.34 o                         
  -2  17   2          6.68         10.53         3.66 o                         
  -1  17   2         41.37         38.24         3.16 o                         
   0  17   2          9.02          7.33         2.65 o                         
   1  17   2         46.98         57.25         3.87 o                         
   2  17   2          6.97          3.41         3.32 o                         
   3  17   2          2.41          3.05         2.50 o                         
   4  17   2          0.00          0.35         2.50 o                         
   5  17   2          1.50         -3.69         2.46 o                         
   6  17   2          4.41         11.50         2.76 o                         
  -4  18   2          0.86         -0.12         2.57 o                         
  -3  18   2          0.01         -3.65         2.44 o                         
  -2  18   2          6.87          6.57         2.59 o                         
  -1  18   2         24.75         30.31         3.16 o                         
   0  18   2          2.11          0.35         2.52 o                         
   1  18   2          0.56          0.12         2.52 o                         
   2  18   2          0.06         -1.73         2.65 o                         
   3  18   2          7.76         11.17         2.75 o                         
 -16   1   3          1.80          5.50         3.14 o                         
 -15   1   3          1.39          2.37         2.93 o                         
 -14   1   3          2.99          5.89         5.43 o                         
 -13   1   3          1.33          4.26         2.44 o                         
 -12   1   3          6.78         10.79         1.70 o                         
 -11   1   3          4.59          4.41         1.06 o                         
 -10   1   3        697.38        664.53         8.53 o                         
  -9   1   3         38.37         37.62         1.28 o                         
  -8   1   3         49.21         56.63         1.44 o                         
  -7   1   3         23.00         27.58         0.86 o                         
  -6   1   3         35.68         40.04         0.97 o                         
  -5   1   3          3.64          4.21         0.81 o                         
  -4   1   3       1139.21       1221.19        13.53 o                         
  -3   1   3        429.13        456.34         5.79 o                         
  -2   1   3        310.00        298.19         3.93 o                         
  -1   1   3        226.72        235.22         3.16 o                         
   0   1   3         11.40         12.95         0.54 o                         
   1   1   3        196.81        241.55         2.60 o                         
   2   1   3       1314.44       1386.12        14.33 o                         
   3   1   3        753.52        809.42         7.63 o                         
   4   1   3        193.63        200.92         2.01 o                         
   5   1   3        144.97        141.66         1.98 o                         
   6   1   3         59.23         60.08         1.38 o                         
   7   1   3          1.32          1.19         0.63 o                         
   8   1   3         76.57         73.95         2.15 o                         
   9   1   3        105.95        113.23         2.70 o                         
  10   1   3        130.00        125.64         3.37 o                         
  11   1   3          3.90          3.41         1.52 o                         
  12   1   3         42.97         40.32         2.39 o                         
  13   1   3         10.46         12.03         2.02 o                         
  14   1   3          0.73          3.31         2.02 o                         
  15   1   3          4.37         10.31         2.77 o                         
 -16   2   3         11.77          9.88         3.34 o                         
 -15   2   3         34.06         36.19         3.76 o                         
 -14   2   3         49.73         52.45         4.05 o                         
 -13   2   3         49.13         44.79         4.94 o                         
 -12   2   3         29.22         27.33         2.95 o                         
 -11   2   3         13.06         15.73         1.43 o                         
 -10   2   3          8.67          0.80         2.57 o                         
  -9   2   3        116.44        114.67         2.38 o                         
  -8   2   3         52.69         45.09         1.39 o                         
  -7   2   3         90.37         80.84         1.54 o                         
  -6   2   3         24.23         21.62         0.75 o                         
  -5   2   3        977.99       1011.49        10.57 o                         
  -4   2   3       3524.86       3864.99        41.92 o                         
  -3   2   3          0.76         -0.57         1.16 o                         
  -2   2   3         44.49         61.99         1.52 o                         
  -1   2   3        398.05        455.13         6.33 o                         
   0   2   3        140.76        150.48         2.71 o                         
   1   2   3       1412.54       1508.54        13.99 o                         
   2   2   3       4197.70       4330.36        39.61 o                         
   3   2   3         93.10        122.21         1.54 o                         
   4   2   3        238.21        251.12         2.58 o                         
   5   2   3         14.35         16.40         0.70 o                         
   6   2   3        170.86        176.71         2.63 o                         
   7   2   3          0.06         -0.11         0.71 o                         
   8   2   3       1141.80       1085.99        13.65 o                         
   9   2   3         89.64         88.68         2.56 o                         
  10   2   3          0.08         -0.48         1.26 o                         
  11   2   3          1.79          3.32         1.47 o                         
  12   2   3          8.04          7.40         1.75 o                         
  13   2   3          4.73          2.06         1.82 o                         
  14   2   3         16.60         13.89         2.21 o                         
  15   2   3          0.10          3.39         3.87 o                         
 -16   3   3          1.61          4.37         3.28 o                         
 -15   3   3          3.35          6.11         5.23 o                         
 -14   3   3          1.98          8.12         5.93 o                         
 -13   3   3          0.18          2.59         2.67 o                         
 -12   3   3          1.64          2.82         1.37 o                         
 -11   3   3          0.01         -1.80         1.20 o                         
 -10   3   3        378.80        374.97         8.22 o                         
  -9   3   3         15.30         16.05         0.91 o                         
  -8   3   3        231.34        236.71         3.21 o                         
  -7   3   3          1.09          2.55         0.60 o                         
  -6   3   3        174.38        183.01         2.41 o                         
  -5   3   3          2.38          2.69         0.44 o                         
  -4   3   3        171.45        201.91         3.23 o                         
  -3   3   3        180.11        171.87         2.24 o                         
  -2   3   3         57.28         55.85         1.23 o                         
  -1   3   3        688.20        680.35        10.29 o                         
   0   3   3        302.60        304.33         4.32 o                         
   1   3   3        212.68        217.33         2.64 o                         
   2   3   3        718.97        711.34         7.58 o                         
   3   3   3        493.70        556.18         6.52 o                         
   4   3   3          0.25         -0.17         0.39 o                         
   5   3   3        315.23        296.92         3.98 o                         
   6   3   3        106.31         90.47         2.06 o                         
   7   3   3          1.34          0.22         0.79 o                         
   8   3   3        290.79        272.78         8.26 o                         
   9   3   3        202.25        210.62         3.62 o                         
  10   3   3         27.17         23.78         1.96 o                         
  11   3   3          0.04         -1.27         1.38 o                         
  12   3   3         25.99         27.60         2.19 o                         
  13   3   3          4.41          2.22         1.85 o                         
  14   3   3          4.14          8.70         2.55 o                         
  15   3   3          2.51          8.66         3.39 o                         
 -16   4   3          0.19         -0.08         3.20 o                         
 -15   4   3          0.09          1.28         5.23 o                         
 -14   4   3          1.40          2.58         2.78 o                         
 -13   4   3          3.74          5.89         2.58 o                         
 -12   4   3          9.76          9.67         1.38 o                         
 -11   4   3         17.12         17.24         1.47 o                         
 -10   4   3         85.55        115.74         6.79 o                         
  -9   4   3          9.95         10.09         0.92 o                         
  -8   4   3          1.23          6.35         1.00 o                         
  -7   4   3          9.05         10.26         0.86 o                         
  -6   4   3          0.02          1.28         0.60 o                         
  -5   4   3        103.17        104.35         1.86 o                         
  -4   4   3          0.10          3.78         0.47 o                         
  -3   4   3          4.55          6.06         0.46 o                         
  -2   4   3         36.36         34.65         1.15 o                         
  -1   4   3         26.29         23.38         0.71 o                         
   0   4   3         11.39         13.55         0.59 o                         
   1   4   3          0.04         -0.41         0.38 o                         
   2   4   3        106.00        108.28         2.35 o                         
   3   4   3         13.96         16.32         0.74 o                         
   4   4   3         87.77         93.03         1.49 o                         
   5   4   3         12.24         11.93         0.77 o                         
   6   4   3        235.29        206.91         3.24 o                         
   7   4   3          0.07         -1.19         0.79 o                         
   8   4   3        127.21        131.17         2.87 o                         
   9   4   3         42.84         38.28         1.63 o                         
  10   4   3          0.00         -0.39         1.01 o                         
  11   4   3          3.10         -0.05         1.40 o                         
  12   4   3          0.26         -0.80         1.68 o                         
  13   4   3          0.00          3.46         1.92 o                         
  14   4   3          0.62          3.59         2.47 o                         
  15   4   3          2.74          7.76         2.77 o                         
 -15   5   3          1.22         -2.67         3.26 o                         
 -14   5   3          6.30          6.22         2.93 o                         
 -13   5   3          4.26          7.08         2.72 o                         
 -12   5   3          7.51          6.06         1.34 o                         
 -11   5   3          0.24         -0.54         1.17 o                         
 -10   5   3        295.17        286.66         5.00 o                         
  -9   5   3          0.14         -0.69         0.83 o                         
  -8   5   3         89.26         88.04         3.33 o                         
  -7   5   3         65.70         62.59         1.69 o                         
  -6   5   3          0.09          1.18         0.69 o                         
  -5   5   3         13.14         14.34         0.91 o                         
  -4   5   3        186.50        221.67         3.92 o                         
  -3   5   3        206.70        231.95         3.47 o                         
  -2   5   3        196.19        185.30         3.41 o                         
  -1   5   3          4.15          3.42         0.76 o                         
   0   5   3         68.67         65.30         1.34 o                         
   1   5   3        173.27        214.96         2.82 o                         
   2   5   3        368.08        393.26         5.60 o                         
   3   5   3        104.03        123.52         3.57 o                         
   4   5   3         40.51         35.91         0.96 o                         
   5   5   3         12.72         11.59         0.79 o                         
   6   5   3        124.26        122.63         2.35 o                         
   7   5   3         60.46         55.05         1.76 o                         
   8   5   3         20.63         20.71         1.29 o                         
   9   5   3         19.75         21.58         1.52 o                         
  10   5   3         73.83         71.79         2.14 o                         
  11   5   3          0.98          0.41         1.46 o                         
  12   5   3         13.51         14.50         2.25 o                         
  13   5   3          3.51          3.53         2.31 o                         
  14   5   3          1.81          3.81         2.87 o                         
 -15   6   3         18.14         21.54         3.70 o                         
 -14   6   3         15.89         15.15         3.14 o                         
 -13   6   3         22.60         20.43         3.85 o                         
 -12   6   3          6.81          4.47         2.62 o                         
 -11   6   3          0.55         -0.38         1.32 o                         
 -10   6   3          2.88          2.92         1.27 o                         
  -9   6   3         14.89         14.00         1.38 o                         
  -8   6   3          3.97          4.06         1.24 o                         
  -7   6   3         10.76          8.28         1.23 o                         
  -6   6   3        417.85        411.15         8.35 o                         
  -5   6   3        136.85        143.98         2.93 o                         
  -4   6   3        952.06       1011.78        15.01 o                         
  -3   6   3         82.40         95.46         2.11 o                         
  -2   6   3         20.52         19.60         0.93 o                         
  -1   6   3         28.47         26.02         1.05 o                         
   0   6   3          1.26          0.25         0.63 o                         
   1   6   3        154.60        161.16         3.01 o                         
   2   6   3        374.82        403.89         7.16 o                         
   3   6   3        241.02        253.78         3.79 o                         
   4   6   3        188.71        185.12         2.88 o                         
   5   6   3         56.13         47.31         1.47 o                         
   6   6   3        355.85        360.09         4.73 o                         
   7   6   3         20.56         19.21         1.30 o                         
   8   6   3        310.14        313.47         4.77 o                         
   9   6   3         44.34         44.07         1.73 o                         
  10   6   3          0.02         -0.34         1.34 o                         
  11   6   3          1.15         -0.54         1.47 o                         
  12   6   3          8.89          6.87         2.41 o                         
  13   6   3          5.71          3.73         2.43 o                         
  14   6   3          0.33          0.74         2.50 o                         
 -15   7   3          2.16         -3.14         3.14 o                         
 -14   7   3          0.02          2.27         3.07 o                         
 -13   7   3          0.09          1.99         2.72 o                         
 -12   7   3          4.15          4.77         1.57 o                         
 -11   7   3          0.28          0.21         1.31 o                         
 -10   7   3         55.25         54.41         2.10 o                         
  -9   7   3          0.37         -2.03         1.35 o                         
  -8   7   3        214.85        213.50         5.42 o                         
  -7   7   3         29.98         25.04         1.55 o                         
  -6   7   3         96.05        114.59         3.82 o                         
  -5   7   3          0.82          1.00         0.92 o                         
  -4   7   3         10.96         17.60         1.13 o                         
  -3   7   3        138.96        141.45         2.86 o                         
  -2   7   3         34.97         30.67         1.70 o                         
  -1   7   3         90.03         88.79         3.09 o                         
   0   7   3          3.38          3.21         0.80 o                         
   1   7   3         71.79         70.24         1.92 o                         
   2   7   3         70.01         67.81         2.11 o                         
   3   7   3        172.56        185.74         2.76 o                         
   4   7   3         79.18         65.35         1.76 o                         
   5   7   3        116.53        104.20         2.34 o                         
   6   7   3         73.04         71.05         1.98 o                         
   7   7   3          0.51         -1.35         0.90 o                         
   8   7   3        146.66        140.26         2.92 o                         
   9   7   3         64.54         76.06         2.27 o                         
  10   7   3          1.45         -0.97         1.44 o                         
  11   7   3          0.05         -1.35         1.62 o                         
  12   7   3          8.87         13.06         2.43 o                         
  13   7   3          0.21         -1.57         2.35 o                         
  14   7   3          3.57          4.52         2.73 o                         
 -14   8   3          1.71         -1.68         3.07 o                         
 -13   8   3          0.33          3.54         3.46 o                         
 -12   8   3          0.48          1.53         1.77 o                         
 -11   8   3          8.47          9.36         1.84 o                         
 -10   8   3         55.73         53.41         4.48 o                         
  -9   8   3          6.62          7.59         1.59 o                         
  -8   8   3          1.42         12.13         1.58 o                         
  -7   8   3         13.19         15.49         1.75 o                         
  -6   8   3         60.37         66.54         4.43 o                         
  -5   8   3        139.00        131.68         3.49 o                         
  -4   8   3          4.77          5.07         1.00 o                         
  -3   8   3          0.18          1.99         0.90 o                         
  -2   8   3         35.54         31.06         1.47 o                         
  -1   8   3          8.57         10.16         0.98 o                         
   0   8   3         14.58         16.84         1.15 o                         
   1   8   3         51.69         46.52         1.75 o                         
   2   8   3         16.98         16.93         0.93 o                         
   3   8   3         24.49         20.22         1.18 o                         
   4   8   3        100.85        105.74         3.45 o                         
   5   8   3          1.07         -0.24         1.03 o                         
   6   8   3         80.48         67.67         2.07 o                         
   7   8   3          3.29         -0.46         0.95 o                         
   8   8   3         52.88         61.70         1.90 o                         
   9   8   3         19.35         20.41         1.45 o                         
  10   8   3          2.23          1.47         1.52 o                         
  11   8   3          2.01          0.45         2.12 o                         
  12   8   3          1.22         -1.79         2.93 o                         
  13   8   3          0.68          2.26         2.47 o                         
 -14   9   3          6.43          5.42         3.20 o                         
 -13   9   3          2.82          3.98         3.14 o                         
 -12   9   3          4.09          5.63         2.93 o                         
 -11   9   3          0.23         -1.00         1.72 o                         
 -10   9   3         35.90         26.77         2.09 o                         
  -9   9   3         30.37         36.39         2.19 o                         
  -8   9   3        118.51        119.55        10.57 o                         
  -7   9   3         98.13         99.88         3.53 o                         
  -6   9   3          4.82          5.90         1.77 o                         
  -5   9   3         14.37         14.47         1.62 o                         
  -4   9   3          2.53          2.48         1.27 o                         
  -3   9   3         62.16         65.47         2.54 o                         
  -2   9   3         26.63         28.34         1.31 o                         
  -1   9   3          0.89         -0.35         0.94 o                         
   0   9   3         25.15         25.36         1.37 o                         
   1   9   3         26.63         27.02         1.25 o                         
   2   9   3          4.95          6.93         0.94 o                         
   3   9   3          0.01          0.28         0.94 o                         
   4   9   3        465.98        464.45         7.66 o                         
   5   9   3         26.88         28.35         1.74 o                         
   6   9   3        228.04        232.77         4.68 o                         
   7   9   3         68.13         63.48         2.95 o                         
   8   9   3         22.20         26.92         1.43 o                         
   9   9   3          1.02          1.96         1.24 o                         
  10   9   3          3.12          0.46         1.87 o                         
  11   9   3          0.05          0.95         2.13 o                         
  12   9   3          1.51          1.15         2.39 o                         
  13   9   3          0.14         -2.00         2.58 o                         
 -13  10   3          1.49         -0.18         2.98 o                         
 -12  10   3          1.61         -0.27         2.96 o                         
 -11  10   3          2.88          1.35         2.05 o                         
 -10  10   3          3.17          7.04         1.75 o                         
  -9  10   3          0.11          0.47         1.58 o                         
  -8  10   3         27.25         26.34         2.26 o                         
  -7  10   3          0.92          0.76         1.66 o                         
  -6  10   3        267.91        262.22         6.00 o                         
  -5  10   3          5.58          3.99         1.95 o                         
  -4  10   3         90.66         84.74         3.11 o                         
  -3  10   3         48.09         43.56         1.92 o                         
  -2  10   3        134.69        123.23         3.49 o                         
  -1  10   3         23.22         21.67         2.20 o                         
   0  10   3         66.54         69.35         3.22 o                         
   1  10   3         27.02         25.40         1.43 o                         
   2  10   3         11.30         13.91         1.23 o                         
   3  10   3        250.32        232.74         4.51 o                         
   4  10   3         54.06         59.21         2.25 o                         
   5  10   3        122.16        121.96         4.11 o                         
   6  10   3        134.64        141.57         3.55 o                         
   7  10   3         29.83         30.09         1.91 o                         
   8  10   3         60.44         62.41         2.34 o                         
   9  10   3         33.28         34.17         1.82 o                         
  10  10   3          4.14          2.06         1.87 o                         
  11  10   3          0.06         -0.57         1.95 o                         
  12  10   3          0.34         -0.20         2.46 o                         
 -13  11   3          0.07          0.49         3.34 o                         
 -12  11   3          4.97          8.06         3.28 o                         
 -11  11   3          0.07          1.73         2.75 o                         
 -10  11   3          6.16          5.90         1.87 o                         
  -9  11   3          8.61          6.59         2.16 o                         
  -8  11   3         50.94         53.07         2.92 o                         
  -7  11   3         48.38         34.90         3.04 o                         
  -6  11   3          7.62         12.67         1.97 o                         
  -5  11   3          5.35          3.93         1.69 o                         
  -4  11   3         15.37         14.16         1.55 o                         
  -3  11   3        123.89        124.04         3.82 o                         
  -2  11   3         72.46         73.78         2.93 o                         
  -1  11   3         49.26         53.75         2.54 o                         
   0  11   3        147.46        136.65         3.87 o                         
   1  11   3         41.65         37.64         2.23 o                         
   2  11   3          8.61          8.71         1.25 o                         
   3  11   3         58.40         55.73         4.69 o                         
   4  11   3         23.22         18.09         2.09 o                         
   5  11   3          0.02         -0.33         1.71 o                         
   6  11   3          3.92          3.98         2.18 o                         
   7  11   3          3.29          1.35         1.89 o                         
   8  11   3         10.80         13.44         1.72 o                         
   9  11   3          0.69          1.36         1.47 o                         
  10  11   3          3.23          1.31         1.92 o                         
  11  11   3          4.86          5.94         2.20 o                         
  12  11   3          3.19          2.77         2.31 o                         
 -12  12   3          3.12          5.59         3.95 o                         
 -11  12   3          0.00         -1.31         2.84 o                         
 -10  12   3          7.20          6.56         2.35 o                         
  -9  12   3          2.11          2.25         2.44 o                         
  -8  12   3          2.74          8.04         2.20 o                         
  -7  12   3         13.04         21.13         2.84 o                         
  -6  12   3         52.69         54.40         2.95 o                         
  -5  12   3         41.39         38.04         2.14 o                         
  -4  12   3          8.14          7.72         1.59 o                         
  -3  12   3          6.75          7.87         1.76 o                         
  -2  12   3         79.44         77.64         3.18 o                         
  -1  12   3         30.76         26.79         2.20 o                         
   0  12   3         10.94         13.18         2.04 o                         
   1  12   3         26.16         22.73         2.09 o                         
   2  12   3          2.05          0.36         1.70 o                         
   3  12   3         23.14         17.01         2.05 o                         
   4  12   3         31.93         35.04         2.46 o                         
   5  12   3          1.35          1.73         1.86 o                         
   6  12   3          1.01         -2.73         1.82 o                         
   7  12   3          2.16         -0.19         2.19 o                         
   8  12   3          2.01          1.65         2.17 o                         
   9  12   3          4.64          5.62         3.33 o                         
  10  12   3          0.68          0.99         2.47 o                         
  11  12   3          0.01         -0.72         2.07 o                         
 -11  13   3          0.06         -0.87         3.12 o                         
 -10  13   3          5.11          9.38         3.07 o                         
  -9  13   3         28.60         30.20         2.81 o                         
  -8  13   3         30.44         28.62         3.95 o                         
  -7  13   3         46.96         51.48         3.11 o                         
  -6  13   3          6.17          7.86         1.84 o                         
  -5  13   3          4.47          4.63         1.69 o                         
  -4  13   3          0.56          0.01         1.73 o                         
  -3  13   3         36.74         35.89         2.76 o                         
  -2  13   3          2.98          5.24         1.85 o                         
  -1  13   3          2.45          3.47         1.78 o                         
   0  13   3         13.38         14.18         2.00 o                         
   1  13   3          0.37         -1.66         1.98 o                         
   2  13   3         12.80         11.40         2.05 o                         
   3  13   3          0.03          0.23         1.86 o                         
   4  13   3        154.80        145.59         4.48 o                         
   5  13   3          1.33          2.49         1.97 o                         
   6  13   3         62.45         63.63         3.92 o                         
   7  13   3         14.21         11.66         2.98 o                         
   8  13   3         13.91         20.60         3.04 o                         
   9  13   3          0.01          2.88         2.39 o                         
  10  13   3          0.09          3.07         2.57 o                         
 -10  14   3          5.77          6.72         3.28 o                         
  -9  14   3          0.22          2.38         2.39 o                         
  -8  14   3          6.51          4.90         2.42 o                         
  -7  14   3          2.35          1.32         1.84 o                         
  -6  14   3         35.35         33.40         2.41 o                         
  -5  14   3          0.36         -2.40         2.41 o                         
  -4  14   3          5.60          6.39         2.48 o                         
  -3  14   3          4.95          4.66         2.06 o                         
  -2  14   3         83.79         81.19         3.56 o                         
  -1  14   3         47.15         52.98         4.23 o                         
   0  14   3         23.69         23.19         3.51 o                         
   1  14   3         40.36         43.46         2.85 o                         
   2  14   3         20.96         23.63         2.47 o                         
   3  14   3         61.73         60.42         5.59 o                         
   4  14   3          2.56          3.94         2.16 o                         
   5  14   3         48.59         45.77         3.07 o                         
   6  14   3          6.62          6.66         2.35 o                         
   7  14   3         14.52         16.60         2.62 o                         
   8  14   3         24.70         32.18         2.99 o                         
   9  14   3         16.87         24.01         3.37 o                         
  -9  15   3          5.27          5.18         2.55 o                         
  -8  15   3          7.47          3.35         2.09 o                         
  -7  15   3         10.00          7.31         2.11 o                         
  -6  15   3          0.35          0.06         2.18 o                         
  -5  15   3          1.20          0.07         2.62 o                         
  -4  15   3         10.30         11.56         2.45 o                         
  -3  15   3         45.20         41.65         2.99 o                         
  -2  15   3         24.13         23.41         2.65 o                         
  -1  15   3         54.30         62.97         3.44 o                         
   0  15   3         84.53         86.01         3.82 o                         
   1  15   3         16.80         15.84         2.90 o                         
   2  15   3         13.60          9.12         2.80 o                         
   3  15   3         10.22          7.82         2.49 o                         
   4  15   3          3.19          0.69         2.20 o                         
   5  15   3         18.68         23.71         2.77 o                         
   6  15   3          0.40         -0.14         2.28 o                         
   7  15   3         12.63         17.13         2.69 o                         
   8  15   3          0.64         -3.00         3.64 o                         
  -7  16   3          4.52          3.63         2.49 o                         
  -6  16   3          2.53          2.41         2.36 o                         
  -5  16   3          1.03         -1.08         2.34 o                         
  -4  16   3          4.78          4.22         3.15 o                         
  -3  16   3          9.24          8.71         2.41 o                         
  -2  16   3         15.62         13.67         3.27 o                         
  -1  16   3          6.84          3.55         2.38 o                         
   0  16   3          2.13          9.22         2.49 o                         
   1  16   3          0.09          1.50         2.19 o                         
   2  16   3         11.59         14.50         2.54 o                         
   3  16   3          7.25          9.83         2.78 o                         
   4  16   3          0.68          1.27         2.34 o                         
   5  16   3          1.63          2.25         2.50 o                         
   6  16   3          0.01          0.35         3.55 o                         
  -5  17   3          0.00          0.98         2.74 o                         
  -4  17   3          5.72          6.81         4.12 o                         
  -3  17   3         21.69         25.28         2.99 o                         
  -2  17   3          0.10          0.23         2.43 o                         
  -1  17   3          1.14          3.85         2.49 o                         
   0  17   3          1.46          1.70         3.01 o                         
   1  17   3          0.07         -2.30         2.35 o                         
   2  17   3          3.30          4.53         2.58 o                         
   3  17   3          0.11         -3.08         3.15 o                         
   4  17   3          5.28          3.26         2.62 o                         
 -15   0   4          0.63          1.19         3.95 o                         
 -14   0   4         31.26         22.52         4.94 o                         
 -13   0   4         34.59         28.64         4.54 o                         
 -12   0   4        108.71        103.87         4.50 o                         
 -11   0   4          5.45          5.91         2.47 o                         
 -10   0   4         14.39         12.64         1.98 o                         
  -9   0   4         70.27         52.41         2.86 o                         
  -8   0   4         22.05         22.40         1.62 o                         
  -7   0   4          9.02         10.45         1.24 o                         
  -6   0   4          9.65         10.78         1.11 o                         
  -5   0   4         27.16         28.66         1.59 o                         
  -4   0   4        436.39        431.44         7.71 o                         
  -3   0   4        414.80        459.24        15.41 o                         
  -2   0   4        285.24        303.79        10.86 o                         
  -1   0   4         46.94         41.87         3.36 o                         
   0   0   4        220.20        212.14         8.10 o                         
   1   0   4          0.68          0.77         0.65 o                         
   2   0   4        925.87       1032.74        17.62 o                         
   3   0   4        143.20        189.67         4.04 o                         
   4   0   4         16.54         13.79         1.20 o                         
   5   0   4          1.01          0.49         0.61 o                         
   6   0   4        127.76        128.89         3.28 o                         
   7   0   4        248.06        232.24         6.13 o                         
   8   0   4        320.88        298.82         7.73 o                         
   9   0   4        281.01        243.11         6.83 o                         
  10   0   4          0.61          0.53         1.85 o                         
  11   0   4          0.40         -1.38         3.36 o                         
  12   0   4          0.45          1.58         3.36 o                         
  13   0   4          4.27          0.40         3.75 o                         
  14   0   4          0.89         -3.36         4.15 o                         
 -15   1   4          2.42          0.61         3.00 o                         
 -14   1   4          5.78         10.68         5.93 o                         
 -13   1   4          0.00         -0.79         2.51 o                         
 -12   1   4          0.26          2.29         2.31 o                         
 -11   1   4          0.00         -0.03         1.17 o                         
 -10   1   4          0.41          1.13         1.21 o                         
  -9   1   4         38.88         38.18         1.88 o                         
  -8   1   4        158.28        149.06         2.95 o                         
  -7   1   4         31.01         34.20         1.18 o                         
  -6   1   4        201.24        196.86         2.97 o                         
  -5   1   4         40.87         38.38         1.11 o                         
  -4   1   4         22.14         23.43         0.94 o                         
  -3   1   4         19.41         23.10         1.48 o                         
  -2   1   4         10.45         10.65         0.83 o                         
  -1   1   4        212.10        221.73         3.73 o                         
   0   1   4          3.29          6.85         0.62 o                         
   1   1   4         13.16         12.08         0.52 o                         
   2   1   4        150.83        163.26         2.47 o                         
   3   1   4        634.05        654.51         8.19 o                         
   4   1   4         14.03         14.31         0.87 o                         
   5   1   4         58.56         55.52         1.62 o                         
   6   1   4        123.37        120.92         2.16 o                         
   7   1   4         22.28         17.98         1.17 o                         
   8   1   4        249.07        259.03         4.90 o                         
   9   1   4          3.65          4.28         2.05 o                         
  10   1   4          6.11          4.40         1.37 o                         
  11   1   4          0.03         -0.30         2.23 o                         
  12   1   4          1.56          2.53         2.58 o                         
  13   1   4          0.73          4.84         2.79 o                         
  14   1   4          7.73          7.28         5.14 o                         
 -15   2   4          0.20          4.05         3.14 o                         
 -14   2   4          0.15          4.02         3.00 o                         
 -13   2   4          0.39         -3.45         2.30 o                         
 -12   2   4          2.00          1.52         1.68 o                         
 -11   2   4          1.33          0.82         1.54 o                         
 -10   2   4          8.73         11.50         1.70 o                         
  -9   2   4         19.89         19.41         1.55 o                         
  -8   2   4          1.55          5.30         1.07 o                         
  -7   2   4         17.79         15.36         0.94 o                         
  -6   2   4         84.23         93.05         3.47 o                         
  -5   2   4         21.24         24.41         0.88 o                         
  -4   2   4         99.66         92.98         2.87 o                         
  -3   2   4          4.22          5.20         0.77 o                         
  -2   2   4         13.40         13.77         1.24 o                         
  -1   2   4         19.82         18.58         0.93 o                         
   0   2   4          4.41          4.83         0.70 o                         
   1   2   4         40.61         31.27         0.83 o                         
   2   2   4         44.88         46.93         1.22 o                         
   3   2   4          6.89          4.73         0.97 o                         
   4   2   4          0.44          0.69         0.51 o                         
   5   2   4          4.34          4.65         0.85 o                         
   6   2   4         71.23         70.54         1.69 o                         
   7   2   4          0.82         -0.62         1.02 o                         
   8   2   4         55.35         52.12         1.83 o                         
   9   2   4          2.82          3.14         1.34 o                         
  10   2   4          1.57          1.16         1.70 o                         
  11   2   4          2.14          1.86         1.88 o                         
  12   2   4          1.91          2.83         2.44 o                         
  13   2   4          0.74          3.73         2.86 o                         
  14   2   4          0.39          3.75         3.07 o                         
 -15   3   4          0.62         -2.27         2.79 o                         
 -14   3   4         10.01         16.51         3.46 o                         
 -13   3   4          1.31          0.89         2.51 o                         
 -12   3   4          7.30         10.11         2.20 o                         
 -11   3   4         12.91         10.79         1.83 o                         
 -10   3   4          8.94          5.03         1.51 o                         
  -9   3   4         18.55         21.72         2.23 o                         
  -8   3   4        141.71        140.81         4.20 o                         
  -7   3   4         55.26         54.36         1.92 o                         
  -6   3   4        256.12        260.10         4.04 o                         
  -5   3   4         81.33         87.09         1.73 o                         
  -4   3   4        143.38        143.52         2.22 o                         
  -3   3   4          7.79         12.30         0.92 o                         
  -2   3   4         29.13         30.14         1.54 o                         
  -1   3   4         55.41         69.11         2.06 o                         
   0   3   4         22.48         24.44         1.25 o                         
   1   3   4         66.60         65.86         1.27 o                         
   2   3   4         61.71         66.87         2.34 o                         
   3   3   4        116.20        142.12         1.93 o                         
   4   3   4        177.87        187.94         2.88 o                         
   5   3   4         68.36         73.06         2.86 o                         
   6   3   4         36.86         37.90         1.32 o                         
   7   3   4          3.54          3.64         0.84 o                         
   8   3   4         92.61        106.66         2.71 o                         
   9   3   4          0.21         -1.68         1.25 o                         
  10   3   4         11.06          9.40         1.88 o                         
  11   3   4          0.58         -1.77         1.78 o                         
  12   3   4          0.52         -1.71         2.58 o                         
  13   3   4          1.05          0.79         2.79 o                         
  14   3   4          6.06          5.18         3.26 o                         
 -15   4   4          0.51          7.45        11.46 o                         
 -14   4   4         28.37         24.10         3.56 o                         
 -13   4   4         13.61          9.19         2.86 o                         
 -12   4   4         78.99         80.06         3.43 o                         
 -11   4   4         19.67         20.48         4.13 o                         
 -10   4   4          1.99          1.76         1.58 o                         
  -9   4   4         43.76         35.22         2.16 o                         
  -8   4   4          2.88          2.41         0.97 o                         
  -7   4   4          5.64          5.62         0.73 o                         
  -6   4   4         76.85         79.99         2.07 o                         
  -5   4   4         48.47         47.79         1.41 o                         
  -4   4   4        306.58        308.27         4.22 o                         
  -3   4   4        137.69        164.69         3.71 o                         
  -2   4   4        610.59        646.49        11.50 o                         
  -1   4   4         23.73         20.23         1.66 o                         
   0   4   4         43.75         40.81         1.32 o                         
   1   4   4         21.29         19.39         0.70 o                         
   2   4   4        282.81        291.06         3.39 o                         
   3   4   4        103.84        119.15         2.09 o                         
   4   4   4          2.30         -0.29         0.94 o                         
   5   4   4          0.64          0.46         0.87 o                         
   6   4   4         33.85         31.39         2.61 o                         
   7   4   4        190.45        184.86         2.90 o                         
   8   4   4        105.67        103.24         2.74 o                         
   9   4   4        164.63        146.38         3.35 o                         
  10   4   4          0.07         -0.93         1.24 o                         
  11   4   4          0.73          0.09         1.68 o                         
  12   4   4          0.33         -0.68         2.58 o                         
  13   4   4          4.92          5.85         3.00 o                         
  14   4   4          0.75          5.14         3.07 o                         
 -14   5   4          3.12          1.61         3.14 o                         
 -13   5   4          1.17         -0.94         5.83 o                         
 -12   5   4          0.01          2.22         1.82 o                         
 -11   5   4          8.32         10.76         1.98 o                         
 -10   5   4         12.12         12.14         1.60 o                         
  -9   5   4         54.06         50.37         2.09 o                         
  -8   5   4         12.68         12.83         1.12 o                         
  -7   5   4          4.64          3.26         0.91 o                         
  -6   5   4        118.88        113.57         2.12 o                         
  -5   5   4         19.37         18.68         0.91 o                         
  -4   5   4        297.34        304.36         4.07 o                         
  -3   5   4         35.93         34.46         1.09 o                         
  -2   5   4         81.75         92.15         1.57 o                         
  -1   5   4         42.45         45.09         1.13 o                         
   0   5   4          0.29          0.16         0.46 o                         
   1   5   4         17.29         16.52         0.74 o                         
   2   5   4         87.59         90.01         1.76 o                         
   3   5   4        671.33        658.60         8.41 o                         
   4   5   4         83.82         94.90         2.06 o                         
   5   5   4         12.18          9.44         1.08 o                         
   6   5   4        204.64        191.58         3.59 o                         
   7   5   4         41.64         32.56         2.28 o                         
   8   5   4        122.73        129.55         4.13 o                         
   9   5   4         10.42         15.68         1.51 o                         
  10   5   4         16.45         15.93         1.94 o                         
  11   5   4          2.20          3.77         1.89 o                         
  12   5   4          0.00          3.08         2.70 o                         
  13   5   4          0.15          0.39         2.86 o                         
 -14   6   4          0.00          5.14         3.21 o                         
 -13   6   4          2.56          2.56         2.92 o                         
 -12   6   4          5.41          4.21         1.75 o                         
 -11   6   4          7.05         10.47         1.69 o                         
 -10   6   4         11.33         11.23         1.53 o                         
  -9   6   4         63.61         65.90         2.66 o                         
  -8   6   4          2.34          1.93         1.01 o                         
  -7   6   4         39.46         33.58         1.43 o                         
  -6   6   4        117.13        126.21         2.35 o                         
  -5   6   4        111.32        121.23         3.51 o                         
  -4   6   4        186.46        177.28         3.23 o                         
  -3   6   4          0.00         -0.56         0.65 o                         
  -2   6   4        184.54        186.01         2.97 o                         
  -1   6   4        123.36        108.27         2.05 o                         
   0   6   4         26.12         22.82         0.98 o                         
   1   6   4         32.52         30.88         1.15 o                         
   2   6   4         36.27         41.24         1.36 o                         
   3   6   4          6.12          6.31         0.84 o                         
   4   6   4         34.11         28.96         1.23 o                         
   5   6   4         55.37         53.07         2.05 o                         
   6   6   4        144.39        143.32         3.10 o                         
   7   6   4          2.16          1.81         1.14 o                         
   8   6   4        107.53        101.76         2.55 o                         
   9   6   4          3.25          5.81         1.42 o                         
  10   6   4          7.75          6.77         1.86 o                         
  11   6   4          7.69          7.73         1.96 o                         
  12   6   4          1.33         -2.17         2.70 o                         
  13   6   4          0.86         -1.02         2.98 o                         
 -14   7   4         10.38         17.56         4.44 o                         
 -13   7   4          1.52          1.90         2.28 o                         
 -12   7   4         18.83         21.78         2.11 o                         
 -11   7   4         12.40          9.75         1.76 o                         
 -10   7   4          7.29          9.42         1.63 o                         
  -9   7   4         21.50         26.21         1.80 o                         
  -8   7   4          1.34          0.59         1.24 o                         
  -7   7   4         29.90         22.94         1.81 o                         
  -6   7   4        213.66        219.30         4.00 o                         
  -5   7   4         34.23         40.65         1.57 o                         
  -4   7   4         80.90         87.55         2.43 o                         
  -3   7   4          0.82          0.32         0.75 o                         
  -2   7   4          7.50          9.47         0.85 o                         
  -1   7   4         29.60         22.54         1.10 o                         
   0   7   4         97.21         94.07         2.06 o                         
   1   7   4        111.86        125.47         2.47 o                         
   2   7   4         24.22         23.97         1.19 o                         
   3   7   4          8.56         11.66         1.06 o                         
   4   7   4         38.03         41.80         1.95 o                         
   5   7   4         12.21         17.77         1.56 o                         
   6   7   4         74.63         72.49         2.31 o                         
   7   7   4         43.72         40.18         1.86 o                         
   8   7   4          0.05         -0.62         1.24 o                         
   9   7   4          0.37          2.46         1.26 o                         
  10   7   4         10.09         13.94         2.07 o                         
  11   7   4          0.80          4.38         1.77 o                         
  12   7   4          0.69          0.85         2.86 o                         
  13   7   4          0.24         -0.18         2.92 o                         
 -13   8   4          1.09         -1.96         7.90 o                         
 -12   8   4         28.36         26.22         2.26 o                         
 -11   8   4         29.45         25.05         3.14 o                         
 -10   8   4          0.06         -0.37         1.48 o                         
  -9   8   4          2.46          0.12         2.00 o                         
  -8   8   4         11.10         12.06         1.77 o                         
  -7   8   4          2.46          2.30         1.07 o                         
  -6   8   4         91.56         91.48         2.70 o                         
  -5   8   4         35.44         34.17         1.90 o                         
  -4   8   4         88.65         84.31         3.86 o                         
  -3   8   4          3.42          2.40         1.01 o                         
  -2   8   4        516.22        513.07         8.07 o                         
  -1   8   4         25.71         24.99         3.11 o                         
   0   8   4          6.61          7.40         1.69 o                         
   1   8   4         11.88         11.81         1.04 o                         
   2   8   4         28.00         24.26         1.25 o                         
   3   8   4         71.95         79.38         2.71 o                         
   4   8   4         30.11         26.39         1.60 o                         
   5   8   4          2.45          2.20         1.11 o                         
   6   8   4          2.59          2.13         1.16 o                         
   7   8   4         66.00         63.41         2.32 o                         
   8   8   4          5.64          6.12         1.41 o                         
   9   8   4         72.40         66.11         2.49 o                         
  10   8   4          5.16          5.58         1.73 o                         
  11   8   4          0.57         -2.77         2.65 o                         
  12   8   4          0.84         -0.41         2.92 o                         
 -13   9   4          0.75          0.07         3.00 o                         
 -12   9   4          0.10          1.86         1.81 o                         
 -11   9   4          4.10          6.46         1.83 o                         
 -10   9   4          8.82          5.92         1.69 o                         
  -9   9   4         14.70         10.85         1.91 o                         
  -8   9   4          0.16         -0.23         1.38 o                         
  -7   9   4          1.03          0.55         1.34 o                         
  -6   9   4         37.56         34.95         2.66 o                         
  -5   9   4         27.34         24.09         2.84 o                         
  -4   9   4         48.83         42.77         2.21 o                         
  -3   9   4         41.35         35.56         1.96 o                         
  -2   9   4        125.60        139.96         3.08 o                         
  -1   9   4          0.14         -0.51         1.17 o                         
   0   9   4         47.44         50.66         2.28 o                         
   1   9   4         18.38         16.21         1.59 o                         
   2   9   4          0.10         -0.09         1.08 o                         
   3   9   4         81.99         79.83         2.53 o                         
   4   9   4         11.93         15.71         1.51 o                         
   5   9   4         11.94         10.36         1.48 o                         
   6   9   4          6.58          5.68         1.32 o                         
   7   9   4         25.97         24.27         1.99 o                         
   8   9   4         11.75         12.49         1.62 o                         
   9   9   4         11.17         15.44         1.68 o                         
  10   9   4         19.30         19.07         2.19 o                         
  11   9   4          0.00          2.51         2.86 o                         
  12   9   4          0.98          0.99         3.07 o                         
 -12  10   4          1.01         -1.93         2.03 o                         
 -11  10   4          2.03          3.78         1.91 o                         
 -10  10   4          0.32          2.18         2.42 o                         
  -9  10   4         29.46         27.34         2.47 o                         
  -8  10   4          0.35          0.54         1.75 o                         
  -7  10   4          8.09          4.19         2.67 o                         
  -6  10   4          4.59         10.23         3.81 o                         
  -5  10   4         53.90         54.06         2.52 o                         
  -4  10   4         15.23         14.00         1.76 o                         
  -3  10   4          0.08         -0.95         1.17 o                         
  -2  10   4        120.85        133.78         3.72 o                         
  -1  10   4        153.77        141.58         3.87 o                         
   0  10   4          8.08          6.02         1.75 o                         
   1  10   4          0.35          0.39         1.43 o                         
   2  10   4          4.25          1.54         1.81 o                         
   3  10   4         16.10         15.00         1.78 o                         
   4  10   4         58.79         56.43         2.37 o                         
   5  10   4         37.89         40.41         4.33 o                         
   6  10   4         15.02         17.61         1.80 o                         
   7  10   4          0.66          0.79         1.41 o                         
   8  10   4          8.92          8.17         1.58 o                         
   9  10   4          0.80          1.84         1.87 o                         
  10  10   4          2.56          6.61         2.13 o                         
  11  10   4          4.03         -0.97         2.89 o                         
 -12  11   4          5.27          6.83         2.44 o                         
 -11  11   4          4.68          2.77         1.89 o                         
 -10  11   4          0.47         -0.70         2.13 o                         
  -9  11   4         14.80         16.60         2.28 o                         
  -8  11   4          7.48          7.90         2.51 o                         
  -7  11   4          0.52          0.47         2.17 o                         
  -6  11   4         63.93         60.34         2.86 o                         
  -5  11   4          8.46          8.06         1.82 o                         
  -4  11   4         14.10         13.41         1.57 o                         
  -3  11   4          6.92          5.38         1.62 o                         
  -2  11   4         29.36         33.01         2.19 o                         
  -1  11   4         10.31          9.63         1.71 o                         
   0  11   4         22.80         26.86         2.42 o                         
   1  11   4         34.26         36.67         2.26 o                         
   2  11   4          0.68         -0.26         1.62 o                         
   3  11   4          0.59          0.33         1.60 o                         
   4  11   4          0.47          0.31         1.70 o                         
   5  11   4          0.54         -0.26         1.71 o                         
   6  11   4         49.64         50.47         2.44 o                         
   7  11   4         13.28         11.10         1.66 o                         
   8  11   4          8.40          8.63         1.68 o                         
   9  11   4          1.10          1.44         1.99 o                         
  10  11   4         18.55         21.54         5.53 o                         
 -11  12   4          7.04          8.10         3.14 o                         
 -10  12   4          0.55          1.09         2.45 o                         
  -9  12   4          0.12         -1.13         2.04 o                         
  -8  12   4         14.50         12.21         2.92 o                         
  -7  12   4         11.27         13.83         2.72 o                         
  -6  12   4         10.64          9.71         2.64 o                         
  -5  12   4         10.78         14.51         1.72 o                         
  -4  12   4          5.32          3.53         1.48 o                         
  -3  12   4          2.70          0.35         1.62 o                         
  -2  12   4        134.23        143.66         4.64 o                         
  -1  12   4         17.93         18.80         2.24 o                         
   0  12   4          4.27          6.99         1.78 o                         
   1  12   4          4.70          3.72         1.74 o                         
   2  12   4         13.61         13.21         1.93 o                         
   3  12   4         14.47         16.75         2.12 o                         
   4  12   4          2.40          3.08         2.31 o                         
   5  12   4         11.75          8.06         1.71 o                         
   6  12   4          3.92          1.65         1.68 o                         
   7  12   4         15.94         14.04         1.95 o                         
   8  12   4          9.70          8.93         1.76 o                         
   9  12   4         35.51         39.31         3.84 o                         
  10  12   4          5.28          2.92         3.00 o                         
 -10  13   4          1.91          1.48         2.93 o                         
  -9  13   4          0.29         -0.11         2.16 o                         
  -8  13   4          0.80         -4.32         4.25 o                         
  -7  13   4          5.66         11.62         2.92 o                         
  -6  13   4          8.36          8.02         2.12 o                         
  -5  13   4          6.29          2.28         2.45 o                         
  -4  13   4          2.72          4.41         1.99 o                         
  -3  13   4         29.70         29.65         2.46 o                         
  -2  13   4         44.98         49.47         4.86 o                         
  -1  13   4          2.81          2.99         1.93 o                         
   0  13   4         30.70         29.21         2.43 o                         
   1  13   4          7.80          7.53         2.00 o                         
   2  13   4          4.28          1.98         1.90 o                         
   3  13   4          1.65          1.03         1.93 o                         
   4  13   4         11.22         15.72         2.35 o                         
   5  13   4         25.12         24.15         2.58 o                         
   6  13   4         32.68         32.75         2.32 o                         
   7  13   4          2.09          1.23         1.79 o                         
   8  13   4          0.18         -0.80         1.84 o                         
   9  13   4          6.30          7.56         3.18 o                         
  -9  14   4          3.16          6.95         3.95 o                         
  -8  14   4          0.02          0.78         2.98 o                         
  -7  14   4          0.00          0.79         2.11 o                         
  -6  14   4          0.99         -0.63         2.10 o                         
  -5  14   4          3.47          7.02         3.85 o                         
  -4  14   4          0.70          4.47         2.61 o                         
  -3  14   4          3.75          3.19         2.05 o                         
  -2  14   4          7.57          7.26         2.12 o                         
  -1  14   4         76.76         74.37         3.45 o                         
   0  14   4          5.98          4.37         2.65 o                         
   1  14   4          0.17         -0.34         2.64 o                         
   2  14   4          7.26          5.47         2.09 o                         
   3  14   4         22.47         21.30         2.50 o                         
   4  14   4          4.59          7.67         2.32 o                         
   5  14   4          1.33          2.51         2.24 o                         
   6  14   4          2.05          3.17         1.83 o                         
   7  14   4          1.59          4.56         2.17 o                         
  -7  15   4          1.43          2.23         3.11 o                         
  -6  15   4          4.66          3.29         2.80 o                         
  -5  15   4          1.64          0.63         2.78 o                         
  -4  15   4          4.62          5.97         2.84 o                         
  -3  15   4         22.68         21.40         5.53 o                         
  -2  15   4          9.75         11.83         3.08 o                         
  -1  15   4          7.43          3.68         2.20 o                         
   0  15   4          0.11         -3.12         2.08 o                         
   1  15   4          0.10         -0.47         2.11 o                         
   2  15   4          3.01          2.73         2.66 o                         
   3  15   4          1.19          0.49         2.20 o                         
   4  15   4          0.03          0.88         2.32 o                         
   5  15   4          1.51          1.70         2.86 o                         
   6  15   4          8.77          9.73         3.34 o                         
  -5  16   4          2.10          3.57         3.03 o                         
  -4  16   4          0.32          0.53         5.83 o                         
  -3  16   4          5.19          1.46         2.94 o                         
  -2  16   4         13.59         13.38         3.27 o                         
  -1  16   4          4.58          7.29         3.26 o                         
   0  16   4          0.12         -4.59         3.06 o                         
   1  16   4          6.02          2.47         2.93 o                         
   2  16   4          5.66          5.92         4.44 o                         
   3  16   4          0.18          0.03         2.92 o                         
   4  16   4          0.18         -2.43         2.86 o                         
 -14   1   5          0.01          0.20         2.93 o                         
 -13   1   5         13.27         11.02         3.00 o                         
 -12   1   5          1.44          3.12         2.55 o                         
 -11   1   5          1.58          2.52         1.57 o                         
 -10   1   5          5.08          5.25         1.45 o                         
  -9   1   5         23.85         19.50         1.63 o                         
  -8   1   5          9.38          6.19         1.33 o                         
  -7   1   5         20.31         17.34         1.71 o                         
  -6   1   5         19.99         23.81         1.30 o                         
  -5   1   5          0.60          1.62         0.86 o                         
  -4   1   5        447.51        443.64         7.23 o                         
  -3   1   5        100.15        100.97         2.34 o                         
  -2   1   5         33.90         35.38         1.41 o                         
  -1   1   5         27.79         31.51         1.34 o                         
   0   1   5         61.10         48.68         2.02 o                         
   1   1   5        177.36        177.63         2.67 o                         
   2   1   5         58.57         49.47         1.37 o                         
   3   1   5         95.63         90.95         1.90 o                         
   4   1   5         42.24         46.12         1.42 o                         
   5   1   5         58.17         52.55         2.31 o                         
   6   1   5         29.31         28.89         1.97 o                         
   7   1   5        173.81        170.62         7.72 o                         
   8   1   5         29.27         31.21         2.93 o                         
   9   1   5         29.55         36.06         3.14 o                         
  10   1   5          7.38          9.14         2.72 o                         
  11   1   5          0.06          1.39         3.46 o                         
  12   1   5          0.72          1.06         2.72 o                         
  13   1   5          0.97         -0.89         2.93 o                         
 -14   2   5          0.09         -1.19         2.86 o                         
 -13   2   5         15.03         17.72         3.21 o                         
 -12   2   5         12.88         11.89         2.18 o                         
 -11   2   5         50.14         41.05         2.62 o                         
 -10   2   5          3.98          2.60         1.62 o                         
  -9   2   5         21.50         24.53         1.67 o                         
  -8   2   5        134.86        110.18         3.96 o                         
  -7   2   5          9.94          9.61         1.19 o                         
  -6   2   5          3.79          2.80         1.16 o                         
  -5   2   5         63.15         57.51         1.75 o                         
  -4   2   5         21.48         17.84         1.54 o                         
  -3   2   5        683.73        693.84        10.80 o                         
  -2   2   5        296.55        251.39         4.65 o                         
  -1   2   5        708.27        713.73        13.29 o                         
   0   2   5          1.17         -1.58         1.05 o                         
   1   2   5        112.14        100.38         1.83 o                         
   2   2   5          0.27         -0.27         0.67 o                         
   3   2   5         31.65         21.40         1.07 o                         
   4   2   5          1.93          2.90         0.99 o                         
   5   2   5          7.83         17.33         1.62 o                         
   6   2   5         88.71         90.02         4.55 o                         
   7   2   5          0.03         -0.35         1.53 o                         
   8   2   5        112.82        115.24         6.40 o                         
   9   2   5         23.67         26.53         2.93 o                         
  10   2   5         50.92         60.38         3.98 o                         
  11   2   5         35.03         39.14         3.63 o                         
  12   2   5          5.12          8.88         2.86 o                         
  13   2   5          1.57         -0.03         3.00 o                         
 -14   3   5          0.42         -4.83         3.75 o                         
 -13   3   5          6.45          1.51         2.78 o                         
 -12   3   5          3.78          0.78         1.86 o                         
 -11   3   5          6.86          8.84         1.92 o                         
 -10   3   5          0.42          0.81         1.56 o                         
  -9   3   5          2.15          1.98         1.48 o                         
  -8   3   5          1.57          0.62         1.36 o                         
  -7   3   5         25.46         23.82         1.68 o                         
  -6   3   5         11.54         11.43         1.33 o                         
  -5   3   5          4.56          4.45         0.74 o                         
  -4   3   5        153.84        149.78         4.68 o                         
  -3   3   5        116.80        116.30         2.91 o                         
  -2   3   5        105.19         87.57         2.38 o                         
  -1   3   5        187.00        203.37         4.47 o                         
   0   3   5         72.89         66.54         2.36 o                         
   1   3   5        110.53        115.26         2.14 o                         
   2   3   5         78.56         71.42         1.75 o                         
   3   3   5         38.62         37.67         1.50 o                         
   4   3   5          3.08          1.72         1.19 o                         
   5   3   5        113.60         96.48         4.40 o                         
   6   3   5        130.58        129.64         3.84 o                         
   7   3   5        193.30        188.11         4.83 o                         
   8   3   5         15.54         12.30         1.92 o                         
   9   3   5         51.73         60.04         2.95 o                         
  10   3   5         10.15          7.40         4.15 o                         
  11   3   5          0.03         -1.98         2.51 o                         
  12   3   5          3.43          6.49         2.86 o                         
 -14   4   5          2.07         -0.59         3.36 o                         
 -13   4   5          0.13          1.68         4.05 o                         
 -12   4   5          1.52         -0.69         1.89 o                         
 -11   4   5          0.04         -0.61         1.71 o                         
 -10   4   5          1.34          1.83         1.70 o                         
  -9   4   5          0.88          0.87         1.47 o                         
  -8   4   5         24.33         21.57         2.50 o                         
  -7   4   5          5.24          5.32         1.33 o                         
  -6   4   5         43.82         41.13         1.93 o                         
  -5   4   5         10.63          8.51         1.19 o                         
  -4   4   5         67.79         83.57         4.70 o                         
  -3   4   5         45.60         43.16         3.66 o                         
  -2   4   5          3.82          6.37         1.24 o                         
  -1   4   5        179.62        182.14         4.19 o                         
   0   4   5         95.70         80.41         2.64 o                         
   1   4   5          0.90          0.43         0.67 o                         
   2   4   5         19.19         19.67         1.60 o                         
   3   4   5         11.86          9.29         1.28 o                         
   4   4   5          0.01          1.20         1.24 o                         
   5   4   5         51.24         43.81         2.23 o                         
   6   4   5          0.08          2.72         1.47 o                         
   7   4   5          1.01          0.40         1.67 o                         
   8   4   5         56.77         55.93         4.38 o                         
   9   4   5          7.16          4.48         1.83 o                         
  10   4   5          1.47          2.33         2.58 o                         
  11   4   5          0.85         -2.85         2.58 o                         
  12   4   5          3.30          1.72         2.98 o                         
 -13   5   5         12.99         18.17         3.42 o                         
 -12   5   5          1.00          0.19         1.95 o                         
 -11   5   5          4.02          7.20         2.05 o                         
 -10   5   5          8.27          5.27         1.70 o                         
  -9   5   5         12.47         10.04         2.10 o                         
  -8   5   5          3.72          6.31         1.81 o                         
  -7   5   5          9.44          8.52         1.54 o                         
  -6   5   5          0.46          0.40         1.19 o                         
  -5   5   5         77.99         79.17         2.58 o                         
  -4   5   5        197.74        203.89         3.69 o                         
  -3   5   5         17.96         21.06         1.80 o                         
  -2   5   5         85.39         80.12         2.84 o                         
  -1   5   5          0.25         -0.47         1.21 o                         
   0   5   5         48.78         48.93         1.57 o                         
   1   5   5         58.97         62.87         1.86 o                         
   2   5   5         11.56         13.58         1.14 o                         
   3   5   5          4.35          5.31         1.09 o                         
   4   5   5         23.00         19.58         1.46 o                         
   5   5   5         83.05         87.03         2.68 o                         
   6   5   5         38.04         35.11         1.92 o                         
   7   5   5         49.14         51.19         2.36 o                         
   8   5   5         31.34         33.47         2.16 o                         
   9   5   5          6.45          6.48         2.00 o                         
  10   5   5          1.97          2.47         2.65 o                         
  11   5   5          6.63          4.22         2.78 o                         
  12   5   5          0.75         -0.46         2.84 o                         
 -13   6   5          5.01          3.35         3.14 o                         
 -12   6   5          2.70          1.90         2.06 o                         
 -11   6   5         23.24         22.14         2.37 o                         
 -10   6   5         23.44         25.90         2.28 o                         
  -9   6   5          9.93          7.94         1.77 o                         
  -8   6   5         38.00         29.43         2.03 o                         
  -7   6   5          1.68          2.56         1.82 o                         
  -6   6   5          3.84          6.31         1.42 o                         
  -5   6   5          5.93          4.43         1.58 o                         
  -4   6   5         85.82         78.43         2.62 o                         
  -3   6   5        315.66        313.26         6.26 o                         
  -2   6   5        269.04        248.70         4.34 o                         
  -1   6   5        564.62        563.91         7.81 o                         
   0   6   5         14.30         11.97         2.11 o                         
   1   6   5          6.08          6.85         1.24 o                         
   2   6   5          0.17         -1.36         0.95 o                         
   3   6   5         85.17         74.62         2.31 o                         
   4   6   5         20.80         21.44         1.77 o                         
   5   6   5          2.25         -0.39         1.23 o                         
   6   6   5          8.20          5.27         1.45 o                         
   7   6   5          7.11          8.18         1.58 o                         
   8   6   5          1.64          0.16         1.57 o                         
   9   6   5          4.76          6.25         1.75 o                         
  10   6   5          3.20          3.71         2.28 o                         
  11   6   5         13.44         12.39         2.85 o                         
  12   6   5          0.42          1.27         2.86 o                         
 -13   7   5          5.10          4.48         3.00 o                         
 -12   7   5          0.65         -0.76         2.00 o                         
 -11   7   5          1.93          3.10         2.22 o                         
 -10   7   5          2.94          2.77         1.85 o                         
  -9   7   5          0.07         -0.69         1.36 o                         
  -8   7   5          4.78          6.56         1.39 o                         
  -7   7   5          8.36          9.29         1.37 o                         
  -6   7   5          6.58          5.59         1.17 o                         
  -5   7   5          0.01          0.14         1.31 o                         
  -4   7   5         16.46         15.02         1.13 o                         
  -3   7   5         25.67         22.92         1.24 o                         
  -2   7   5        168.87        153.06         3.83 o                         
  -1   7   5         76.20         94.32         2.90 o                         
   0   7   5         20.26         18.02         1.21 o                         
   1   7   5         37.95         34.95         1.74 o                         
   2   7   5         33.98         31.54         1.59 o                         
   3   7   5          6.20          7.73         1.24 o                         
   4   7   5          0.49          0.95         1.22 o                         
   5   7   5         96.43         86.33         2.79 o                         
   6   7   5         64.07         65.24         2.64 o                         
   7   7   5         44.59         44.73         2.69 o                         
   8   7   5          1.41         -2.22         1.48 o                         
   9   7   5         20.62         22.91         2.17 o                         
  10   7   5         32.89         34.14         3.04 o                         
  11   7   5          0.12         -0.95         2.64 o                         
 -12   8   5          0.09         -2.61         2.37 o                         
 -11   8   5          1.59          2.68         1.73 o                         
 -10   8   5          3.26          4.02         1.57 o                         
  -9   8   5          0.95          1.24         1.44 o                         
  -8   8   5         35.45         35.02         1.99 o                         
  -7   8   5          0.20          1.31         1.28 o                         
  -6   8   5         10.47          8.94         1.29 o                         
  -5   8   5         15.32         16.00         1.37 o                         
  -4   8   5         12.25         12.18         1.49 o                         
  -3   8   5          9.96          9.94         2.39 o                         
  -2   8   5          0.41          0.20         1.03 o                         
  -1   8   5        173.50        184.90         4.89 o                         
   0   8   5         34.03         26.95         2.12 o                         
   1   8   5         11.94          8.10         1.51 o                         
   2   8   5         10.51          9.31         1.31 o                         
   3   8   5          0.44          0.50         1.54 o                         
   4   8   5         21.23         18.82         1.67 o                         
   5   8   5         70.17         66.69         2.61 o                         
   6   8   5          2.29          1.54         1.53 o                         
   7   8   5          3.07          2.61         2.11 o                         
   8   8   5         13.67         14.41         1.92 o                         
   9   8   5          4.50          4.11         2.24 o                         
  10   8   5          0.06          2.61         2.34 o                         
  11   8   5          0.31         -0.20         2.39 o                         
 -12   9   5          0.56         -1.43         2.48 o                         
 -11   9   5          8.65         11.84         2.02 o                         
 -10   9   5          3.05          0.76         1.65 o                         
  -9   9   5          1.28          1.47         1.54 o                         
  -8   9   5          0.07          2.68         1.47 o                         
  -7   9   5         10.03         13.90         1.61 o                         
  -6   9   5          9.72          6.11         1.41 o                         
  -5   9   5         69.37         66.05         2.39 o                         
  -4   9   5         13.44         13.82         1.82 o                         
  -3   9   5          0.48          1.54         1.45 o                         
  -2   9   5          4.46          5.45         1.48 o                         
  -1   9   5          5.32          5.92         1.58 o                         
   0   9   5          1.45          2.09         1.48 o                         
   1   9   5          5.50          7.47         1.65 o                         
   2   9   5         41.02         45.93         2.49 o                         
   3   9   5          7.08          6.77         1.44 o                         
   4   9   5          2.07          0.89         1.35 o                         
   5   9   5         99.98        107.02         3.28 o                         
   6   9   5         57.70         56.88         2.56 o                         
   7   9   5          0.47         -0.51         1.56 o                         
   8   9   5         18.17         16.88         2.11 o                         
   9   9   5          1.35          1.76         2.24 o                         
  10   9   5          5.01          2.77         2.47 o                         
 -11  10   5         12.41         13.22         2.07 o                         
 -10  10   5         16.07         20.62         2.14 o                         
  -9  10   5          0.62          1.03         1.60 o                         
  -8  10   5          6.20          5.23         1.59 o                         
  -7  10   5          0.40          0.34         1.46 o                         
  -6  10   5          0.64          1.84         1.37 o                         
  -5  10   5          2.38          3.77         1.69 o                         
  -4  10   5         38.63         37.86         2.35 o                         
  -3  10   5         52.35         56.40         2.29 o                         
  -2  10   5        114.18        111.11         3.62 o                         
  -1  10   5        299.23        304.92         6.70 o                         
   0  10   5          0.02         -1.85         1.75 o                         
   1  10   5          1.46          0.51         1.54 o                         
   2  10   5          2.58          3.51         1.66 o                         
   3  10   5         29.67         31.74         4.30 o                         
   4  10   5          4.30          5.83         1.58 o                         
   5  10   5          4.77          4.24         1.58 o                         
   6  10   5          4.81          6.59         1.68 o                         
   7  10   5          3.36          5.12         1.78 o                         
   8  10   5          2.55          2.31         1.79 o                         
   9  10   5          0.34          0.19         2.32 o                         
  10  10   5          0.62          0.10         2.50 o                         
 -10  11   5          6.98          7.46         1.94 o                         
  -9  11   5          0.73         -0.05         1.67 o                         
  -8  11   5          0.00          0.24         1.63 o                         
  -7  11   5          0.57          0.12         1.53 o                         
  -6  11   5         10.36          9.73         1.95 o                         
  -5  11   5          5.19          5.90         1.80 o                         
  -4  11   5          1.65          2.72         1.41 o                         
  -3  11   5          0.04         -1.19         1.56 o                         
  -2  11   5         24.76         22.22         2.14 o                         
  -1  11   5          0.23          3.82         1.88 o                         
   0  11   5          3.48          2.06         2.12 o                         
   1  11   5         25.56         24.83         3.10 o                         
   2  11   5         20.65         20.09         2.19 o                         
   3  11   5          3.00          0.80         1.70 o                         
   4  11   5          4.38          6.81         2.16 o                         
   5  11   5         15.97         16.21         1.84 o                         
   6  11   5          0.50          1.90         1.71 o                         
   7  11   5          0.99          0.06         1.75 o                         
   8  11   5          0.91          1.53         1.85 o                         
   9  11   5          1.08          2.60         2.54 o                         
  -9  12   5          0.43          0.03         2.05 o                         
  -8  12   5          4.61          3.75         1.77 o                         
  -7  12   5          0.28         -0.44         1.57 o                         
  -6  12   5          0.98          1.91         1.93 o                         
  -5  12   5          5.45          8.10         1.71 o                         
  -4  12   5          0.82         -1.07         1.69 o                         
  -3  12   5          0.34         -1.82         1.66 o                         
  -2  12   5          1.82          3.10         1.73 o                         
  -1  12   5         37.45         38.17         4.22 o                         
   0  12   5          2.95          0.52         3.14 o                         
   1  12   5          3.69          3.07         1.80 o                         
   2  12   5          7.79          3.78         1.87 o                         
   3  12   5         10.64         11.84         2.05 o                         
   4  12   5         12.69         12.50         2.19 o                         
   5  12   5          8.00          6.91         1.82 o                         
   6  12   5          4.39          3.94         1.86 o                         
   7  12   5          0.12         -2.61         1.74 o                         
   8  12   5          0.70         -3.30         2.53 o                         
  -8  13   5          0.00         -1.01         1.74 o                         
  -7  13   5          6.10          4.43         2.19 o                         
  -6  13   5          1.29          1.42         1.71 o                         
  -5  13   5          5.77          4.41         2.47 o                         
  -4  13   5          0.03          0.44         2.42 o                         
  -3  13   5          1.10         -2.98         2.28 o                         
  -2  13   5          0.37          0.02         2.42 o                         
  -1  13   5         14.28         15.81         2.70 o                         
   0  13   5         10.09         12.93         2.30 o                         
   1  13   5          2.11          0.24         1.85 o                         
   2  13   5          0.65         -1.50         1.80 o                         
   3  13   5          0.54          2.86         1.91 o                         
   4  13   5          0.01         -2.79         1.86 o                         
   5  13   5         20.61         21.14         2.56 o                         
   6  13   5          9.50          7.53         2.57 o                         
   7  13   5          0.47          2.48         1.95 o                         
  -6  14   5          1.09          4.79         2.75 o                         
  -5  14   5          0.92         -0.78         2.64 o                         
  -4  14   5          2.36          0.61         2.77 o                         
  -3  14   5         11.07         11.20         2.80 o                         
  -2  14   5         27.95         20.88         2.98 o                         
  -1  14   5         65.79         76.68         7.60 o                         
   0  14   5          9.75         14.46         2.94 o                         
   1  14   5          7.29         11.50         2.29 o                         
   2  14   5          1.23          2.17         2.03 o                         
   3  14   5          0.15         -3.90         2.60 o                         
   4  14   5          1.10          0.04         2.14 o                         
   5  14   5          1.97          2.18         2.42 o                         
  -4  15   5          0.08          4.70         2.94 o                         
  -3  15   5          1.13          4.60         2.84 o                         
  -2  15   5          3.07          1.47         2.96 o                         
  -1  15   5          0.01         -1.99         2.75 o                         
   0  15   5          1.95          1.00         2.75 o                         
   1  15   5          6.97          7.11         2.89 o                         
   2  15   5          1.92         -3.05         2.03 o                         
   3  15   5          0.11         -0.04         2.12 o                         
 -13   0   6          0.00          2.17         3.95 o                         
 -12   0   6          4.27          3.88         2.44 o                         
 -11   0   6          5.23          2.49         2.44 o                         
 -10   0   6         12.69          9.78         2.57 o                         
  -9   0   6          0.68          1.66         2.37 o                         
  -8   0   6         14.84         12.64         2.22 o                         
  -7   0   6        101.45         94.02         3.89 o                         
  -6   0   6          7.58          7.82         2.17 o                         
  -5   0   6          1.36          0.55         1.31 o                         
  -4   0   6         22.17         14.64         2.77 o                         
  -3   0   6         50.56         50.48         2.41 o                         
  -2   0   6        332.70        324.73        13.04 o                         
  -1   0   6        408.75        357.52         8.79 o                         
   0   0   6        285.79        295.66         8.20 o                         
   1   0   6          0.32         -0.12         1.31 o                         
   2   0   6         64.09         56.62         2.99 o                         
   3   0   6         10.44         12.42         1.90 o                         
   4   0   6        130.33         94.64         5.14 o                         
   5   0   6        110.70        110.29         6.62 o                         
   6   0   6         19.32         12.84         3.16 o                         
   7   0   6          7.76          5.33         2.96 o                         
   8   0   6         82.37         69.13         5.53 o                         
   9   0   6          1.47          3.75         3.56 o                         
  10   0   6         66.33         73.48         6.32 o                         
  11   0   6         19.67         20.94         4.74 o                         
 -13   1   6          0.70         -2.77         3.16 o                         
 -12   1   6          1.07          0.66         2.05 o                         
 -11   1   6         13.35         12.41         1.92 o                         
 -10   1   6          3.75          1.69         1.60 o                         
  -9   1   6          2.40          1.76         1.45 o                         
  -8   1   6         25.08         25.49         1.78 o                         
  -7   1   6         13.53         12.94         1.40 o                         
  -6   1   6         53.42         54.55         2.14 o                         
  -5   1   6          2.72          3.42         1.00 o                         
  -4   1   6         16.43         15.71         1.42 o                         
  -3   1   6          4.20          6.54         1.82 o                         
  -2   1   6        776.40        779.30        14.30 o                         
  -1   1   6        102.13        110.54         3.97 o                         
   0   1   6          7.93          2.31         0.97 o                         
   1   1   6          0.13         -1.37         0.91 o                         
   2   1   6          0.06          0.65         0.97 o                         
   3   1   6          8.34          9.53         1.29 o                         
   4   1   6          8.59          8.09         1.39 o                         
   5   1   6          7.89          8.94         2.06 o                         
   6   1   6          0.82         -0.50         1.93 o                         
   7   1   6          3.53          2.63         1.71 o                         
   8   1   6          0.84          3.96         3.06 o                         
   9   1   6         16.39         17.13         2.86 o                         
  10   1   6          1.66          1.95         2.72 o                         
  11   1   6          0.98          6.74         2.92 o                         
 -12   2   6          0.05          1.04         2.67 o                         
 -11   2   6          0.03         -0.23         1.93 o                         
 -10   2   6          0.92          2.02         1.82 o                         
  -9   2   6          0.76          0.28         1.41 o                         
  -8   2   6          0.52          2.83         1.42 o                         
  -7   2   6          0.12         -0.41         1.40 o                         
  -6   2   6          2.42          3.93         1.15 o                         
  -5   2   6          0.66         -0.20         0.87 o                         
  -4   2   6          1.31          0.36         1.27 o                         
  -3   2   6          0.81          2.64         3.74 o                         
  -2   2   6          3.69          3.50         2.44 o                         
  -1   2   6          0.14         -0.87         1.60 o                         
   0   2   6         27.06         28.74         2.40 o                         
   1   2   6          0.21         -0.63         0.95 o                         
   2   2   6          8.78          5.89         1.25 o                         
   3   2   6         13.38         11.12         1.47 o                         
   4   2   6         13.58         12.13         1.62 o                         
   5   2   6          0.12         -1.42         1.44 o                         
   6   2   6          0.16          0.26         1.64 o                         
   7   2   6          0.79          1.30         1.67 o                         
   8   2   6          0.57          1.33         1.82 o                         
   9   2   6          4.04          3.90         2.58 o                         
  10   2   6          4.39          5.67         2.72 o                         
  11   2   6          0.00          1.28         4.25 o                         
 -12   3   6          1.89          3.33         2.11 o                         
 -11   3   6          6.37          6.21         2.63 o                         
 -10   3   6          0.26          1.55         1.78 o                         
  -9   3   6          3.37          3.53         1.70 o                         
  -8   3   6         37.20         38.12         2.24 o                         
  -7   3   6          2.48          1.06         1.39 o                         
  -6   3   6         12.96         15.00         1.54 o                         
  -5   3   6          0.13          0.49         1.04 o                         
  -4   3   6          4.25          3.21         1.61 o                         
  -3   3   6          7.58          8.03         1.82 o                         
  -2   3   6        596.54        634.88        14.59 o                         
  -1   3   6         71.59         72.81         3.56 o                         
   0   3   6          1.48          1.48         1.71 o                         
   1   3   6          5.04          1.28         1.05 o                         
   2   3   6         18.57         20.61         1.57 o                         
   3   3   6          1.10         -0.05         1.32 o                         
   4   3   6          7.74          6.85         1.54 o                         
   5   3   6         10.25         11.56         1.73 o                         
   6   3   6          6.29          5.01         1.75 o                         
   7   3   6          7.13          7.09         1.82 o                         
   8   3   6          3.29          0.74         2.87 o                         
   9   3   6         16.97         19.57         3.03 o                         
  10   3   6          3.17          4.03         2.84 o                         
  11   3   6          0.50         -0.33         2.86 o                         
 -12   4   6          0.18         -3.07         2.05 o                         
 -11   4   6          3.96          3.21         2.01 o                         
 -10   4   6         10.88         13.88         2.09 o                         
  -9   4   6          1.03          1.43         1.66 o                         
  -8   4   6         17.91         23.53         2.00 o                         
  -7   4   6         42.41         35.78         2.13 o                         
  -6   4   6          0.22          0.91         1.26 o                         
  -5   4   6          5.56          3.62         1.16 o                         
  -4   4   6          0.27         -0.49         2.47 o                         
  -3   4   6         54.63         54.92         3.23 o                         
  -2   4   6        193.55        210.79         9.58 o                         
  -1   4   6        211.85        198.59         8.10 o                         
   0   4   6        121.19        116.71         4.94 o                         
   1   4   6          1.71          1.88         1.33 o                         
   2   4   6         63.04         59.55         3.33 o                         
   3   4   6         32.67         33.62         2.00 o                         
   4   4   6        115.94        109.09         3.50 o                         
   5   4   6         68.98         71.74         3.05 o                         
   6   4   6         19.76         20.13         2.09 o                         
   7   4   6          1.62          2.90         2.39 o                         
   8   4   6         13.99         15.20         3.21 o                         
   9   4   6          0.27         -0.63         1.92 o                         
  10   4   6         25.99         27.10         3.42 o                         
 -12   5   6          1.32          0.53         2.08 o                         
 -11   5   6          6.98         10.02         2.24 o                         
 -10   5   6          6.04          6.80         1.92 o                         
  -9   5   6          0.12         -1.50         1.94 o                         
  -8   5   6          4.02          6.41         1.65 o                         
  -7   5   6         21.91         21.36         2.41 o                         
  -6   5   6         44.19         47.15         2.33 o                         
  -5   5   6          6.20          5.13         1.29 o                         
  -4   5   6          0.16         -1.20         1.71 o                         
  -3   5   6          0.01          1.48         4.25 o                         
  -2   5   6        224.12        219.02         9.78 o                         
  -1   5   6         65.87         79.57         3.88 o                         
   0   5   6         53.12         47.33         2.06 o                         
   1   5   6          4.23          5.65         1.32 o                         
   2   5   6          7.67          6.38         1.41 o                         
   3   5   6         19.18         24.02         2.03 o                         
   4   5   6          4.59          6.03         1.59 o                         
   5   5   6          1.77         -0.23         2.01 o                         
   6   5   6          3.78          2.93         1.69 o                         
   7   5   6          0.15          1.03         2.04 o                         
   8   5   6          2.25          3.11         1.93 o                         
   9   5   6         10.30          9.98         2.14 o                         
  10   5   6         19.41         21.88         3.34 o                         
 -11   6   6          0.85         -0.67         2.01 o                         
 -10   6   6          1.24          0.74         1.86 o                         
  -9   6   6          1.13          2.44         1.74 o                         
  -8   6   6          0.34         -0.26         2.27 o                         
  -7   6   6          2.50          2.74         1.54 o                         
  -6   6   6          2.48          3.62         1.46 o                         
  -5   6   6          0.00          0.87         1.32 o                         
  -4   6   6          3.86          2.57         1.21 o                         
  -3   6   6          0.07          1.14         2.13 o                         
  -2   6   6          5.17         13.55         2.86 o                         
  -1   6   6          0.00         -0.30         1.13 o                         
   0   6   6         38.23         39.23         2.05 o                         
   1   6   6          3.77          3.16         1.35 o                         
   2   6   6         22.68         18.61         2.50 o                         
   3   6   6         12.10         11.85         2.19 o                         
   4   6   6         17.66         13.94         1.83 o                         
   5   6   6          0.13          0.30         2.35 o                         
   6   6   6          0.23          0.41         1.73 o                         
   7   6   6          0.00          1.78         1.87 o                         
   8   6   6          0.13         -0.21         2.01 o                         
   9   6   6         12.57         17.04         3.14 o                         
  10   6   6          7.75         11.60         3.20 o                         
 -11   7   6          1.03          0.38         2.08 o                         
 -10   7   6          0.02         -0.02         1.89 o                         
  -9   7   6          0.03          1.84         1.85 o                         
  -8   7   6         16.17         13.17         1.98 o                         
  -7   7   6          2.29          0.96         1.60 o                         
  -6   7   6          4.69          3.60         1.53 o                         
  -5   7   6          1.45          1.59         1.43 o                         
  -4   7   6          5.44          9.76         1.46 o                         
  -3   7   6          1.28          0.57         1.23 o                         
  -2   7   6         56.91         60.80         2.48 o                         
  -1   7   6          8.66          8.27         1.39 o                         
   0   7   6         14.57         12.04         1.59 o                         
   1   7   6          0.52         -0.66         1.36 o                         
   2   7   6          7.47          7.16         1.62 o                         
   3   7   6          1.48          0.30         1.54 o                         
   4   7   6          0.21          0.11         1.62 o                         
   5   7   6          6.44          6.84         2.51 o                         
   6   7   6         41.40         45.91         2.80 o                         
   7   7   6          0.20          2.10         2.39 o                         
   8   7   6         26.13         23.82         2.58 o                         
   9   7   6         17.31         20.30         4.05 o                         
 -10   8   6          9.83         10.56         2.72 o                         
  -9   8   6          2.50          1.34         1.93 o                         
  -8   8   6          5.51          5.17         1.92 o                         
  -7   8   6          4.03          0.17         1.69 o                         
  -6   8   6          3.01          0.47         1.65 o                         
  -5   8   6          7.92          6.97         1.68 o                         
  -4   8   6         17.99         24.22         1.87 o                         
  -3   8   6         27.50         20.60         2.25 o                         
  -2   8   6         37.37         41.41         2.53 o                         
  -1   8   6         38.11         35.25         2.10 o                         
   0   8   6         28.17         28.98         2.34 o                         
   1   8   6          0.04         -0.68         1.51 o                         
   2   8   6         39.68         39.62         2.02 o                         
   3   8   6         26.66         27.84         1.80 o                         
   4   8   6         29.26         30.31         1.92 o                         
   5   8   6         11.07          9.99         1.66 o                         
   6   8   6         27.73         25.85         2.08 o                         
   7   8   6          1.62          2.79         1.75 o                         
   8   8   6          3.71          3.43         1.87 o                         
   9   8   6          0.57         -1.26         2.22 o                         
 -10   9   6          0.58          1.98         2.12 o                         
  -9   9   6          1.35          1.08         1.87 o                         
  -8   9   6          0.93          2.62         1.87 o                         
  -7   9   6          4.17          4.64         1.86 o                         
  -6   9   6          0.03          1.24         1.68 o                         
  -5   9   6          0.20         -0.50         1.62 o                         
  -4   9   6         19.52         21.82         1.99 o                         
  -3   9   6          0.71          3.84         1.27 o                         
  -2   9   6         33.42         33.86         2.22 o                         
  -1   9   6         42.90         51.90         3.69 o                         
   0   9   6         59.10         55.19         2.72 o                         
   1   9   6          0.00         -0.10         1.18 o                         
   2   9   6          0.62          0.79         1.35 o                         
   3   9   6          4.04          3.60         1.49 o                         
   4   9   6          6.25          8.53         1.65 o                         
   5   9   6          0.19          0.16         1.56 o                         
   6   9   6          0.27          2.60         1.67 o                         
   7   9   6          0.25          2.33         1.76 o                         
   8   9   6          6.89          8.04         2.25 o                         
  -9  10   6          0.00          2.90         2.11 o                         
  -8  10   6          0.00         -0.56         1.53 o                         
  -7  10   6          2.12          1.11         1.38 o                         
  -6  10   6          0.04         -0.54         1.25 o                         
  -5  10   6          5.15          7.27         1.32 o                         
  -4  10   6         28.31         30.99         1.92 o                         
  -3  10   6          1.98          1.53         3.09 o                         
  -2  10   6          0.09         -1.53         2.11 o                         
  -1  10   6          0.00          0.46         1.71 o                         
   0  10   6          0.07          0.32         1.26 o                         
   1  10   6         11.78         12.85         1.61 o                         
   2  10   6          1.17          0.27         1.44 o                         
   3  10   6          1.40          1.94         1.50 o                         
   4  10   6          0.53          0.49         1.54 o                         
   5  10   6          0.75          3.67         1.69 o                         
   6  10   6          3.99          6.97         1.88 o                         
   7  10   6          3.08          1.98         1.87 o                         
  -8  11   6          4.93          4.10         1.69 o                         
  -7  11   6          1.68          1.43         1.49 o                         
  -6  11   6          0.43         -0.23         1.41 o                         
  -5  11   6          3.11          6.10         1.32 o                         
  -4  11   6          5.41          9.63         1.47 o                         
  -3  11   6          0.42          0.45         1.80 o                         
  -2  11   6          0.55          0.20         1.71 o                         
  -1  11   6          2.95          1.71         1.80 o                         
   0  11   6         16.32         15.23         4.15 o                         
   1  11   6          0.63          4.44         2.62 o                         
   2  11   6          4.51          4.12         1.56 o                         
   3  11   6          0.05         -0.73         1.55 o                         
   4  11   6          0.14         -2.28         1.52 o                         
   5  11   6          9.55         11.88         2.11 o                         
   6  11   6         16.44         15.71         2.57 o                         
  -6  12   6          1.78          1.22         1.42 o                         
  -5  12   6          0.78          0.69         1.49 o                         
  -4  12   6          2.74          0.94         1.94 o                         
  -3  12   6          7.46          7.33         2.05 o                         
  -2  12   6          6.05          7.33         2.09 o                         
  -1  12   6          4.95          4.59         1.94 o                         
   0  12   6         19.91         21.97         2.46 o                         
   1  12   6          6.34          8.80         2.23 o                         
   2  12   6          6.85          6.82         1.75 o                         
   3  12   6          0.27         -1.37         1.67 o                         
   4  12   6          0.11         -2.46         1.64 o                         
   5  12   6          0.54          0.96         1.81 o                         
  -4  13   6         17.29         17.52         3.13 o                         
  -3  13   6          5.31          7.23         2.26 o                         
  -2  13   6          5.23          3.81         2.04 o                         
  -1  13   6          7.62          8.20         2.18 o                         
   0  13   6         18.96         17.69         2.49 o                         
   1  13   6          0.05          1.66         2.15 o                         
   2  13   6          3.91          3.42         2.11 o                         
   3  13   6          0.13         -1.32         1.74 o                         
 -10   1   7          4.40          3.71         1.81 o                         
  -9   1   7          4.53          3.31         1.67 o                         
  -8   1   7          0.00          0.81         1.77 o                         
  -7   1   7          0.44          2.95         1.70 o                         
  -6   1   7          2.43          3.49         1.58 o                         
  -5   1   7          0.05          1.37         1.48 o                         
  -4   1   7         23.98         23.27         2.93 o                         
  -3   1   7          8.50         10.54         1.58 o                         
  -2   1   7         20.58         18.90         1.79 o                         
  -1   1   7         50.48         52.89         4.48 o                         
   0   1   7          8.95          9.49         2.14 o                         
   1   1   7          9.20         12.66         2.20 o                         
   2   1   7         40.75         40.45         1.98 o                         
   3   1   7          2.45          4.54         1.42 o                         
   4   1   7         35.99         42.15         2.50 o                         
   5   1   7         30.72         27.25         2.22 o                         
   6   1   7          3.28          4.56         1.86 o                         
   7   1   7          0.28          0.69         2.37 o                         
   8   1   7          5.80          8.89         2.65 o                         
   9   1   7          1.24          3.44         4.35 o                         
 -10   2   7          1.90          1.99         2.50 o                         
  -9   2   7          0.05         -1.48         3.26 o                         
  -8   2   7          5.21          7.36         1.97 o                         
  -7   2   7          0.15         -0.06         1.62 o                         
  -6   2   7         27.67         29.36         2.28 o                         
  -5   2   7          0.39          0.55         1.56 o                         
  -4   2   7          6.15          4.99         1.54 o                         
  -3   2   7          9.34          6.29         1.62 o                         
  -2   2   7          9.48         14.18         1.76 o                         
  -1   2   7          3.53          0.67         1.58 o                         
   0   2   7          7.52         13.47         2.85 o                         
   1   2   7         50.83         50.25         2.54 o                         
   2   2   7         77.10         83.66         3.11 o                         
   3   2   7         11.29         13.43         2.19 o                         
   4   2   7         18.93         21.28         2.05 o                         
   5   2   7          0.22          3.48         1.74 o                         
   6   2   7          2.38          0.55         1.78 o                         
   7   2   7          6.38          7.86         2.13 o                         
   8   2   7          8.36         10.54         2.84 o                         
 -10   3   7          1.39          2.47         2.51 o                         
  -9   3   7         11.86         11.58         2.64 o                         
  -8   3   7          0.24         -0.04         2.13 o                         
  -7   3   7          0.59         -2.56         2.04 o                         
  -6   3   7          0.75          2.56         2.08 o                         
  -5   3   7          0.16         -1.73         1.79 o                         
  -4   3   7          7.73          7.29         2.37 o                         
  -3   3   7         65.04         63.75         7.01 o                         
  -2   3   7         14.33         23.91         2.36 o                         
  -1   3   7         64.52         59.66         3.56 o                         
   0   3   7         13.39         15.83         2.27 o                         
   1   3   7          0.00         -0.37         1.99 o                         
   2   3   7         25.83         20.27         1.83 o                         
   3   3   7          1.42          2.78         1.59 o                         
   4   3   7          7.50          6.80         1.80 o                         
   5   3   7          7.10          9.33         1.89 o                         
   6   3   7          5.74          9.15         2.11 o                         
   7   3   7         10.41         17.16         2.31 o                         
   8   3   7          5.20          8.82         2.26 o                         
 -10   4   7          1.78          3.11         2.64 o                         
  -9   4   7          0.62          3.06         5.43 o                         
  -8   4   7          2.20          0.89         2.22 o                         
  -7   4   7          2.06         -2.30         2.08 o                         
  -6   4   7          0.70          0.95         2.08 o                         
  -5   4   7          0.52          1.61         2.08 o                         
  -4   4   7          0.03         -0.93         1.90 o                         
  -3   4   7         10.91         12.83         2.27 o                         
  -2   4   7         11.57         12.94         2.28 o                         
  -1   4   7         15.62         17.29         2.41 o                         
   0   4   7         17.01         16.35         2.47 o                         
   1   4   7          2.36          0.85         2.08 o                         
   2   4   7          5.35          8.22         1.55 o                         
   3   4   7          0.11         -1.41         1.54 o                         
   4   4   7          2.78          0.64         1.83 o                         
   5   4   7          2.04          1.01         1.73 o                         
   6   4   7          0.28          0.22         1.77 o                         
   7   4   7          2.37          1.09         1.93 o                         
   8   4   7          4.71          3.32         2.06 o                         
  -9   5   7          1.92         -1.78         3.46 o                         
  -8   5   7          0.92         -1.88         2.23 o                         
  -7   5   7          4.89          9.13         2.47 o                         
  -6   5   7          0.59          0.78         2.22 o                         
  -5   5   7          2.27          1.52         2.13 o                         
  -4   5   7         36.10         38.24         3.03 o                         
  -3   5   7          1.95          1.75         2.13 o                         
  -2   5   7         41.83         38.38         5.43 o                         
  -1   5   7         12.34         20.29         2.56 o                         
   0   5   7         15.41         22.86         2.70 o                         
   1   5   7          0.74          1.19         2.18 o                         
   2   5   7          8.67          4.15         2.23 o                         
   3   5   7          1.75          2.58         1.69 o                         
   4   5   7         13.05         18.08         2.59 o                         
   5   5   7          7.77         10.09         2.00 o                         
   6   5   7          0.09          0.26         1.92 o                         
   7   5   7          0.51         -0.16         2.05 o                         
   8   5   7         16.87         20.64         2.62 o                         
  -9   6   7          1.22          2.31         2.56 o                         
  -8   6   7          1.88          2.77         2.77 o                         
  -7   6   7          0.39         -1.27         4.54 o                         
  -6   6   7         15.86         19.98         5.33 o                         
  -5   6   7         11.10         16.51         2.70 o                         
  -4   6   7         25.94         27.70         3.36 o                         
  -3   6   7          1.78          3.54         2.28 o                         
  -2   6   7          6.96         12.58         2.67 o                         
  -1   6   7         18.80         18.29         3.95 o                         
   0   6   7         31.27         50.04         3.56 o                         
   1   6   7         12.31         11.12         2.56 o                         
   2   6   7          2.20          1.49         2.36 o                         
   3   6   7          1.24         -2.43         1.62 o                         
   4   6   7          5.08          3.25         1.80 o                         
   5   6   7          5.09         11.80         2.06 o                         
   6   6   7          6.09          9.23         2.14 o                         
   7   6   7          2.36          4.44         2.20 o                         
  -8   7   7          0.12          1.14         2.58 o                         
  -7   7   7          0.18         -0.78         3.06 o                         
  -6   7   7          0.96          1.87         2.44 o                         
  -5   7   7          2.29          1.09         2.47 o                         
  -4   7   7          1.23         -0.11         2.18 o                         
  -3   7   7         29.24         31.24         3.18 o                         
  -2   7   7         26.52         35.05         3.23 o                         
  -1   7   7         28.77         22.60         2.98 o                         
   0   7   7         29.95         38.41         3.46 o                         
   1   7   7          4.06         -0.52         2.47 o                         
   2   7   7          6.93          2.61         4.25 o                         
   3   7   7          1.03          5.93         1.83 o                         
   4   7   7          0.19         -1.92         1.74 o                         
   5   7   7          2.95          6.65         2.03 o                         
   6   7   7         12.08         14.36         2.38 o                         
  -8   8   7          0.35         -0.87         3.46 o                         
  -7   8   7          1.11          6.07         2.72 o                         
  -6   8   7          1.10          1.89         2.50 o                         
  -5   8   7          7.88          7.55         2.70 o                         
  -4   8   7         10.40         19.55         5.14 o                         
  -3   8   7         13.47         14.22         2.89 o                         
  -2   8   7          5.22          5.02         2.44 o                         
  -1   8   7          9.25         15.01         2.84 o                         
   0   8   7          3.02          0.59         2.37 o                         
   1   8   7          0.62         -1.89         4.94 o                         
   2   8   7          0.10         -3.56         2.37 o                         
   3   8   7          5.54          8.57         2.03 o                         
   4   8   7          5.62          5.02         1.97 o                         
   5   8   7          0.30          1.87         2.21 o                         
   6   8   7          1.97          3.98         2.16 o                         
  -6   9   7          3.50          4.38         2.58 o                         
  -5   9   7          2.70          1.72         2.72 o                         
  -4   9   7         19.94         21.20         3.18 o                         
  -3   9   7          2.41          4.72         6.12 o                         
  -2   9   7         16.01         16.23         2.92 o                         
  -1   9   7          6.76          8.89         2.79 o                         
   0   9   7          1.23          3.88         2.64 o                         
   1   9   7          0.16         -2.86         2.51 o                         
   2   9   7          0.09         -1.81         2.36 o                         
   3   9   7          0.44         -1.34         1.83 o                         
   4   9   7          0.28          1.13         2.00 o                         
   5   9   7          0.08          1.99         2.08 o                         
  -5  10   7          6.62          5.73         2.93 o                         
  -4  10   7         11.33         11.41         3.16 o                         
  -3  10   7          0.01         -2.47         2.51 o                         
  -2  10   7          0.31          1.02         2.64 o                         
  -1  10   7         13.73         17.18         4.44 o                         
   0  10   7         18.99         24.79         3.46 o                         
   1  10   7          0.03          0.09         2.64 o                         
   2  10   7          1.79          5.76         2.75 o                         
   3  10   7          0.78          2.09         2.00 o                         
  -3  11   7          0.00         -1.78         2.65 o                         
  -2  11   7          0.27         -0.31         2.67 o                         
  -1  11   7          2.56          1.16         2.72 o                         
   0  11   7          2.20         -0.79         2.79 o                         
   1  11   7          2.49          1.47         4.54 o                         
  -7   0   8         13.81         20.74         4.94 o                         
  -6   0   8          7.25          1.98         3.75 o                         
  -5   0   8         34.49         42.47         5.93 o                         
  -4   0   8         25.54         26.27         5.14 o                         
  -3   0   8         29.66         31.41         5.33 o                         
  -2   0   8          2.00          2.96         3.95 o                         
  -1   0   8          2.57          0.40         3.56 o                         
   0   0   8          0.25         -4.15         3.16 o                         
   1   0   8          9.56          5.93         3.75 o                         
   2   0   8          8.05          1.78         3.95 o                         
   3   0   8          0.06          0.99         3.36 o                         
   4   0   8          1.23          2.57         2.96 o                         
   5   0   8          3.79         10.47         3.56 o                         
  -7   1   8          3.80          2.47         2.93 o                         
  -6   1   8          1.83          5.43         2.92 o                         
  -5   1   8          0.71         -3.66         2.44 o                         
  -4   1   8          1.73          3.96         3.65 o                         
  -3   1   8          1.27         -1.44         2.44 o                         
  -2   1   8          1.19          1.77         2.58 o                         
  -1   1   8          9.80         11.55         2.86 o                         
   0   1   8          2.26         -0.07         2.77 o                         
   1   1   8          0.61         -3.66         2.44 o                         
   2   1   8          0.79         -2.37         3.16 o                         
   3   1   8          4.10         -1.14         2.13 o                         
   4   1   8          2.73          0.47         2.28 o                         
   5   1   8          6.73          6.84         2.10 o                         
  -7   2   8          0.00          1.19         4.15 o                         
  -6   2   8          1.01         10.07         4.54 o                         
  -5   2   8          1.11          1.58         3.75 o                         
  -4   2   8          0.08         -2.37         3.36 o                         
  -3   2   8          0.01          4.15         3.75 o                         
  -2   2   8          0.02         -0.99         3.36 o                         
  -1   2   8          0.05          3.75         3.56 o                         
   0   2   8          0.02          1.58         3.56 o                         
   1   2   8          2.70          5.93         3.95 o                         
   2   2   8          5.71          1.92         2.28 o                         
   3   2   8          2.51          1.61         4.25 o                         
   4   2   8          0.02          1.11         2.42 o                         
   5   2   8          0.32         -2.77         1.85 o                         
  -7   3   8          1.39          1.58         4.15 o                         
  -6   3   8          4.35          5.33         4.35 o                         
  -5   3   8          3.15          7.11         4.15 o                         
  -4   3   8          0.03         -1.38         3.56 o                         
  -3   3   8          0.10         -3.56         3.36 o                         
  -2   3   8          4.74          1.78         3.75 o                         
  -1   3   8          1.12         -1.98         3.36 o                         
   0   3   8         15.35         17.70         2.59 o                         
   1   3   8         13.68         18.26         2.78 o                         
   2   3   8          1.99          0.99         3.46 o                         
   3   3   8          0.00         -3.33         2.22 o                         
   4   3   8         17.79         17.34         3.03 o                         
  -6   4   8          6.44         10.67         4.35 o                         
  -5   4   8         36.74         44.64         6.12 o                         
  -4   4   8         29.42         45.43         6.32 o                         
  -3   4   8         16.51         17.97         4.94 o                         
  -2   4   8          0.14          0.51         2.18 o                         
  -1   4   8          0.33         -1.42         2.96 o                         
   0   4   8          5.84          6.76         2.47 o                         
   1   4   8          4.33          8.76         2.61 o                         
   2   4   8          0.00          1.60         2.47 o                         
   3   4   8          0.76         -1.41         2.42 o                         
   4   4   8          0.02         -0.90         2.58 o                         
  -5   5   8          0.14         -1.68         2.96 o                         
  -4   5   8          1.09         -0.99         2.77 o                         
  -3   5   8          0.00         -3.34         2.23 o                         
  -2   5   8         12.61         15.25         2.86 o                         
  -1   5   8          3.46          4.98         2.47 o                         
   0   5   8          4.18          3.61         2.37 o                         
   1   5   8          2.01          4.77         2.51 o                         
   2   5   8          0.00          1.40         2.44 o                         
   3   5   8          8.17          6.50         2.72 o                         
  -4   6   8          0.13         -0.69         2.42 o                         
  -3   6   8          0.15         -0.37         2.51 o                         
  -2   6   8          1.19          1.82         4.84 o                         
  -1   6   8          0.49          6.65         2.66 o                         
   0   6   8          0.33          2.40         2.42 o                         
   1   6   8          7.66          9.13         2.80 o                         
   2   6   8          7.25          7.43         2.89 o                         
  -3   7   8          9.62         14.32         2.94 o                         
  -2   7   8          4.02          6.38         2.75 o                         
  -1   7   8          6.58          6.60         2.77 o                         
   0   7   8          1.48          0.85         2.58 o                         
                                                                                
